# Supplementary material for: CustFRE: An annotated dataset for extraction of family relations from English text
Source: Data Brief. 2022 Feb 19;41:107980. doi: 10.1016/j.dib.2022.107980 (PMC8885562; doi:10.1016/j.dib.2022.107980)
Supplement: Supplementary file 1 [file mmc1.zip › CustFRE-dataset.json]

[{"id": 0, "relation": "no_relation", "token": ["``", "I", "'m", "so", "glad", "you", "come", "before", "we", "began", ",", "''", "said", "Nan", ",", "cheerfully", "."], "subj_start": 1, "subj_end": 1, "obj_start": 5, "obj_end": 5, "subj_type": "PERSON", "obj_type": "PERSON", "stanford_pos": ["``", "PRP", "VBP", "RB", "JJ", "PRP", "VBP", "IN", "PRP", "VBD", ",", "''", "VBD", "NNP", ",", "RB", "."], "stanford_ner": ["O", "O", "O", "O", "O", "O", "O", "O", "O", "O", "O", "O", "O", "PERSON", "O", "O", "O"], "stanford_head": [13, 5, 5, 5, 13, 7, 5, 10, 10, 7, 13, 13, 0, 13, 14, 14, 13], "stanford_deprel": ["punct", "nsubj", "cop", "advmod", "ccomp", "nsubj", "ccomp", "mark", "nsubj", "advcl", "punct", "punct", "ROOT", "nsubj", "punct", "advmod", "punct"]}, {"id": 1, "relation": "no_relation", "token": ["``", "I", "'m", "so", "glad", "you", "come", "before", "we", "began", ",", "''", "said", "Nan", ",", "cheerfully", "."], "subj_start": 1, "subj_end": 1, "obj_start": 13, "obj_end": 13, "subj_type": "PERSON", "obj_type": "PERSON", "stanford_pos": ["``", "PRP", "VBP", "RB", "JJ", "PRP", "VBP", "IN", "PRP", "VBD", ",", "''", "VBD", "NNP", ",", "RB", "."], "stanford_ner": ["O", "O", "O", "O", "O", "O", "O", "O", "O", "O", "O", "O", "O", "PERSON", "O", "O", "O"], "stanford_head": [13, 5, 5, 5, 13, 7, 5, 10, 10, 7, 13, 13, 0, 13, 14, 14, 13], "stanford_deprel": ["punct", "nsubj", "cop", "advmod", "ccomp", "nsubj", "ccomp", "mark", "nsubj", "advcl", "punct", "punct", "ROOT", "nsubj", "punct", "advmod", "punct"]}, {"id": 2, "relation": "no_relation", "token": ["``", "I", "'m", "so", "glad", "you", "come", "before", "we", "began", ",", "''", "said", "Nan", ",", "cheerfully", "."], "subj_start": 5, "subj_end": 5, "obj_start": 1, "obj_end": 1, "subj_type": "PERSON", "obj_type": "PERSON", "stanford_pos": ["``", "PRP", "VBP", "RB", "JJ", "PRP", "VBP", "IN", "PRP", "VBD", ",", "''", "VBD", "NNP", ",", "RB", "."], "stanford_ner": ["O", "O", "O", "O", "O", "O", "O", "O", "O", "O", "O", "O", "O", "PERSON", "O", "O", "O"], "stanford_head": [13, 5, 5, 5, 13, 7, 5, 10, 10, 7, 13, 13, 0, 13, 14, 14, 13], "stanford_deprel": ["punct", "nsubj", "cop", "advmod", "ccomp", "nsubj", "ccomp", "mark", "nsubj", "advcl", "punct", "punct", "ROOT", "nsubj", "punct", "advmod", "punct"]}, {"id": 3, "relation": "no_relation", "token": ["``", "I", "'m", "so", "glad", "you", "come", "before", "we", "began", ",", "''", "said", "Nan", ",", "cheerfully", "."], "subj_start": 5, "subj_end": 5, "obj_start": 13, "obj_end": 13, "subj_type": "PERSON", "obj_type": "PERSON", "stanford_pos": ["``", "PRP", "VBP", "RB", "JJ", "PRP", "VBP", "IN", "PRP", "VBD", ",", "''", "VBD", "NNP", ",", "RB", "."], "stanford_ner": ["O", "O", "O", "O", "O", "O", "O", "O", "O", "O", "O", "O", "O", "PERSON", "O", "O", "O"], "stanford_head": [13, 5, 5, 5, 13, 7, 5, 10, 10, 7, 13, 13, 0, 13, 14, 14, 13], "stanford_deprel": ["punct", "nsubj", "cop", "advmod", "ccomp", "nsubj", "ccomp", "mark", "nsubj", "advcl", "punct", "punct", "ROOT", "nsubj", "punct", "advmod", "punct"]}, {"id": 4, "relation": "no_relation", "token": ["``", "I", "'m", "so", "glad", "you", "come", "before", "we", "began", ",", "''", "said", "Nan", ",", "cheerfully", "."], "subj_start": 13, "subj_end": 13, "obj_start": 1, "obj_end": 1, "subj_type": "PERSON", "obj_type": "PERSON", "stanford_pos": ["``", "PRP", "VBP", "RB", "JJ", "PRP", "VBP", "IN", "PRP", "VBD", ",", "''", "VBD", "NNP", ",", "RB", "."], "stanford_ner": ["O", "O", "O", "O", "O", "O", "O", "O", "O", "O", "O", "O", "O", "PERSON", "O", "O", "O"], "stanford_head": [13, 5, 5, 5, 13, 7, 5, 10, 10, 7, 13, 13, 0, 13, 14, 14, 13], "stanford_deprel": ["punct", "nsubj", "cop", "advmod", "ccomp", "nsubj", "ccomp", "mark", "nsubj", "advcl", "punct", "punct", "ROOT", "nsubj", "punct", "advmod", "punct"]}, {"id": 5, "relation": "no_relation", "token": ["``", "I", "'m", "so", "glad", "you", "come", "before", "we", "began", ",", "''", "said", "Nan", ",", "cheerfully", "."], "subj_start": 13, "subj_end": 13, "obj_start": 5, "obj_end": 5, "subj_type": "PERSON", "obj_type": "PERSON", "stanford_pos": ["``", "PRP", "VBP", "RB", "JJ", "PRP", "VBP", "IN", "PRP", "VBD", ",", "''", "VBD", "NNP", ",", "RB", "."], "stanford_ner": ["O", "O", "O", "O", "O", "O", "O", "O", "O", "O", "O", "O", "O", "PERSON", "O", "O", "O"], "stanford_head": [13, 5, 5, 5, 13, 7, 5, 10, 10, 7, 13, 13, 0, 13, 14, 14, 13], "stanford_deprel": ["punct", "nsubj", "cop", "advmod", "ccomp", "nsubj", "ccomp", "mark", "nsubj", "advcl", "punct", "punct", "ROOT", "nsubj", "punct", "advmod", "punct"]}, {"id": 6, "relation": "per:parents", "token": ["Betsey", "gave", "the", "mother", "gruel", "and", "tea", ",", "and", "comforted", "her", "with", "assurance", "of", "better", "days", "for", "all", "."], "subj_start": 0, "subj_end": 0, "obj_start": 10, "obj_end": 10, "subj_type": "PERSON", "obj_type": "PERSON", "stanford_pos": ["NNP", "VBD", "DT", "NN", "NN", "CC", "NN", ",", "CC", "VBD", "PRP", "IN", "NN", "IN", "JJR", "NNS", "IN", "DT", "."], "stanford_ner": ["PERSON", "O", "O", "O", "O", "O", "O", "O", "O", "O", "O", "O", "O", "O", "O", "DURATION", "O", "O", "O"], "stanford_head": [2, 0, 5, 5, 2, 5, 5, 2, 2, 2, 10, 13, 10, 16, 16, 13, 18, 16, 2], "stanford_deprel": ["nsubj", "ROOT", "det", "compound", "dobj", "cc", "conj", "punct", "cc", "conj", "dobj", "case", "nmod", "case", "amod", "nmod", "case", "nmod", "punct"]}, {"id": 7, "relation": "per:children", "token": ["Betsey", "gave", "the", "mother", "gruel", "and", "tea", ",", "and", "comforted", "her", "with", "assurance", "of", "better", "days", "for", "all", "."], "subj_start": 10, "subj_end": 10, "obj_start": 0, "obj_end": 0, "subj_type": "PERSON", "obj_type": "PERSON", "stanford_pos": ["NNP", "VBD", "DT", "NN", "NN", "CC", "NN", ",", "CC", "VBD", "PRP", "IN", "NN", "IN", "JJR", "NNS", "IN", "DT", "."], "stanford_ner": ["PERSON", "O", "O", "O", "O", "O", "O", "O", "O", "O", "O", "O", "O", "O", "O", "DURATION", "O", "O", "O"], "stanford_head": [2, 0, 5, 5, 2, 5, 5, 2, 2, 2, 10, 13, 10, 16, 16, 13, 18, 16, 2], "stanford_deprel": ["nsubj", "ROOT", "det", "compound", "dobj", "cc", "conj", "punct", "cc", "conj", "dobj", "case", "nmod", "case", "amod", "nmod", "case", "nmod", "punct"]}, {"id": 8, "relation": "no_relation", "token": ["Knowing", "that", "Mrs.", "Mallard", "was", "afflicted", "with", "a", "heart", "trouble", ",", "great", "care", "was", "taken", "to", "break", "to", "her", "as", "gently", "as", "possible", "the", "news", "of", "her", "husband", "'s", "death", "."], "subj_start": 2, "subj_end": 3, "obj_start": 18, "obj_end": 18, "subj_type": "PERSON", "obj_type": "PERSON", "stanford_pos": ["VBG", "IN", "NNP", "NNP", "VBD", "VBN", "IN", "DT", "NN", "NN", ",", "JJ", "NN", "VBD", "VBN", "TO", "VB", "TO", "PRP$", "IN", "RB", "IN", "JJ", "DT", "NN", "IN", "PRP$", "NN", "POS", "NN", "."], "stanford_ner": ["O", "O", "O", "PERSON", "O", "O", "O", "O", "O", "O", "O", "O", "O", "O", "O", "O", "O", "O", "O", "O", "O", "O", "O", "O", "O", "O", "O", "O", "O", "O", "O"], "stanford_head": [0, 6, 4, 6, 6, 1, 10, 10, 10, 6, 10, 13, 15, 15, 10, 17, 15, 19, 17, 21, 17, 23, 21, 25, 17, 30, 28, 30, 28, 25, 1], "stanford_deprel": ["ROOT", "mark", "compound", "nsubjpass", "auxpass", "ccomp", "case", "det", "compound", "nmod", "punct", "amod", "nsubjpass", "auxpass", "acl:relcl", "mark", "xcomp", "case", "nmod", "advmod", "advmod", "case", "advcl", "det", "dobj", "case", "nmod:poss", "nmod:poss", "case", "nmod", "punct"]}, {"id": 9, "relation": "no_relation", "token": ["Knowing", "that", "Mrs.", "Mallard", "was", "afflicted", "with", "a", "heart", "trouble", ",", "great", "care", "was", "taken", "to", "break", "to", "her", "as", "gently", "as", "possible", "the", "news", "of", "her", "husband", "'s", "death", "."], "subj_start": 2, "subj_end": 3, "obj_start": 26, "obj_end": 26, "subj_type": "PERSON", "obj_type": "PERSON", "stanford_pos": ["VBG", "IN", "NNP", "NNP", "VBD", "VBN", "IN", "DT", "NN", "NN", ",", "JJ", "NN", "VBD", "VBN", "TO", "VB", "TO", "PRP$", "IN", "RB", "IN", "JJ", "DT", "NN", "IN", "PRP$", "NN", "POS", "NN", "."], "stanford_ner": ["O", "O", "O", "PERSON", "O", "O", "O", "O", "O", "O", "O", "O", "O", "O", "O", "O", "O", "O", "O", "O", "O", "O", "O", "O", "O", "O", "O", "O", "O", "O", "O"], "stanford_head": [0, 6, 4, 6, 6, 1, 10, 10, 10, 6, 10, 13, 15, 15, 10, 17, 15, 19, 17, 21, 17, 23, 21, 25, 17, 30, 28, 30, 28, 25, 1], "stanford_deprel": ["ROOT", "mark", "compound", "nsubjpass", "auxpass", "ccomp", "case", "det", "compound", "nmod", "punct", "amod", "nsubjpass", "auxpass", "acl:relcl", "mark", "xcomp", "case", "nmod", "advmod", "advmod", "case", "advcl", "det", "dobj", "case", "nmod:poss", "nmod:poss", "case", "nmod", "punct"]}, {"id": 10, "relation": "no_relation", "token": ["Knowing", "that", "Mrs.", "Mallard", "was", "afflicted", "with", "a", "heart", "trouble", ",", "great", "care", "was", "taken", "to", "break", "to", "her", "as", "gently", "as", "possible", "the", "news", "of", "her", "husband", "'s", "death", "."], "subj_start": 18, "subj_end": 18, "obj_start": 2, "obj_end": 3, "subj_type": "PERSON", "obj_type": "PERSON", "stanford_pos": ["VBG", "IN", "NNP", "NNP", "VBD", "VBN", "IN", "DT", "NN", "NN", ",", "JJ", "NN", "VBD", "VBN", "TO", "VB", "TO", "PRP$", "IN", "RB", "IN", "JJ", "DT", "NN", "IN", "PRP$", "NN", "POS", "NN", "."], "stanford_ner": ["O", "O", "O", "PERSON", "O", "O", "O", "O", "O", "O", "O", "O", "O", "O", "O", "O", "O", "O", "O", "O", "O", "O", "O", "O", "O", "O", "O", "O", "O", "O", "O"], "stanford_head": [0, 6, 4, 6, 6, 1, 10, 10, 10, 6, 10, 13, 15, 15, 10, 17, 15, 19, 17, 21, 17, 23, 21, 25, 17, 30, 28, 30, 28, 25, 1], "stanford_deprel": ["ROOT", "mark", "compound", "nsubjpass", "auxpass", "ccomp", "case", "det", "compound", "nmod", "punct", "amod", "nsubjpass", "auxpass", "acl:relcl", "mark", "xcomp", "case", "nmod", "advmod", "advmod", "case", "advcl", "det", "dobj", "case", "nmod:poss", "nmod:poss", "case", "nmod", "punct"]}, {"id": 11, "relation": "no_relation", "token": ["Knowing", "that", "Mrs.", "Mallard", "was", "afflicted", "with", "a", "heart", "trouble", ",", "great", "care", "was", "taken", "to", "break", "to", "her", "as", "gently", "as", "possible", "the", "news", "of", "her", "husband", "'s", "death", "."], "subj_start": 18, "subj_end": 18, "obj_start": 26, "obj_end": 26, "subj_type": "PERSON", "obj_type": "PERSON", "stanford_pos": ["VBG", "IN", "NNP", "NNP", "VBD", "VBN", "IN", "DT", "NN", "NN", ",", "JJ", "NN", "VBD", "VBN", "TO", "VB", "TO", "PRP$", "IN", "RB", "IN", "JJ", "DT", "NN", "IN", "PRP$", "NN", "POS", "NN", "."], "stanford_ner": ["O", "O", "O", "PERSON", "O", "O", "O", "O", "O", "O", "O", "O", "O", "O", "O", "O", "O", "O", "O", "O", "O", "O", "O", "O", "O", "O", "O", "O", "O", "O", "O"], "stanford_head": [0, 6, 4, 6, 6, 1, 10, 10, 10, 6, 10, 13, 15, 15, 10, 17, 15, 19, 17, 21, 17, 23, 21, 25, 17, 30, 28, 30, 28, 25, 1], "stanford_deprel": ["ROOT", "mark", "compound", "nsubjpass", "auxpass", "ccomp", "case", "det", "compound", "nmod", "punct", "amod", "nsubjpass", "auxpass", "acl:relcl", "mark", "xcomp", "case", "nmod", "advmod", "advmod", "case", "advcl", "det", "dobj", "case", "nmod:poss", "nmod:poss", "case", "nmod", "punct"]}, {"id": 12, "relation": "no_relation", "token": ["Knowing", "that", "Mrs.", "Mallard", "was", "afflicted", "with", "a", "heart", "trouble", ",", "great", "care", "was", "taken", "to", "break", "to", "her", "as", "gently", "as", "possible", "the", "news", "of", "her", "husband", "'s", "death", "."], "subj_start": 26, "subj_end": 26, "obj_start": 2, "obj_end": 3, "subj_type": "PERSON", "obj_type": "PERSON", "stanford_pos": ["VBG", "IN", "NNP", "NNP", "VBD", "VBN", "IN", "DT", "NN", "NN", ",", "JJ", "NN", "VBD", "VBN", "TO", "VB", "TO", "PRP$", "IN", "RB", "IN", "JJ", "DT", "NN", "IN", "PRP$", "NN", "POS", "NN", "."], "stanford_ner": ["O", "O", "O", "PERSON", "O", "O", "O", "O", "O", "O", "O", "O", "O", "O", "O", "O", "O", "O", "O", "O", "O", "O", "O", "O", "O", "O", "O", "O", "O", "O", "O"], "stanford_head": [0, 6, 4, 6, 6, 1, 10, 10, 10, 6, 10, 13, 15, 15, 10, 17, 15, 19, 17, 21, 17, 23, 21, 25, 17, 30, 28, 30, 28, 25, 1], "stanford_deprel": ["ROOT", "mark", "compound", "nsubjpass", "auxpass", "ccomp", "case", "det", "compound", "nmod", "punct", "amod", "nsubjpass", "auxpass", "acl:relcl", "mark", "xcomp", "case", "nmod", "advmod", "advmod", "case", "advcl", "det", "dobj", "case", "nmod:poss", "nmod:poss", "case", "nmod", "punct"]}, {"id": 13, "relation": "no_relation", "token": ["Knowing", "that", "Mrs.", "Mallard", "was", "afflicted", "with", "a", "heart", "trouble", ",", "great", "care", "was", "taken", "to", "break", "to", "her", "as", "gently", "as", "possible", "the", "news", "of", "her", "husband", "'s", "death", "."], "subj_start": 26, "subj_end": 26, "obj_start": 18, "obj_end": 18, "subj_type": "PERSON", "obj_type": "PERSON", "stanford_pos": ["VBG", "IN", "NNP", "NNP", "VBD", "VBN", "IN", "DT", "NN", "NN", ",", "JJ", "NN", "VBD", "VBN", "TO", "VB", "TO", "PRP$", "IN", "RB", "IN", "JJ", "DT", "NN", "IN", "PRP$", "NN", "POS", "NN", "."], "stanford_ner": ["O", "O", "O", "PERSON", "O", "O", "O", "O", "O", "O", "O", "O", "O", "O", "O", "O", "O", "O", "O", "O", "O", "O", "O", "O", "O", "O", "O", "O", "O", "O", "O"], "stanford_head": [0, 6, 4, 6, 6, 1, 10, 10, 10, 6, 10, 13, 15, 15, 10, 17, 15, 19, 17, 21, 17, 23, 21, 25, 17, 30, 28, 30, 28, 25, 1], "stanford_deprel": ["ROOT", "mark", "compound", "nsubjpass", "auxpass", "ccomp", "case", "det", "compound", "nmod", "punct", "amod", "nsubjpass", "auxpass", "acl:relcl", "mark", "xcomp", "case", "nmod", "advmod", "advmod", "case", "advcl", "det", "dobj", "case", "nmod:poss", "nmod:poss", "case", "nmod", "punct"]}, {"id": 14, "relation": "per:siblings", "token": ["It", "was", "her", "sister", "Josephine", "who", "told", "her", ",", "in", "broken", "sentences", ";", "veiled", "hints", "that", "revealed", "in", "half", "concealing", "."], "subj_start": 2, "subj_end": 2, "obj_start": 4, "obj_end": 4, "subj_type": "PERSON", "obj_type": "PERSON", "stanford_pos": ["PRP", "VBD", "PRP$", "NN", "NNP", "WP", "VBD", "PRP", ",", "IN", "JJ", "NNS", ":", "VBN", "NNS", "WDT", "VBD", "IN", "NN", "VBG", "."], "stanford_ner": ["O", "O", "O", "O", "PERSON", "O", "O", "O", "O", "O", "O", "O", "O", "O", "O", "O", "O", "O", "O", "O", "O"], "stanford_head": [5, 5, 5, 5, 0, 7, 5, 7, 7, 12, 12, 7, 7, 15, 7, 17, 15, 20, 20, 17, 5], "stanford_deprel": ["nsubj", "cop", "nmod:poss", "compound", "ROOT", "nsubj", "acl:relcl", "dobj", "punct", "case", "amod", "nmod", "punct", "amod", "dobj", "nsubj", "acl:relcl", "case", "dep", "nmod", "punct"]}, {"id": 15, "relation": "no_relation", "token": ["It", "was", "her", "sister", "Josephine", "who", "told", "her", ",", "in", "broken", "sentences", ";", "veiled", "hints", "that", "revealed", "in", "half", "concealing", "."], "subj_start": 2, "subj_end": 2, "obj_start": 7, "obj_end": 7, "subj_type": "PERSON", "obj_type": "PERSON", "stanford_pos": ["PRP", "VBD", "PRP$", "NN", "NNP", "WP", "VBD", "PRP", ",", "IN", "JJ", "NNS", ":", "VBN", "NNS", "WDT", "VBD", "IN", "NN", "VBG", "."], "stanford_ner": ["O", "O", "O", "O", "PERSON", "O", "O", "O", "O", "O", "O", "O", "O", "O", "O", "O", "O", "O", "O", "O", "O"], "stanford_head": [5, 5, 5, 5, 0, 7, 5, 7, 7, 12, 12, 7, 7, 15, 7, 17, 15, 20, 20, 17, 5], "stanford_deprel": ["nsubj", "cop", "nmod:poss", "compound", "ROOT", "nsubj", "acl:relcl", "dobj", "punct", "case", "amod", "nmod", "punct", "amod", "dobj", "nsubj", "acl:relcl", "case", "dep", "nmod", "punct"]}, {"id": 16, "relation": "per:siblings", "token": ["It", "was", "her", "sister", "Josephine", "who", "told", "her", ",", "in", "broken", "sentences", ";", "veiled", "hints", "that", "revealed", "in", "half", "concealing", "."], "subj_start": 4, "subj_end": 4, "obj_start": 2, "obj_end": 2, "subj_type": "PERSON", "obj_type": "PERSON", "stanford_pos": ["PRP", "VBD", "PRP$", "NN", "NNP", "WP", "VBD", "PRP", ",", "IN", "JJ", "NNS", ":", "VBN", "NNS", "WDT", "VBD", "IN", "NN", "VBG", "."], "stanford_ner": ["O", "O", "O", "O", "PERSON", "O", "O", "O", "O", "O", "O", "O", "O", "O", "O", "O", "O", "O", "O", "O", "O"], "stanford_head": [5, 5, 5, 5, 0, 7, 5, 7, 7, 12, 12, 7, 7, 15, 7, 17, 15, 20, 20, 17, 5], "stanford_deprel": ["nsubj", "cop", "nmod:poss", "compound", "ROOT", "nsubj", "acl:relcl", "dobj", "punct", "case", "amod", "nmod", "punct", "amod", "dobj", "nsubj", "acl:relcl", "case", "dep", "nmod", "punct"]}, {"id": 17, "relation": "per:siblings", "token": ["It", "was", "her", "sister", "Josephine", "who", "told", "her", ",", "in", "broken", "sentences", ";", "veiled", "hints", "that", "revealed", "in", "half", "concealing", "."], "subj_start": 4, "subj_end": 4, "obj_start": 7, "obj_end": 7, "subj_type": "PERSON", "obj_type": "PERSON", "stanford_pos": ["PRP", "VBD", "PRP$", "NN", "NNP", "WP", "VBD", "PRP", ",", "IN", "JJ", "NNS", ":", "VBN", "NNS", "WDT", "VBD", "IN", "NN", "VBG", "."], "stanford_ner": ["O", "O", "O", "O", "PERSON", "O", "O", "O", "O", "O", "O", "O", "O", "O", "O", "O", "O", "O", "O", "O", "O"], "stanford_head": [5, 5, 5, 5, 0, 7, 5, 7, 7, 12, 12, 7, 7, 15, 7, 17, 15, 20, 20, 17, 5], "stanford_deprel": ["nsubj", "cop", "nmod:poss", "compound", "ROOT", "nsubj", "acl:relcl", "dobj", "punct", "case", "amod", "nmod", "punct", "amod", "dobj", "nsubj", "acl:relcl", "case", "dep", "nmod", "punct"]}, {"id": 18, "relation": "no_relation", "token": ["It", "was", "her", "sister", "Josephine", "who", "told", "her", ",", "in", "broken", "sentences", ";", "veiled", "hints", "that", "revealed", "in", "half", "concealing", "."], "subj_start": 7, "subj_end": 7, "obj_start": 2, "obj_end": 2, "subj_type": "PERSON", "obj_type": "PERSON", "stanford_pos": ["PRP", "VBD", "PRP$", "NN", "NNP", "WP", "VBD", "PRP", ",", "IN", "JJ", "NNS", ":", "VBN", "NNS", "WDT", "VBD", "IN", "NN", "VBG", "."], "stanford_ner": ["O", "O", "O", "O", "PERSON", "O", "O", "O", "O", "O", "O", "O", "O", "O", "O", "O", "O", "O", "O", "O", "O"], "stanford_head": [5, 5, 5, 5, 0, 7, 5, 7, 7, 12, 12, 7, 7, 15, 7, 17, 15, 20, 20, 17, 5], "stanford_deprel": ["nsubj", "cop", "nmod:poss", "compound", "ROOT", "nsubj", "acl:relcl", "dobj", "punct", "case", "amod", "nmod", "punct", "amod", "dobj", "nsubj", "acl:relcl", "case", "dep", "nmod", "punct"]}, {"id": 19, "relation": "per:siblings", "token": ["It", "was", "her", "sister", "Josephine", "who", "told", "her", ",", "in", "broken", "sentences", ";", "veiled", "hints", "that", "revealed", "in", "half", "concealing", "."], "subj_start": 7, "subj_end": 7, "obj_start": 4, "obj_end": 4, "subj_type": "PERSON", "obj_type": "PERSON", "stanford_pos": ["PRP", "VBD", "PRP$", "NN", "NNP", "WP", "VBD", "PRP", ",", "IN", "JJ", "NNS", ":", "VBN", "NNS", "WDT", "VBD", "IN", "NN", "VBG", "."], "stanford_ner": ["O", "O", "O", "O", "PERSON", "O", "O", "O", "O", "O", "O", "O", "O", "O", "O", "O", "O", "O", "O", "O", "O"], "stanford_head": [5, 5, 5, 5, 0, 7, 5, 7, 7, 12, 12, 7, 7, 15, 7, 17, 15, 20, 20, 17, 5], "stanford_deprel": ["nsubj", "cop", "nmod:poss", "compound", "ROOT", "nsubj", "acl:relcl", "dobj", "punct", "case", "amod", "nmod", "punct", "amod", "dobj", "nsubj", "acl:relcl", "case", "dep", "nmod", "punct"]}, {"id": 20, "relation": "no_relation", "token": ["Her", "husband", "'s", "friend", "Richards", "was", "there", ",", "too", ",", "near", "her", "."], "subj_start": 0, "subj_end": 0, "obj_start": 4, "obj_end": 4, "subj_type": "PERSON", "obj_type": "PERSON", "stanford_pos": ["PRP$", "NN", "POS", "NN", "NNP", "VBD", "RB", ",", "RB", ",", "IN", "PRP", "."], "stanford_ner": ["O", "O", "O", "O", "PERSON", "O", "O", "O", "O", "O", "O", "O", "O"], "stanford_head": [2, 5, 2, 5, 12, 12, 12, 12, 12, 12, 12, 0, 12], "stanford_deprel": ["nmod:poss", "nmod:poss", "case", "compound", "nsubj", "cop", "advmod", "punct", "advmod", "punct", "case", "ROOT", "punct"]}, {"id": 21, "relation": "no_relation", "token": ["Her", "husband", "'s", "friend", "Richards", "was", "there", ",", "too", ",", "near", "her", "."], "subj_start": 0, "subj_end": 0, "obj_start": 11, "obj_end": 11, "subj_type": "PERSON", "obj_type": "PERSON", "stanford_pos": ["PRP$", "NN", "POS", "NN", "NNP", "VBD", "RB", ",", "RB", ",", "IN", "PRP", "."], "stanford_ner": ["O", "O", "O", "O", "PERSON", "O", "O", "O", "O", "O", "O", "O", "O"], "stanford_head": [2, 5, 2, 5, 12, 12, 12, 12, 12, 12, 12, 0, 12], "stanford_deprel": ["nmod:poss", "nmod:poss", "case", "compound", "nsubj", "cop", "advmod", "punct", "advmod", "punct", "case", "ROOT", "punct"]}, {"id": 22, "relation": "no_relation", "token": ["Her", "husband", "'s", "friend", "Richards", "was", "there", ",", "too", ",", "near", "her", "."], "subj_start": 4, "subj_end": 4, "obj_start": 0, "obj_end": 0, "subj_type": "PERSON", "obj_type": "PERSON", "stanford_pos": ["PRP$", "NN", "POS", "NN", "NNP", "VBD", "RB", ",", "RB", ",", "IN", "PRP", "."], "stanford_ner": ["O", "O", "O", "O", "PERSON", "O", "O", "O", "O", "O", "O", "O", "O"], "stanford_head": [2, 5, 2, 5, 12, 12, 12, 12, 12, 12, 12, 0, 12], "stanford_deprel": ["nmod:poss", "nmod:poss", "case", "compound", "nsubj", "cop", "advmod", "punct", "advmod", "punct", "case", "ROOT", "punct"]}, {"id": 23, "relation": "no_relation", "token": ["Her", "husband", "'s", "friend", "Richards", "was", "there", ",", "too", ",", "near", "her", "."], "subj_start": 4, "subj_end": 4, "obj_start": 11, "obj_end": 11, "subj_type": "PERSON", "obj_type": "PERSON", "stanford_pos": ["PRP$", "NN", "POS", "NN", "NNP", "VBD", "RB", ",", "RB", ",", "IN", "PRP", "."], "stanford_ner": ["O", "O", "O", "O", "PERSON", "O", "O", "O", "O", "O", "O", "O", "O"], "stanford_head": [2, 5, 2, 5, 12, 12, 12, 12, 12, 12, 12, 0, 12], "stanford_deprel": ["nmod:poss", "nmod:poss", "case", "compound", "nsubj", "cop", "advmod", "punct", "advmod", "punct", "case", "ROOT", "punct"]}, {"id": 24, "relation": "no_relation", "token": ["Her", "husband", "'s", "friend", "Richards", "was", "there", ",", "too", ",", "near", "her", "."], "subj_start": 11, "subj_end": 11, "obj_start": 0, "obj_end": 0, "subj_type": "PERSON", "obj_type": "PERSON", "stanford_pos": ["PRP$", "NN", "POS", "NN", "NNP", "VBD", "RB", ",", "RB", ",", "IN", "PRP", "."], "stanford_ner": ["O", "O", "O", "O", "PERSON", "O", "O", "O", "O", "O", "O", "O", "O"], "stanford_head": [2, 5, 2, 5, 12, 12, 12, 12, 12, 12, 12, 0, 12], "stanford_deprel": ["nmod:poss", "nmod:poss", "case", "compound", "nsubj", "cop", "advmod", "punct", "advmod", "punct", "case", "ROOT", "punct"]}, {"id": 25, "relation": "no_relation", "token": ["Her", "husband", "'s", "friend", "Richards", "was", "there", ",", "too", ",", "near", "her", "."], "subj_start": 11, "subj_end": 11, "obj_start": 4, "obj_end": 4, "subj_type": "PERSON", "obj_type": "PERSON", "stanford_pos": ["PRP$", "NN", "POS", "NN", "NNP", "VBD", "RB", ",", "RB", ",", "IN", "PRP", "."], "stanford_ner": ["O", "O", "O", "O", "PERSON", "O", "O", "O", "O", "O", "O", "O", "O"], "stanford_head": [2, 5, 2, 5, 12, 12, 12, 12, 12, 12, 12, 0, 12], "stanford_deprel": ["nmod:poss", "nmod:poss", "case", "compound", "nsubj", "cop", "advmod", "punct", "advmod", "punct", "case", "ROOT", "punct"]}, {"id": 26, "relation": "no_relation", "token": ["It", "was", "he", "who", "had", "been", "in", "the", "newspaper", "office", "when", "intelligence", "of", "the", "railroad", "disaster", "was", "received", ",", "with", "Brently", "Mallard", "'s", "name", "leading", "the", "list", "of", "``", "killed", ".", "''"], "subj_start": 2, "subj_end": 2, "obj_start": 20, "obj_end": 21, "subj_type": "PERSON", "obj_type": "PERSON", "stanford_pos": ["PRP", "VBD", "PRP", "WP", "VBD", "VBN", "IN", "DT", "NN", "NN", "WRB", "NN", "IN", "DT", "NN", "NN", "VBD", "VBN", ",", "IN", "NNP", "NNP", "POS", "NN", "VBG", "DT", "NN", "IN", "``", "VBN", ".", "''"], "stanford_ner": ["O", "O", "O", "O", "O", "O", "O", "O", "O", "O", "O", "O", "O", "O", "O", "CAUSE_OF_DEATH", "O", "O", "O", "O", "PERSON", "PERSON", "O", "O", "O", "O", "O", "O", "O", "O", "O", "O"], "stanford_head": [3, 3, 0, 10, 10, 10, 10, 10, 10, 3, 18, 18, 16, 16, 16, 12, 18, 10, 10, 24, 22, 24, 22, 10, 24, 27, 25, 30, 30, 27, 3, 3], "stanford_deprel": ["nsubj", "cop", "ROOT", "nsubj", "aux", "cop", "case", "det", "compound", "acl:relcl", "advmod", "nsubjpass", "case", "det", "compound", "nmod", "auxpass", "advcl", "punct", "case", "compound", "nmod:poss", "case", "nmod", "acl", "det", "dobj", "case", "punct", "acl", "punct", "punct"]}, {"id": 27, "relation": "no_relation", "token": ["It", "was", "he", "who", "had", "been", "in", "the", "newspaper", "office", "when", "intelligence", "of", "the", "railroad", "disaster", "was", "received", ",", "with", "Brently", "Mallard", "'s", "name", "leading", "the", "list", "of", "``", "killed", ".", "''"], "subj_start": 20, "subj_end": 21, "obj_start": 2, "obj_end": 2, "subj_type": "PERSON", "obj_type": "PERSON", "stanford_pos": ["PRP", "VBD", "PRP", "WP", "VBD", "VBN", "IN", "DT", "NN", "NN", "WRB", "NN", "IN", "DT", "NN", "NN", "VBD", "VBN", ",", "IN", "NNP", "NNP", "POS", "NN", "VBG", "DT", "NN", "IN", "``", "VBN", ".", "''"], "stanford_ner": ["O", "O", "O", "O", "O", "O", "O", "O", "O", "O", "O", "O", "O", "O", "O", "CAUSE_OF_DEATH", "O", "O", "O", "O", "PERSON", "PERSON", "O", "O", "O", "O", "O", "O", "O", "O", "O", "O"], "stanford_head": [3, 3, 0, 10, 10, 10, 10, 10, 10, 3, 18, 18, 16, 16, 16, 12, 18, 10, 10, 24, 22, 24, 22, 10, 24, 27, 25, 30, 30, 27, 3, 3], "stanford_deprel": ["nsubj", "cop", "ROOT", "nsubj", "aux", "cop", "case", "det", "compound", "acl:relcl", "advmod", "nsubjpass", "case", "det", "compound", "nmod", "auxpass", "advcl", "punct", "case", "compound", "nmod:poss", "case", "nmod", "acl", "det", "dobj", "case", "punct", "acl", "punct", "punct"]}, {"id": 28, "relation": "no_relation", "token": ["He", "had", "only", "taken", "the", "time", "to", "assure", "himself", "of", "its", "truth", "by", "a", "second", "telegram", ",", "and", "had", "hastened", "to", "forestall", "any", "less", "careful", ",", "less", "tender", "friend", "in", "bearing", "the", "sad", "message", "."], "subj_start": 0, "subj_end": 0, "obj_start": 8, "obj_end": 8, "subj_type": "PERSON", "obj_type": "PERSON", "stanford_pos": ["PRP", "VBD", "RB", "VBN", "DT", "NN", "TO", "VB", "PRP", "IN", "PRP$", "NN", "IN", "DT", "JJ", "NN", ",", "CC", "VBD", "VBN", "TO", "VB", "DT", "JJR", "JJ", ",", "RBR", "JJ", "NN", "IN", "VBG", "DT", "JJ", "NN", "."], "stanford_ner": ["O", "O", "O", "O", "O", "O", "O", "O", "O", "O", "O", "O", "O", "DURATION", "DURATION", "O", "O", "O", "O", "O", "O", "O", "O", "O", "O", "O", "O", "O", "O", "O", "O", "O", "O", "O", "O"], "stanford_head": [4, 4, 4, 0, 6, 4, 8, 6, 8, 12, 12, 9, 16, 16, 16, 8, 4, 4, 20, 4, 22, 20, 29, 25, 29, 29, 28, 29, 22, 31, 22, 34, 34, 31, 4], "stanford_deprel": ["nsubj", "aux", "advmod", "ROOT", "det", "dobj", "mark", "acl", "dobj", "case", "nmod:poss", "nmod", "case", "det", "amod", "nmod", "punct", "cc", "aux", "conj", "mark", "xcomp", "det", "advmod", "amod", "punct", "advmod", "amod", "dobj", "mark", "advcl", "det", "amod", "dobj", "punct"]}, {"id": 29, "relation": "no_relation", "token": ["He", "had", "only", "taken", "the", "time", "to", "assure", "himself", "of", "its", "truth", "by", "a", "second", "telegram", ",", "and", "had", "hastened", "to", "forestall", "any", "less", "careful", ",", "less", "tender", "friend", "in", "bearing", "the", "sad", "message", "."], "subj_start": 8, "subj_end": 8, "obj_start": 0, "obj_end": 0, "subj_type": "PERSON", "obj_type": "PERSON", "stanford_pos": ["PRP", "VBD", "RB", "VBN", "DT", "NN", "TO", "VB", "PRP", "IN", "PRP$", "NN", "IN", "DT", "JJ", "NN", ",", "CC", "VBD", "VBN", "TO", "VB", "DT", "JJR", "JJ", ",", "RBR", "JJ", "NN", "IN", "VBG", "DT", "JJ", "NN", "."], "stanford_ner": ["O", "O", "O", "O", "O", "O", "O", "O", "O", "O", "O", "O", "O", "DURATION", "DURATION", "O", "O", "O", "O", "O", "O", "O", "O", "O", "O", "O", "O", "O", "O", "O", "O", "O", "O", "O", "O"], "stanford_head": [4, 4, 4, 0, 6, 4, 8, 6, 8, 12, 12, 9, 16, 16, 16, 8, 4, 4, 20, 4, 22, 20, 29, 25, 29, 29, 28, 29, 22, 31, 22, 34, 34, 31, 4], "stanford_deprel": ["nsubj", "aux", "advmod", "ROOT", "det", "dobj", "mark", "acl", "dobj", "case", "nmod:poss", "nmod", "case", "det", "amod", "nmod", "punct", "cc", "aux", "conj", "mark", "xcomp", "det", "advmod", "amod", "punct", "advmod", "amod", "dobj", "mark", "advcl", "det", "amod", "dobj", "punct"]}, {"id": 30, "relation": "no_relation", "token": ["She", "wept", "at", "once", ",", "with", "sudden", ",", "wild", "abandonment", ",", "in", "her", "sister", "'s", "arms", "."], "subj_start": 0, "subj_end": 0, "obj_start": 12, "obj_end": 12, "subj_type": "PERSON", "obj_type": "PERSON", "stanford_pos": ["PRP", "VBD", "IN", "RB", ",", "IN", "JJ", ",", "JJ", "NN", ",", "IN", "PRP$", "NN", "POS", "NNS", "."], "stanford_ner": ["O", "O", "O", "DATE", "O", "O", "O", "O", "O", "CRIMINAL_CHARGE", "O", "O", "O", "O", "O", "O", "O"], "stanford_head": [2, 0, 4, 2, 2, 10, 10, 10, 10, 2, 2, 16, 14, 16, 14, 2, 2], "stanford_deprel": ["nsubj", "ROOT", "case", "nmod", "punct", "case", "amod", "punct", "amod", "nmod", "punct", "case", "nmod:poss", "nmod:poss", "case", "nmod", "punct"]}, {"id": 31, "relation": "no_relation", "token": ["She", "wept", "at", "once", ",", "with", "sudden", ",", "wild", "abandonment", ",", "in", "her", "sister", "'s", "arms", "."], "subj_start": 12, "subj_end": 12, "obj_start": 0, "obj_end": 0, "subj_type": "PERSON", "obj_type": "PERSON", "stanford_pos": ["PRP", "VBD", "IN", "RB", ",", "IN", "JJ", ",", "JJ", "NN", ",", "IN", "PRP$", "NN", "POS", "NNS", "."], "stanford_ner": ["O", "O", "O", "DATE", "O", "O", "O", "O", "O", "CRIMINAL_CHARGE", "O", "O", "O", "O", "O", "O", "O"], "stanford_head": [2, 0, 4, 2, 2, 10, 10, 10, 10, 2, 2, 16, 14, 16, 14, 2, 2], "stanford_deprel": ["nsubj", "ROOT", "case", "nmod", "punct", "case", "amod", "punct", "amod", "nmod", "punct", "case", "nmod:poss", "nmod:poss", "case", "nmod", "punct"]}, {"id": 32, "relation": "no_relation", "token": ["When", "the", "storm", "of", "grief", "had", "spent", "itself", "she", "went", "away", "to", "her", "room", "alone", "."], "subj_start": 8, "subj_end": 8, "obj_start": 12, "obj_end": 12, "subj_type": "PERSON", "obj_type": "PERSON", "stanford_pos": ["WRB", "DT", "NN", "IN", "NN", "VBD", "VBN", "PRP", "PRP", "VBD", "RB", "TO", "PRP$", "NN", "RB", "."], "stanford_ner": ["O", "O", "CAUSE_OF_DEATH", "O", "O", "O", "O", "O", "O", "O", "O", "O", "O", "O", "O", "O"], "stanford_head": [7, 3, 7, 5, 3, 7, 10, 7, 10, 0, 10, 14, 14, 11, 14, 10], "stanford_deprel": ["advmod", "det", "nsubj", "case", "nmod", "aux", "advcl", "dobj", "nsubj", "ROOT", "advmod", "case", "nmod:poss", "nmod", "advmod", "punct"]}, {"id": 33, "relation": "no_relation", "token": ["When", "the", "storm", "of", "grief", "had", "spent", "itself", "she", "went", "away", "to", "her", "room", "alone", "."], "subj_start": 12, "subj_end": 12, "obj_start": 8, "obj_end": 8, "subj_type": "PERSON", "obj_type": "PERSON", "stanford_pos": ["WRB", "DT", "NN", "IN", "NN", "VBD", "VBN", "PRP", "PRP", "VBD", "RB", "TO", "PRP$", "NN", "RB", "."], "stanford_ner": ["O", "O", "CAUSE_OF_DEATH", "O", "O", "O", "O", "O", "O", "O", "O", "O", "O", "O", "O", "O"], "stanford_head": [7, 3, 7, 5, 3, 7, 10, 7, 10, 0, 10, 14, 14, 11, 14, 10], "stanford_deprel": ["advmod", "det", "nsubj", "case", "nmod", "aux", "advcl", "dobj", "nsubj", "ROOT", "advmod", "case", "nmod:poss", "nmod", "advmod", "punct"]}, {"id": 34, "relation": "no_relation", "token": ["She", "would", "have", "no", "one", "follow", "her", "."], "subj_start": 0, "subj_end": 0, "obj_start": 6, "obj_end": 6, "subj_type": "PERSON", "obj_type": "PERSON", "stanford_pos": ["PRP", "MD", "VB", "DT", "NN", "VB", "PRP", "."], "stanford_ner": ["O", "O", "O", "O", "NUMBER", "O", "O", "O"], "stanford_head": [3, 3, 0, 5, 6, 3, 6, 3], "stanford_deprel": ["nsubj", "aux", "ROOT", "neg", "nsubj", "ccomp", "dobj", "punct"]}, {"id": 35, "relation": "no_relation", "token": ["She", "would", "have", "no", "one", "follow", "her", "."], "subj_start": 6, "subj_end": 6, "obj_start": 0, "obj_end": 0, "subj_type": "PERSON", "obj_type": "PERSON", "stanford_pos": ["PRP", "MD", "VB", "DT", "NN", "VB", "PRP", "."], "stanford_ner": ["O", "O", "O", "O", "NUMBER", "O", "O", "O"], "stanford_head": [3, 3, 0, 5, 6, 3, 6, 3], "stanford_deprel": ["nsubj", "aux", "ROOT", "neg", "nsubj", "ccomp", "dobj", "punct"]}, {"id": 36, "relation": "no_relation", "token": ["Into", "this", "she", "sank", ",", "pressed", "down", "by", "a", "physical", "exhaustion", "that", "haunted", "her", "body", "and", "seemed", "to", "reach", "into", "her", "soul", "."], "subj_start": 2, "subj_end": 2, "obj_start": 13, "obj_end": 13, "subj_type": "PERSON", "obj_type": "PERSON", "stanford_pos": ["NNP", "DT", "PRP", "VBD", ",", "VBN", "RP", "IN", "DT", "JJ", "NN", "WDT", "VBD", "PRP", "NN", "CC", "VBD", "TO", "VB", "IN", "PRP$", "NN", "."], "stanford_ner": ["O", "O", "O", "O", "O", "O", "O", "O", "O", "O", "O", "O", "O", "O", "O", "O", "O", "O", "O", "O", "O", "O", "O"], "stanford_head": [0, 4, 4, 1, 4, 4, 6, 11, 11, 11, 6, 13, 11, 15, 13, 13, 13, 19, 17, 22, 22, 19, 1], "stanford_deprel": ["ROOT", "dobj", "nsubj", "dep", "punct", "dep", "compound:prt", "case", "det", "amod", "nmod", "nsubj", "acl:relcl", "dep", "dobj", "cc", "conj", "mark", "xcomp", "case", "nmod:poss", "nmod", "punct"]}, {"id": 37, "relation": "no_relation", "token": ["Into", "this", "she", "sank", ",", "pressed", "down", "by", "a", "physical", "exhaustion", "that", "haunted", "her", "body", "and", "seemed", "to", "reach", "into", "her", "soul", "."], "subj_start": 2, "subj_end": 2, "obj_start": 20, "obj_end": 20, "subj_type": "PERSON", "obj_type": "PERSON", "stanford_pos": ["NNP", "DT", "PRP", "VBD", ",", "VBN", "RP", "IN", "DT", "JJ", "NN", "WDT", "VBD", "PRP", "NN", "CC", "VBD", "TO", "VB", "IN", "PRP$", "NN", "."], "stanford_ner": ["O", "O", "O", "O", "O", "O", "O", "O", "O", "O", "O", "O", "O", "O", "O", "O", "O", "O", "O", "O", "O", "O", "O"], "stanford_head": [0, 4, 4, 1, 4, 4, 6, 11, 11, 11, 6, 13, 11, 15, 13, 13, 13, 19, 17, 22, 22, 19, 1], "stanford_deprel": ["ROOT", "dobj", "nsubj", "dep", "punct", "dep", "compound:prt", "case", "det", "amod", "nmod", "nsubj", "acl:relcl", "dep", "dobj", "cc", "conj", "mark", "xcomp", "case", "nmod:poss", "nmod", "punct"]}, {"id": 38, "relation": "no_relation", "token": ["Into", "this", "she", "sank", ",", "pressed", "down", "by", "a", "physical", "exhaustion", "that", "haunted", "her", "body", "and", "seemed", "to", "reach", "into", "her", "soul", "."], "subj_start": 13, "subj_end": 13, "obj_start": 2, "obj_end": 2, "subj_type": "PERSON", "obj_type": "PERSON", "stanford_pos": ["NNP", "DT", "PRP", "VBD", ",", "VBN", "RP", "IN", "DT", "JJ", "NN", "WDT", "VBD", "PRP", "NN", "CC", "VBD", "TO", "VB", "IN", "PRP$", "NN", "."], "stanford_ner": ["O", "O", "O", "O", "O", "O", "O", "O", "O", "O", "O", "O", "O", "O", "O", "O", "O", "O", "O", "O", "O", "O", "O"], "stanford_head": [0, 4, 4, 1, 4, 4, 6, 11, 11, 11, 6, 13, 11, 15, 13, 13, 13, 19, 17, 22, 22, 19, 1], "stanford_deprel": ["ROOT", "dobj", "nsubj", "dep", "punct", "dep", "compound:prt", "case", "det", "amod", "nmod", "nsubj", "acl:relcl", "dep", "dobj", "cc", "conj", "mark", "xcomp", "case", "nmod:poss", "nmod", "punct"]}, {"id": 39, "relation": "no_relation", "token": ["Into", "this", "she", "sank", ",", "pressed", "down", "by", "a", "physical", "exhaustion", "that", "haunted", "her", "body", "and", "seemed", "to", "reach", "into", "her", "soul", "."], "subj_start": 13, "subj_end": 13, "obj_start": 20, "obj_end": 20, "subj_type": "PERSON", "obj_type": "PERSON", "stanford_pos": ["NNP", "DT", "PRP", "VBD", ",", "VBN", "RP", "IN", "DT", "JJ", "NN", "WDT", "VBD", "PRP", "NN", "CC", "VBD", "TO", "VB", "IN", "PRP$", "NN", "."], "stanford_ner": ["O", "O", "O", "O", "O", "O", "O", "O", "O", "O", "O", "O", "O", "O", "O", "O", "O", "O", "O", "O", "O", "O", "O"], "stanford_head": [0, 4, 4, 1, 4, 4, 6, 11, 11, 11, 6, 13, 11, 15, 13, 13, 13, 19, 17, 22, 22, 19, 1], "stanford_deprel": ["ROOT", "dobj", "nsubj", "dep", "punct", "dep", "compound:prt", "case", "det", "amod", "nmod", "nsubj", "acl:relcl", "dep", "dobj", "cc", "conj", "mark", "xcomp", "case", "nmod:poss", "nmod", "punct"]}, {"id": 40, "relation": "no_relation", "token": ["Into", "this", "she", "sank", ",", "pressed", "down", "by", "a", "physical", "exhaustion", "that", "haunted", "her", "body", "and", "seemed", "to", "reach", "into", "her", "soul", "."], "subj_start": 20, "subj_end": 20, "obj_start": 2, "obj_end": 2, "subj_type": "PERSON", "obj_type": "PERSON", "stanford_pos": ["NNP", "DT", "PRP", "VBD", ",", "VBN", "RP", "IN", "DT", "JJ", "NN", "WDT", "VBD", "PRP", "NN", "CC", "VBD", "TO", "VB", "IN", "PRP$", "NN", "."], "stanford_ner": ["O", "O", "O", "O", "O", "O", "O", "O", "O", "O", "O", "O", "O", "O", "O", "O", "O", "O", "O", "O", "O", "O", "O"], "stanford_head": [0, 4, 4, 1, 4, 4, 6, 11, 11, 11, 6, 13, 11, 15, 13, 13, 13, 19, 17, 22, 22, 19, 1], "stanford_deprel": ["ROOT", "dobj", "nsubj", "dep", "punct", "dep", "compound:prt", "case", "det", "amod", "nmod", "nsubj", "acl:relcl", "dep", "dobj", "cc", "conj", "mark", "xcomp", "case", "nmod:poss", "nmod", "punct"]}, {"id": 41, "relation": "no_relation", "token": ["Into", "this", "she", "sank", ",", "pressed", "down", "by", "a", "physical", "exhaustion", "that", "haunted", "her", "body", "and", "seemed", "to", "reach", "into", "her", "soul", "."], "subj_start": 20, "subj_end": 20, "obj_start": 13, "obj_end": 13, "subj_type": "PERSON", "obj_type": "PERSON", "stanford_pos": ["NNP", "DT", "PRP", "VBD", ",", "VBN", "RP", "IN", "DT", "JJ", "NN", "WDT", "VBD", "PRP", "NN", "CC", "VBD", "TO", "VB", "IN", "PRP$", "NN", "."], "stanford_ner": ["O", "O", "O", "O", "O", "O", "O", "O", "O", "O", "O", "O", "O", "O", "O", "O", "O", "O", "O", "O", "O", "O", "O"], "stanford_head": [0, 4, 4, 1, 4, 4, 6, 11, 11, 11, 6, 13, 11, 15, 13, 13, 13, 19, 17, 22, 22, 19, 1], "stanford_deprel": ["ROOT", "dobj", "nsubj", "dep", "punct", "dep", "compound:prt", "case", "det", "amod", "nmod", "nsubj", "acl:relcl", "dep", "dobj", "cc", "conj", "mark", "xcomp", "case", "nmod:poss", "nmod", "punct"]}, {"id": 42, "relation": "no_relation", "token": ["She", "sat", "with", "her", "head", "thrown", "back", "upon", "the", "cushion", "of", "the", "chair", ",", "quite", "motionless", ",", "except", "when", "a", "sob", "came", "up", "into", "her", "throat", "and", "shook", "her", ",", "as", "a", "child", "who", "has", "cried", "itself", "to", "sleep", "continues", "to", "sob", "in", "its", "dreams", "."], "subj_start": 0, "subj_end": 0, "obj_start": 3, "obj_end": 3, "subj_type": "PERSON", "obj_type": "PERSON", "stanford_pos": ["PRP", "VBD", "IN", "PRP$", "NN", "VBN", "RB", "IN", "DT", "NN", "IN", "DT", "NN", ",", "RB", "JJ", ",", "IN", "WRB", "DT", "VBP", "VBD", "RP", "IN", "PRP$", "NN", "CC", "VBD", "PRP", ",", "IN", "DT", "NN", "WP", "VBZ", "VBN", "PRP", "TO", "VB", "VBZ", "TO", "VB", "IN", "PRP$", "NNS", "."], "stanford_ner": ["O", "O", "O", "O", "O", "O", "O", "O", "O", "O", "O", "O", "O", "O", "O", "O", "O", "O", "O", "O", "O", "O", "O", "O", "O", "O", "O", "O", "O", "O", "O", "O", "O", "O", "O", "O", "O", "O", "O", "O", "O", "O", "O", "O", "O", "O"], "stanford_head": [2, 0, 5, 5, 2, 5, 6, 10, 10, 6, 13, 13, 10, 2, 16, 2, 16, 22, 22, 21, 22, 16, 22, 26, 26, 22, 22, 22, 28, 16, 33, 33, 16, 36, 36, 33, 36, 39, 36, 39, 42, 40, 45, 45, 42, 2], "stanford_deprel": ["nsubj", "ROOT", "case", "nmod:poss", "nmod", "acl", "advmod", "case", "det", "nmod", "case", "det", "nmod", "punct", "advmod", "xcomp", "punct", "mark", "advmod", "det", "nsubj", "advcl", "compound:prt", "case", "nmod:poss", "nmod", "cc", "conj", "dobj", "punct", "case", "det", "nmod", "nsubj", "aux", "acl:relcl", "dobj", "mark", "advcl", "ccomp", "mark", "xcomp", "case", "nmod:poss", "nmod", "punct"]}, {"id": 43, "relation": "no_relation", "token": ["She", "sat", "with", "her", "head", "thrown", "back", "upon", "the", "cushion", "of", "the", "chair", ",", "quite", "motionless", ",", "except", "when", "a", "sob", "came", "up", "into", "her", "throat", "and", "shook", "her", ",", "as", "a", "child", "who", "has", "cried", "itself", "to", "sleep", "continues", "to", "sob", "in", "its", "dreams", "."], "subj_start": 0, "subj_end": 0, "obj_start": 24, "obj_end": 24, "subj_type": "PERSON", "obj_type": "PERSON", "stanford_pos": ["PRP", "VBD", "IN", "PRP$", "NN", "VBN", "RB", "IN", "DT", "NN", "IN", "DT", "NN", ",", "RB", "JJ", ",", "IN", "WRB", "DT", "VBP", "VBD", "RP", "IN", "PRP$", "NN", "CC", "VBD", "PRP", ",", "IN", "DT", "NN", "WP", "VBZ", "VBN", "PRP", "TO", "VB", "VBZ", "TO", "VB", "IN", "PRP$", "NNS", "."], "stanford_ner": ["O", "O", "O", "O", "O", "O", "O", "O", "O", "O", "O", "O", "O", "O", "O", "O", "O", "O", "O", "O", "O", "O", "O", "O", "O", "O", "O", "O", "O", "O", "O", "O", "O", "O", "O", "O", "O", "O", "O", "O", "O", "O", "O", "O", "O", "O"], "stanford_head": [2, 0, 5, 5, 2, 5, 6, 10, 10, 6, 13, 13, 10, 2, 16, 2, 16, 22, 22, 21, 22, 16, 22, 26, 26, 22, 22, 22, 28, 16, 33, 33, 16, 36, 36, 33, 36, 39, 36, 39, 42, 40, 45, 45, 42, 2], "stanford_deprel": ["nsubj", "ROOT", "case", "nmod:poss", "nmod", "acl", "advmod", "case", "det", "nmod", "case", "det", "nmod", "punct", "advmod", "xcomp", "punct", "mark", "advmod", "det", "nsubj", "advcl", "compound:prt", "case", "nmod:poss", "nmod", "cc", "conj", "dobj", "punct", "case", "det", "nmod", "nsubj", "aux", "acl:relcl", "dobj", "mark", "advcl", "ccomp", "mark", "xcomp", "case", "nmod:poss", "nmod", "punct"]}, {"id": 44, "relation": "no_relation", "token": ["She", "sat", "with", "her", "head", "thrown", "back", "upon", "the", "cushion", "of", "the", "chair", ",", "quite", "motionless", ",", "except", "when", "a", "sob", "came", "up", "into", "her", "throat", "and", "shook", "her", ",", "as", "a", "child", "who", "has", "cried", "itself", "to", "sleep", "continues", "to", "sob", "in", "its", "dreams", "."], "subj_start": 0, "subj_end": 0, "obj_start": 28, "obj_end": 28, "subj_type": "PERSON", "obj_type": "PERSON", "stanford_pos": ["PRP", "VBD", "IN", "PRP$", "NN", "VBN", "RB", "IN", "DT", "NN", "IN", "DT", "NN", ",", "RB", "JJ", ",", "IN", "WRB", "DT", "VBP", "VBD", "RP", "IN", "PRP$", "NN", "CC", "VBD", "PRP", ",", "IN", "DT", "NN", "WP", "VBZ", "VBN", "PRP", "TO", "VB", "VBZ", "TO", "VB", "IN", "PRP$", "NNS", "."], "stanford_ner": ["O", "O", "O", "O", "O", "O", "O", "O", "O", "O", "O", "O", "O", "O", "O", "O", "O", "O", "O", "O", "O", "O", "O", "O", "O", "O", "O", "O", "O", "O", "O", "O", "O", "O", "O", "O", "O", "O", "O", "O", "O", "O", "O", "O", "O", "O"], "stanford_head": [2, 0, 5, 5, 2, 5, 6, 10, 10, 6, 13, 13, 10, 2, 16, 2, 16, 22, 22, 21, 22, 16, 22, 26, 26, 22, 22, 22, 28, 16, 33, 33, 16, 36, 36, 33, 36, 39, 36, 39, 42, 40, 45, 45, 42, 2], "stanford_deprel": ["nsubj", "ROOT", "case", "nmod:poss", "nmod", "acl", "advmod", "case", "det", "nmod", "case", "det", "nmod", "punct", "advmod", "xcomp", "punct", "mark", "advmod", "det", "nsubj", "advcl", "compound:prt", "case", "nmod:poss", "nmod", "cc", "conj", "dobj", "punct", "case", "det", "nmod", "nsubj", "aux", "acl:relcl", "dobj", "mark", "advcl", "ccomp", "mark", "xcomp", "case", "nmod:poss", "nmod", "punct"]}, {"id": 45, "relation": "no_relation", "token": ["She", "sat", "with", "her", "head", "thrown", "back", "upon", "the", "cushion", "of", "the", "chair", ",", "quite", "motionless", ",", "except", "when", "a", "sob", "came", "up", "into", "her", "throat", "and", "shook", "her", ",", "as", "a", "child", "who", "has", "cried", "itself", "to", "sleep", "continues", "to", "sob", "in", "its", "dreams", "."], "subj_start": 3, "subj_end": 3, "obj_start": 0, "obj_end": 0, "subj_type": "PERSON", "obj_type": "PERSON", "stanford_pos": ["PRP", "VBD", "IN", "PRP$", "NN", "VBN", "RB", "IN", "DT", "NN", "IN", "DT", "NN", ",", "RB", "JJ", ",", "IN", "WRB", "DT", "VBP", "VBD", "RP", "IN", "PRP$", "NN", "CC", "VBD", "PRP", ",", "IN", "DT", "NN", "WP", "VBZ", "VBN", "PRP", "TO", "VB", "VBZ", "TO", "VB", "IN", "PRP$", "NNS", "."], "stanford_ner": ["O", "O", "O", "O", "O", "O", "O", "O", "O", "O", "O", "O", "O", "O", "O", "O", "O", "O", "O", "O", "O", "O", "O", "O", "O", "O", "O", "O", "O", "O", "O", "O", "O", "O", "O", "O", "O", "O", "O", "O", "O", "O", "O", "O", "O", "O"], "stanford_head": [2, 0, 5, 5, 2, 5, 6, 10, 10, 6, 13, 13, 10, 2, 16, 2, 16, 22, 22, 21, 22, 16, 22, 26, 26, 22, 22, 22, 28, 16, 33, 33, 16, 36, 36, 33, 36, 39, 36, 39, 42, 40, 45, 45, 42, 2], "stanford_deprel": ["nsubj", "ROOT", "case", "nmod:poss", "nmod", "acl", "advmod", "case", "det", "nmod", "case", "det", "nmod", "punct", "advmod", "xcomp", "punct", "mark", "advmod", "det", "nsubj", "advcl", "compound:prt", "case", "nmod:poss", "nmod", "cc", "conj", "dobj", "punct", "case", "det", "nmod", "nsubj", "aux", "acl:relcl", "dobj", "mark", "advcl", "ccomp", "mark", "xcomp", "case", "nmod:poss", "nmod", "punct"]}, {"id": 46, "relation": "no_relation", "token": ["She", "sat", "with", "her", "head", "thrown", "back", "upon", "the", "cushion", "of", "the", "chair", ",", "quite", "motionless", ",", "except", "when", "a", "sob", "came", "up", "into", "her", "throat", "and", "shook", "her", ",", "as", "a", "child", "who", "has", "cried", "itself", "to", "sleep", "continues", "to", "sob", "in", "its", "dreams", "."], "subj_start": 3, "subj_end": 3, "obj_start": 24, "obj_end": 24, "subj_type": "PERSON", "obj_type": "PERSON", "stanford_pos": ["PRP", "VBD", "IN", "PRP$", "NN", "VBN", "RB", "IN", "DT", "NN", "IN", "DT", "NN", ",", "RB", "JJ", ",", "IN", "WRB", "DT", "VBP", "VBD", "RP", "IN", "PRP$", "NN", "CC", "VBD", "PRP", ",", "IN", "DT", "NN", "WP", "VBZ", "VBN", "PRP", "TO", "VB", "VBZ", "TO", "VB", "IN", "PRP$", "NNS", "."], "stanford_ner": ["O", "O", "O", "O", "O", "O", "O", "O", "O", "O", "O", "O", "O", "O", "O", "O", "O", "O", "O", "O", "O", "O", "O", "O", "O", "O", "O", "O", "O", "O", "O", "O", "O", "O", "O", "O", "O", "O", "O", "O", "O", "O", "O", "O", "O", "O"], "stanford_head": [2, 0, 5, 5, 2, 5, 6, 10, 10, 6, 13, 13, 10, 2, 16, 2, 16, 22, 22, 21, 22, 16, 22, 26, 26, 22, 22, 22, 28, 16, 33, 33, 16, 36, 36, 33, 36, 39, 36, 39, 42, 40, 45, 45, 42, 2], "stanford_deprel": ["nsubj", "ROOT", "case", "nmod:poss", "nmod", "acl", "advmod", "case", "det", "nmod", "case", "det", "nmod", "punct", "advmod", "xcomp", "punct", "mark", "advmod", "det", "nsubj", "advcl", "compound:prt", "case", "nmod:poss", "nmod", "cc", "conj", "dobj", "punct", "case", "det", "nmod", "nsubj", "aux", "acl:relcl", "dobj", "mark", "advcl", "ccomp", "mark", "xcomp", "case", "nmod:poss", "nmod", "punct"]}, {"id": 47, "relation": "no_relation", "token": ["She", "sat", "with", "her", "head", "thrown", "back", "upon", "the", "cushion", "of", "the", "chair", ",", "quite", "motionless", ",", "except", "when", "a", "sob", "came", "up", "into", "her", "throat", "and", "shook", "her", ",", "as", "a", "child", "who", "has", "cried", "itself", "to", "sleep", "continues", "to", "sob", "in", "its", "dreams", "."], "subj_start": 3, "subj_end": 3, "obj_start": 28, "obj_end": 28, "subj_type": "PERSON", "obj_type": "PERSON", "stanford_pos": ["PRP", "VBD", "IN", "PRP$", "NN", "VBN", "RB", "IN", "DT", "NN", "IN", "DT", "NN", ",", "RB", "JJ", ",", "IN", "WRB", "DT", "VBP", "VBD", "RP", "IN", "PRP$", "NN", "CC", "VBD", "PRP", ",", "IN", "DT", "NN", "WP", "VBZ", "VBN", "PRP", "TO", "VB", "VBZ", "TO", "VB", "IN", "PRP$", "NNS", "."], "stanford_ner": ["O", "O", "O", "O", "O", "O", "O", "O", "O", "O", "O", "O", "O", "O", "O", "O", "O", "O", "O", "O", "O", "O", "O", "O", "O", "O", "O", "O", "O", "O", "O", "O", "O", "O", "O", "O", "O", "O", "O", "O", "O", "O", "O", "O", "O", "O"], "stanford_head": [2, 0, 5, 5, 2, 5, 6, 10, 10, 6, 13, 13, 10, 2, 16, 2, 16, 22, 22, 21, 22, 16, 22, 26, 26, 22, 22, 22, 28, 16, 33, 33, 16, 36, 36, 33, 36, 39, 36, 39, 42, 40, 45, 45, 42, 2], "stanford_deprel": ["nsubj", "ROOT", "case", "nmod:poss", "nmod", "acl", "advmod", "case", "det", "nmod", "case", "det", "nmod", "punct", "advmod", "xcomp", "punct", "mark", "advmod", "det", "nsubj", "advcl", "compound:prt", "case", "nmod:poss", "nmod", "cc", "conj", "dobj", "punct", "case", "det", "nmod", "nsubj", "aux", "acl:relcl", "dobj", "mark", "advcl", "ccomp", "mark", "xcomp", "case", "nmod:poss", "nmod", "punct"]}, {"id": 48, "relation": "no_relation", "token": ["She", "sat", "with", "her", "head", "thrown", "back", "upon", "the", "cushion", "of", "the", "chair", ",", "quite", "motionless", ",", "except", "when", "a", "sob", "came", "up", "into", "her", "throat", "and", "shook", "her", ",", "as", "a", "child", "who", "has", "cried", "itself", "to", "sleep", "continues", "to", "sob", "in", "its", "dreams", "."], "subj_start": 24, "subj_end": 24, "obj_start": 0, "obj_end": 0, "subj_type": "PERSON", "obj_type": "PERSON", "stanford_pos": ["PRP", "VBD", "IN", "PRP$", "NN", "VBN", "RB", "IN", "DT", "NN", "IN", "DT", "NN", ",", "RB", "JJ", ",", "IN", "WRB", "DT", "VBP", "VBD", "RP", "IN", "PRP$", "NN", "CC", "VBD", "PRP", ",", "IN", "DT", "NN", "WP", "VBZ", "VBN", "PRP", "TO", "VB", "VBZ", "TO", "VB", "IN", "PRP$", "NNS", "."], "stanford_ner": ["O", "O", "O", "O", "O", "O", "O", "O", "O", "O", "O", "O", "O", "O", "O", "O", "O", "O", "O", "O", "O", "O", "O", "O", "O", "O", "O", "O", "O", "O", "O", "O", "O", "O", "O", "O", "O", "O", "O", "O", "O", "O", "O", "O", "O", "O"], "stanford_head": [2, 0, 5, 5, 2, 5, 6, 10, 10, 6, 13, 13, 10, 2, 16, 2, 16, 22, 22, 21, 22, 16, 22, 26, 26, 22, 22, 22, 28, 16, 33, 33, 16, 36, 36, 33, 36, 39, 36, 39, 42, 40, 45, 45, 42, 2], "stanford_deprel": ["nsubj", "ROOT", "case", "nmod:poss", "nmod", "acl", "advmod", "case", "det", "nmod", "case", "det", "nmod", "punct", "advmod", "xcomp", "punct", "mark", "advmod", "det", "nsubj", "advcl", "compound:prt", "case", "nmod:poss", "nmod", "cc", "conj", "dobj", "punct", "case", "det", "nmod", "nsubj", "aux", "acl:relcl", "dobj", "mark", "advcl", "ccomp", "mark", "xcomp", "case", "nmod:poss", "nmod", "punct"]}, {"id": 49, "relation": "no_relation", "token": ["She", "sat", "with", "her", "head", "thrown", "back", "upon", "the", "cushion", "of", "the", "chair", ",", "quite", "motionless", ",", "except", "when", "a", "sob", "came", "up", "into", "her", "throat", "and", "shook", "her", ",", "as", "a", "child", "who", "has", "cried", "itself", "to", "sleep", "continues", "to", "sob", "in", "its", "dreams", "."], "subj_start": 24, "subj_end": 24, "obj_start": 3, "obj_end": 3, "subj_type": "PERSON", "obj_type": "PERSON", "stanford_pos": ["PRP", "VBD", "IN", "PRP$", "NN", "VBN", "RB", "IN", "DT", "NN", "IN", "DT", "NN", ",", "RB", "JJ", ",", "IN", "WRB", "DT", "VBP", "VBD", "RP", "IN", "PRP$", "NN", "CC", "VBD", "PRP", ",", "IN", "DT", "NN", "WP", "VBZ", "VBN", "PRP", "TO", "VB", "VBZ", "TO", "VB", "IN", "PRP$", "NNS", "."], "stanford_ner": ["O", "O", "O", "O", "O", "O", "O", "O", "O", "O", "O", "O", "O", "O", "O", "O", "O", "O", "O", "O", "O", "O", "O", "O", "O", "O", "O", "O", "O", "O", "O", "O", "O", "O", "O", "O", "O", "O", "O", "O", "O", "O", "O", "O", "O", "O"], "stanford_head": [2, 0, 5, 5, 2, 5, 6, 10, 10, 6, 13, 13, 10, 2, 16, 2, 16, 22, 22, 21, 22, 16, 22, 26, 26, 22, 22, 22, 28, 16, 33, 33, 16, 36, 36, 33, 36, 39, 36, 39, 42, 40, 45, 45, 42, 2], "stanford_deprel": ["nsubj", "ROOT", "case", "nmod:poss", "nmod", "acl", "advmod", "case", "det", "nmod", "case", "det", "nmod", "punct", "advmod", "xcomp", "punct", "mark", "advmod", "det", "nsubj", "advcl", "compound:prt", "case", "nmod:poss", "nmod", "cc", "conj", "dobj", "punct", "case", "det", "nmod", "nsubj", "aux", "acl:relcl", "dobj", "mark", "advcl", "ccomp", "mark", "xcomp", "case", "nmod:poss", "nmod", "punct"]}, {"id": 50, "relation": "no_relation", "token": ["She", "sat", "with", "her", "head", "thrown", "back", "upon", "the", "cushion", "of", "the", "chair", ",", "quite", "motionless", ",", "except", "when", "a", "sob", "came", "up", "into", "her", "throat", "and", "shook", "her", ",", "as", "a", "child", "who", "has", "cried", "itself", "to", "sleep", "continues", "to", "sob", "in", "its", "dreams", "."], "subj_start": 24, "subj_end": 24, "obj_start": 28, "obj_end": 28, "subj_type": "PERSON", "obj_type": "PERSON", "stanford_pos": ["PRP", "VBD", "IN", "PRP$", "NN", "VBN", "RB", "IN", "DT", "NN", "IN", "DT", "NN", ",", "RB", "JJ", ",", "IN", "WRB", "DT", "VBP", "VBD", "RP", "IN", "PRP$", "NN", "CC", "VBD", "PRP", ",", "IN", "DT", "NN", "WP", "VBZ", "VBN", "PRP", "TO", "VB", "VBZ", "TO", "VB", "IN", "PRP$", "NNS", "."], "stanford_ner": ["O", "O", "O", "O", "O", "O", "O", "O", "O", "O", "O", "O", "O", "O", "O", "O", "O", "O", "O", "O", "O", "O", "O", "O", "O", "O", "O", "O", "O", "O", "O", "O", "O", "O", "O", "O", "O", "O", "O", "O", "O", "O", "O", "O", "O", "O"], "stanford_head": [2, 0, 5, 5, 2, 5, 6, 10, 10, 6, 13, 13, 10, 2, 16, 2, 16, 22, 22, 21, 22, 16, 22, 26, 26, 22, 22, 22, 28, 16, 33, 33, 16, 36, 36, 33, 36, 39, 36, 39, 42, 40, 45, 45, 42, 2], "stanford_deprel": ["nsubj", "ROOT", "case", "nmod:poss", "nmod", "acl", "advmod", "case", "det", "nmod", "case", "det", "nmod", "punct", "advmod", "xcomp", "punct", "mark", "advmod", "det", "nsubj", "advcl", "compound:prt", "case", "nmod:poss", "nmod", "cc", "conj", "dobj", "punct", "case", "det", "nmod", "nsubj", "aux", "acl:relcl", "dobj", "mark", "advcl", "ccomp", "mark", "xcomp", "case", "nmod:poss", "nmod", "punct"]}, {"id": 51, "relation": "no_relation", "token": ["She", "sat", "with", "her", "head", "thrown", "back", "upon", "the", "cushion", "of", "the", "chair", ",", "quite", "motionless", ",", "except", "when", "a", "sob", "came", "up", "into", "her", "throat", "and", "shook", "her", ",", "as", "a", "child", "who", "has", "cried", "itself", "to", "sleep", "continues", "to", "sob", "in", "its", "dreams", "."], "subj_start": 28, "subj_end": 28, "obj_start": 0, "obj_end": 0, "subj_type": "PERSON", "obj_type": "PERSON", "stanford_pos": ["PRP", "VBD", "IN", "PRP$", "NN", "VBN", "RB", "IN", "DT", "NN", "IN", "DT", "NN", ",", "RB", "JJ", ",", "IN", "WRB", "DT", "VBP", "VBD", "RP", "IN", "PRP$", "NN", "CC", "VBD", "PRP", ",", "IN", "DT", "NN", "WP", "VBZ", "VBN", "PRP", "TO", "VB", "VBZ", "TO", "VB", "IN", "PRP$", "NNS", "."], "stanford_ner": ["O", "O", "O", "O", "O", "O", "O", "O", "O", "O", "O", "O", "O", "O", "O", "O", "O", "O", "O", "O", "O", "O", "O", "O", "O", "O", "O", "O", "O", "O", "O", "O", "O", "O", "O", "O", "O", "O", "O", "O", "O", "O", "O", "O", "O", "O"], "stanford_head": [2, 0, 5, 5, 2, 5, 6, 10, 10, 6, 13, 13, 10, 2, 16, 2, 16, 22, 22, 21, 22, 16, 22, 26, 26, 22, 22, 22, 28, 16, 33, 33, 16, 36, 36, 33, 36, 39, 36, 39, 42, 40, 45, 45, 42, 2], "stanford_deprel": ["nsubj", "ROOT", "case", "nmod:poss", "nmod", "acl", "advmod", "case", "det", "nmod", "case", "det", "nmod", "punct", "advmod", "xcomp", "punct", "mark", "advmod", "det", "nsubj", "advcl", "compound:prt", "case", "nmod:poss", "nmod", "cc", "conj", "dobj", "punct", "case", "det", "nmod", "nsubj", "aux", "acl:relcl", "dobj", "mark", "advcl", "ccomp", "mark", "xcomp", "case", "nmod:poss", "nmod", "punct"]}, {"id": 52, "relation": "no_relation", "token": ["She", "sat", "with", "her", "head", "thrown", "back", "upon", "the", "cushion", "of", "the", "chair", ",", "quite", "motionless", ",", "except", "when", "a", "sob", "came", "up", "into", "her", "throat", "and", "shook", "her", ",", "as", "a", "child", "who", "has", "cried", "itself", "to", "sleep", "continues", "to", "sob", "in", "its", "dreams", "."], "subj_start": 28, "subj_end": 28, "obj_start": 3, "obj_end": 3, "subj_type": "PERSON", "obj_type": "PERSON", "stanford_pos": ["PRP", "VBD", "IN", "PRP$", "NN", "VBN", "RB", "IN", "DT", "NN", "IN", "DT", "NN", ",", "RB", "JJ", ",", "IN", "WRB", "DT", "VBP", "VBD", "RP", "IN", "PRP$", "NN", "CC", "VBD", "PRP", ",", "IN", "DT", "NN", "WP", "VBZ", "VBN", "PRP", "TO", "VB", "VBZ", "TO", "VB", "IN", "PRP$", "NNS", "."], "stanford_ner": ["O", "O", "O", "O", "O", "O", "O", "O", "O", "O", "O", "O", "O", "O", "O", "O", "O", "O", "O", "O", "O", "O", "O", "O", "O", "O", "O", "O", "O", "O", "O", "O", "O", "O", "O", "O", "O", "O", "O", "O", "O", "O", "O", "O", "O", "O"], "stanford_head": [2, 0, 5, 5, 2, 5, 6, 10, 10, 6, 13, 13, 10, 2, 16, 2, 16, 22, 22, 21, 22, 16, 22, 26, 26, 22, 22, 22, 28, 16, 33, 33, 16, 36, 36, 33, 36, 39, 36, 39, 42, 40, 45, 45, 42, 2], "stanford_deprel": ["nsubj", "ROOT", "case", "nmod:poss", "nmod", "acl", "advmod", "case", "det", "nmod", "case", "det", "nmod", "punct", "advmod", "xcomp", "punct", "mark", "advmod", "det", "nsubj", "advcl", "compound:prt", "case", "nmod:poss", "nmod", "cc", "conj", "dobj", "punct", "case", "det", "nmod", "nsubj", "aux", "acl:relcl", "dobj", "mark", "advcl", "ccomp", "mark", "xcomp", "case", "nmod:poss", "nmod", "punct"]}, {"id": 53, "relation": "no_relation", "token": ["She", "sat", "with", "her", "head", "thrown", "back", "upon", "the", "cushion", "of", "the", "chair", ",", "quite", "motionless", ",", "except", "when", "a", "sob", "came", "up", "into", "her", "throat", "and", "shook", "her", ",", "as", "a", "child", "who", "has", "cried", "itself", "to", "sleep", "continues", "to", "sob", "in", "its", "dreams", "."], "subj_start": 28, "subj_end": 28, "obj_start": 24, "obj_end": 24, "subj_type": "PERSON", "obj_type": "PERSON", "stanford_pos": ["PRP", "VBD", "IN", "PRP$", "NN", "VBN", "RB", "IN", "DT", "NN", "IN", "DT", "NN", ",", "RB", "JJ", ",", "IN", "WRB", "DT", "VBP", "VBD", "RP", "IN", "PRP$", "NN", "CC", "VBD", "PRP", ",", "IN", "DT", "NN", "WP", "VBZ", "VBN", "PRP", "TO", "VB", "VBZ", "TO", "VB", "IN", "PRP$", "NNS", "."], "stanford_ner": ["O", "O", "O", "O", "O", "O", "O", "O", "O", "O", "O", "O", "O", "O", "O", "O", "O", "O", "O", "O", "O", "O", "O", "O", "O", "O", "O", "O", "O", "O", "O", "O", "O", "O", "O", "O", "O", "O", "O", "O", "O", "O", "O", "O", "O", "O"], "stanford_head": [2, 0, 5, 5, 2, 5, 6, 10, 10, 6, 13, 13, 10, 2, 16, 2, 16, 22, 22, 21, 22, 16, 22, 26, 26, 22, 22, 22, 28, 16, 33, 33, 16, 36, 36, 33, 36, 39, 36, 39, 42, 40, 45, 45, 42, 2], "stanford_deprel": ["nsubj", "ROOT", "case", "nmod:poss", "nmod", "acl", "advmod", "case", "det", "nmod", "case", "det", "nmod", "punct", "advmod", "xcomp", "punct", "mark", "advmod", "det", "nsubj", "advcl", "compound:prt", "case", "nmod:poss", "nmod", "cc", "conj", "dobj", "punct", "case", "det", "nmod", "nsubj", "aux", "acl:relcl", "dobj", "mark", "advcl", "ccomp", "mark", "xcomp", "case", "nmod:poss", "nmod", "punct"]}, {"id": 54, "relation": "no_relation", "token": ["It", "was", "Brently", "Mallard", "who", "entered", ",", "a", "little", "travel-stained", ",", "composedly", "carrying", "his", "grip-sack", "and", "umbrella", "."], "subj_start": 2, "subj_end": 3, "obj_start": 13, "obj_end": 13, "subj_type": "PERSON", "obj_type": "PERSON", "stanford_pos": ["PRP", "VBD", "NNP", "NNP", "WP", "VBD", ",", "DT", "JJ", "JJ", ",", "JJ", "VBG", "PRP$", "NN", "CC", "NN", "."], "stanford_ner": ["O", "O", "PERSON", "PERSON", "O", "O", "O", "O", "O", "O", "O", "O", "O", "O", "O", "O", "O", "O"], "stanford_head": [4, 4, 4, 0, 6, 4, 6, 10, 10, 6, 10, 10, 12, 15, 13, 15, 15, 4], "stanford_deprel": ["nsubj", "cop", "compound", "ROOT", "nsubj", "acl:relcl", "punct", "det", "amod", "dobj", "punct", "amod", "xcomp", "nmod:poss", "dobj", "cc", "conj", "punct"]}, {"id": 55, "relation": "no_relation", "token": ["It", "was", "Brently", "Mallard", "who", "entered", ",", "a", "little", "travel-stained", ",", "composedly", "carrying", "his", "grip-sack", "and", "umbrella", "."], "subj_start": 13, "subj_end": 13, "obj_start": 2, "obj_end": 3, "subj_type": "PERSON", "obj_type": "PERSON", "stanford_pos": ["PRP", "VBD", "NNP", "NNP", "WP", "VBD", ",", "DT", "JJ", "JJ", ",", "JJ", "VBG", "PRP$", "NN", "CC", "NN", "."], "stanford_ner": ["O", "O", "PERSON", "PERSON", "O", "O", "O", "O", "O", "O", "O", "O", "O", "O", "O", "O", "O", "O"], "stanford_head": [4, 4, 4, 0, 6, 4, 6, 10, 10, 6, 10, 10, 12, 15, 13, 15, 15, 4], "stanford_deprel": ["nsubj", "cop", "compound", "ROOT", "nsubj", "acl:relcl", "punct", "det", "amod", "dobj", "punct", "amod", "xcomp", "nmod:poss", "dobj", "cc", "conj", "punct"]}, {"id": 56, "relation": "no_relation", "token": ["He", "stood", "amazed", "at", "Josephine", "'s", "piercing", "cry", ";", "at", "Richards", "'", "quick", "motion", "to", "screen", "him", "from", "the", "view", "of", "his", "wife", "."], "subj_start": 0, "subj_end": 0, "obj_start": 4, "obj_end": 4, "subj_type": "PERSON", "obj_type": "PERSON", "stanford_pos": ["PRP", "VBD", "VBN", "IN", "NNP", "POS", "JJ", "NN", ":", "IN", "NNP", "POS", "JJ", "NN", "TO", "VB", "PRP", "IN", "DT", "NN", "IN", "PRP$", "NN", "."], "stanford_ner": ["O", "O", "O", "O", "PERSON", "O", "O", "O", "O", "O", "PERSON", "O", "O", "O", "O", "O", "O", "O", "O", "O", "O", "O", "O", "O"], "stanford_head": [2, 0, 2, 8, 8, 5, 8, 3, 2, 14, 14, 11, 14, 2, 16, 14, 16, 20, 20, 16, 23, 23, 20, 2], "stanford_deprel": ["nsubj", "ROOT", "xcomp", "case", "nmod:poss", "case", "amod", "nmod", "punct", "case", "nmod:poss", "case", "amod", "nmod", "mark", "acl", "dobj", "case", "det", "nmod", "case", "nmod:poss", "nmod", "punct"]}, {"id": 57, "relation": "no_relation", "token": ["He", "stood", "amazed", "at", "Josephine", "'s", "piercing", "cry", ";", "at", "Richards", "'", "quick", "motion", "to", "screen", "him", "from", "the", "view", "of", "his", "wife", "."], "subj_start": 0, "subj_end": 0, "obj_start": 10, "obj_end": 10, "subj_type": "PERSON", "obj_type": "PERSON", "stanford_pos": ["PRP", "VBD", "VBN", "IN", "NNP", "POS", "JJ", "NN", ":", "IN", "NNP", "POS", "JJ", "NN", "TO", "VB", "PRP", "IN", "DT", "NN", "IN", "PRP$", "NN", "."], "stanford_ner": ["O", "O", "O", "O", "PERSON", "O", "O", "O", "O", "O", "PERSON", "O", "O", "O", "O", "O", "O", "O", "O", "O", "O", "O", "O", "O"], "stanford_head": [2, 0, 2, 8, 8, 5, 8, 3, 2, 14, 14, 11, 14, 2, 16, 14, 16, 20, 20, 16, 23, 23, 20, 2], "stanford_deprel": ["nsubj", "ROOT", "xcomp", "case", "nmod:poss", "case", "amod", "nmod", "punct", "case", "nmod:poss", "case", "amod", "nmod", "mark", "acl", "dobj", "case", "det", "nmod", "case", "nmod:poss", "nmod", "punct"]}, {"id": 58, "relation": "no_relation", "token": ["He", "stood", "amazed", "at", "Josephine", "'s", "piercing", "cry", ";", "at", "Richards", "'", "quick", "motion", "to", "screen", "him", "from", "the", "view", "of", "his", "wife", "."], "subj_start": 0, "subj_end": 0, "obj_start": 16, "obj_end": 16, "subj_type": "PERSON", "obj_type": "PERSON", "stanford_pos": ["PRP", "VBD", "VBN", "IN", "NNP", "POS", "JJ", "NN", ":", "IN", "NNP", "POS", "JJ", "NN", "TO", "VB", "PRP", "IN", "DT", "NN", "IN", "PRP$", "NN", "."], "stanford_ner": ["O", "O", "O", "O", "PERSON", "O", "O", "O", "O", "O", "PERSON", "O", "O", "O", "O", "O", "O", "O", "O", "O", "O", "O", "O", "O"], "stanford_head": [2, 0, 2, 8, 8, 5, 8, 3, 2, 14, 14, 11, 14, 2, 16, 14, 16, 20, 20, 16, 23, 23, 20, 2], "stanford_deprel": ["nsubj", "ROOT", "xcomp", "case", "nmod:poss", "case", "amod", "nmod", "punct", "case", "nmod:poss", "case", "amod", "nmod", "mark", "acl", "dobj", "case", "det", "nmod", "case", "nmod:poss", "nmod", "punct"]}, {"id": 59, "relation": "no_relation", "token": ["He", "stood", "amazed", "at", "Josephine", "'s", "piercing", "cry", ";", "at", "Richards", "'", "quick", "motion", "to", "screen", "him", "from", "the", "view", "of", "his", "wife", "."], "subj_start": 0, "subj_end": 0, "obj_start": 21, "obj_end": 21, "subj_type": "PERSON", "obj_type": "PERSON", "stanford_pos": ["PRP", "VBD", "VBN", "IN", "NNP", "POS", "JJ", "NN", ":", "IN", "NNP", "POS", "JJ", "NN", "TO", "VB", "PRP", "IN", "DT", "NN", "IN", "PRP$", "NN", "."], "stanford_ner": ["O", "O", "O", "O", "PERSON", "O", "O", "O", "O", "O", "PERSON", "O", "O", "O", "O", "O", "O", "O", "O", "O", "O", "O", "O", "O"], "stanford_head": [2, 0, 2, 8, 8, 5, 8, 3, 2, 14, 14, 11, 14, 2, 16, 14, 16, 20, 20, 16, 23, 23, 20, 2], "stanford_deprel": ["nsubj", "ROOT", "xcomp", "case", "nmod:poss", "case", "amod", "nmod", "punct", "case", "nmod:poss", "case", "amod", "nmod", "mark", "acl", "dobj", "case", "det", "nmod", "case", "nmod:poss", "nmod", "punct"]}, {"id": 60, "relation": "no_relation", "token": ["He", "stood", "amazed", "at", "Josephine", "'s", "piercing", "cry", ";", "at", "Richards", "'", "quick", "motion", "to", "screen", "him", "from", "the", "view", "of", "his", "wife", "."], "subj_start": 4, "subj_end": 4, "obj_start": 0, "obj_end": 0, "subj_type": "PERSON", "obj_type": "PERSON", "stanford_pos": ["PRP", "VBD", "VBN", "IN", "NNP", "POS", "JJ", "NN", ":", "IN", "NNP", "POS", "JJ", "NN", "TO", "VB", "PRP", "IN", "DT", "NN", "IN", "PRP$", "NN", "."], "stanford_ner": ["O", "O", "O", "O", "PERSON", "O", "O", "O", "O", "O", "PERSON", "O", "O", "O", "O", "O", "O", "O", "O", "O", "O", "O", "O", "O"], "stanford_head": [2, 0, 2, 8, 8, 5, 8, 3, 2, 14, 14, 11, 14, 2, 16, 14, 16, 20, 20, 16, 23, 23, 20, 2], "stanford_deprel": ["nsubj", "ROOT", "xcomp", "case", "nmod:poss", "case", "amod", "nmod", "punct", "case", "nmod:poss", "case", "amod", "nmod", "mark", "acl", "dobj", "case", "det", "nmod", "case", "nmod:poss", "nmod", "punct"]}, {"id": 61, "relation": "no_relation", "token": ["He", "stood", "amazed", "at", "Josephine", "'s", "piercing", "cry", ";", "at", "Richards", "'", "quick", "motion", "to", "screen", "him", "from", "the", "view", "of", "his", "wife", "."], "subj_start": 4, "subj_end": 4, "obj_start": 10, "obj_end": 10, "subj_type": "PERSON", "obj_type": "PERSON", "stanford_pos": ["PRP", "VBD", "VBN", "IN", "NNP", "POS", "JJ", "NN", ":", "IN", "NNP", "POS", "JJ", "NN", "TO", "VB", "PRP", "IN", "DT", "NN", "IN", "PRP$", "NN", "."], "stanford_ner": ["O", "O", "O", "O", "PERSON", "O", "O", "O", "O", "O", "PERSON", "O", "O", "O", "O", "O", "O", "O", "O", "O", "O", "O", "O", "O"], "stanford_head": [2, 0, 2, 8, 8, 5, 8, 3, 2, 14, 14, 11, 14, 2, 16, 14, 16, 20, 20, 16, 23, 23, 20, 2], "stanford_deprel": ["nsubj", "ROOT", "xcomp", "case", "nmod:poss", "case", "amod", "nmod", "punct", "case", "nmod:poss", "case", "amod", "nmod", "mark", "acl", "dobj", "case", "det", "nmod", "case", "nmod:poss", "nmod", "punct"]}, {"id": 62, "relation": "no_relation", "token": ["He", "stood", "amazed", "at", "Josephine", "'s", "piercing", "cry", ";", "at", "Richards", "'", "quick", "motion", "to", "screen", "him", "from", "the", "view", "of", "his", "wife", "."], "subj_start": 4, "subj_end": 4, "obj_start": 16, "obj_end": 16, "subj_type": "PERSON", "obj_type": "PERSON", "stanford_pos": ["PRP", "VBD", "VBN", "IN", "NNP", "POS", "JJ", "NN", ":", "IN", "NNP", "POS", "JJ", "NN", "TO", "VB", "PRP", "IN", "DT", "NN", "IN", "PRP$", "NN", "."], "stanford_ner": ["O", "O", "O", "O", "PERSON", "O", "O", "O", "O", "O", "PERSON", "O", "O", "O", "O", "O", "O", "O", "O", "O", "O", "O", "O", "O"], "stanford_head": [2, 0, 2, 8, 8, 5, 8, 3, 2, 14, 14, 11, 14, 2, 16, 14, 16, 20, 20, 16, 23, 23, 20, 2], "stanford_deprel": ["nsubj", "ROOT", "xcomp", "case", "nmod:poss", "case", "amod", "nmod", "punct", "case", "nmod:poss", "case", "amod", "nmod", "mark", "acl", "dobj", "case", "det", "nmod", "case", "nmod:poss", "nmod", "punct"]}, {"id": 63, "relation": "no_relation", "token": ["He", "stood", "amazed", "at", "Josephine", "'s", "piercing", "cry", ";", "at", "Richards", "'", "quick", "motion", "to", "screen", "him", "from", "the", "view", "of", "his", "wife", "."], "subj_start": 4, "subj_end": 4, "obj_start": 21, "obj_end": 21, "subj_type": "PERSON", "obj_type": "PERSON", "stanford_pos": ["PRP", "VBD", "VBN", "IN", "NNP", "POS", "JJ", "NN", ":", "IN", "NNP", "POS", "JJ", "NN", "TO", "VB", "PRP", "IN", "DT", "NN", "IN", "PRP$", "NN", "."], "stanford_ner": ["O", "O", "O", "O", "PERSON", "O", "O", "O", "O", "O", "PERSON", "O", "O", "O", "O", "O", "O", "O", "O", "O", "O", "O", "O", "O"], "stanford_head": [2, 0, 2, 8, 8, 5, 8, 3, 2, 14, 14, 11, 14, 2, 16, 14, 16, 20, 20, 16, 23, 23, 20, 2], "stanford_deprel": ["nsubj", "ROOT", "xcomp", "case", "nmod:poss", "case", "amod", "nmod", "punct", "case", "nmod:poss", "case", "amod", "nmod", "mark", "acl", "dobj", "case", "det", "nmod", "case", "nmod:poss", "nmod", "punct"]}, {"id": 64, "relation": "no_relation", "token": ["He", "stood", "amazed", "at", "Josephine", "'s", "piercing", "cry", ";", "at", "Richards", "'", "quick", "motion", "to", "screen", "him", "from", "the", "view", "of", "his", "wife", "."], "subj_start": 10, "subj_end": 10, "obj_start": 0, "obj_end": 0, "subj_type": "PERSON", "obj_type": "PERSON", "stanford_pos": ["PRP", "VBD", "VBN", "IN", "NNP", "POS", "JJ", "NN", ":", "IN", "NNP", "POS", "JJ", "NN", "TO", "VB", "PRP", "IN", "DT", "NN", "IN", "PRP$", "NN", "."], "stanford_ner": ["O", "O", "O", "O", "PERSON", "O", "O", "O", "O", "O", "PERSON", "O", "O", "O", "O", "O", "O", "O", "O", "O", "O", "O", "O", "O"], "stanford_head": [2, 0, 2, 8, 8, 5, 8, 3, 2, 14, 14, 11, 14, 2, 16, 14, 16, 20, 20, 16, 23, 23, 20, 2], "stanford_deprel": ["nsubj", "ROOT", "xcomp", "case", "nmod:poss", "case", "amod", "nmod", "punct", "case", "nmod:poss", "case", "amod", "nmod", "mark", "acl", "dobj", "case", "det", "nmod", "case", "nmod:poss", "nmod", "punct"]}, {"id": 65, "relation": "no_relation", "token": ["He", "stood", "amazed", "at", "Josephine", "'s", "piercing", "cry", ";", "at", "Richards", "'", "quick", "motion", "to", "screen", "him", "from", "the", "view", "of", "his", "wife", "."], "subj_start": 10, "subj_end": 10, "obj_start": 4, "obj_end": 4, "subj_type": "PERSON", "obj_type": "PERSON", "stanford_pos": ["PRP", "VBD", "VBN", "IN", "NNP", "POS", "JJ", "NN", ":", "IN", "NNP", "POS", "JJ", "NN", "TO", "VB", "PRP", "IN", "DT", "NN", "IN", "PRP$", "NN", "."], "stanford_ner": ["O", "O", "O", "O", "PERSON", "O", "O", "O", "O", "O", "PERSON", "O", "O", "O", "O", "O", "O", "O", "O", "O", "O", "O", "O", "O"], "stanford_head": [2, 0, 2, 8, 8, 5, 8, 3, 2, 14, 14, 11, 14, 2, 16, 14, 16, 20, 20, 16, 23, 23, 20, 2], "stanford_deprel": ["nsubj", "ROOT", "xcomp", "case", "nmod:poss", "case", "amod", "nmod", "punct", "case", "nmod:poss", "case", "amod", "nmod", "mark", "acl", "dobj", "case", "det", "nmod", "case", "nmod:poss", "nmod", "punct"]}, {"id": 66, "relation": "no_relation", "token": ["He", "stood", "amazed", "at", "Josephine", "'s", "piercing", "cry", ";", "at", "Richards", "'", "quick", "motion", "to", "screen", "him", "from", "the", "view", "of", "his", "wife", "."], "subj_start": 10, "subj_end": 10, "obj_start": 16, "obj_end": 16, "subj_type": "PERSON", "obj_type": "PERSON", "stanford_pos": ["PRP", "VBD", "VBN", "IN", "NNP", "POS", "JJ", "NN", ":", "IN", "NNP", "POS", "JJ", "NN", "TO", "VB", "PRP", "IN", "DT", "NN", "IN", "PRP$", "NN", "."], "stanford_ner": ["O", "O", "O", "O", "PERSON", "O", "O", "O", "O", "O", "PERSON", "O", "O", "O", "O", "O", "O", "O", "O", "O", "O", "O", "O", "O"], "stanford_head": [2, 0, 2, 8, 8, 5, 8, 3, 2, 14, 14, 11, 14, 2, 16, 14, 16, 20, 20, 16, 23, 23, 20, 2], "stanford_deprel": ["nsubj", "ROOT", "xcomp", "case", "nmod:poss", "case", "amod", "nmod", "punct", "case", "nmod:poss", "case", "amod", "nmod", "mark", "acl", "dobj", "case", "det", "nmod", "case", "nmod:poss", "nmod", "punct"]}, {"id": 67, "relation": "no_relation", "token": ["He", "stood", "amazed", "at", "Josephine", "'s", "piercing", "cry", ";", "at", "Richards", "'", "quick", "motion", "to", "screen", "him", "from", "the", "view", "of", "his", "wife", "."], "subj_start": 10, "subj_end": 10, "obj_start": 21, "obj_end": 21, "subj_type": "PERSON", "obj_type": "PERSON", "stanford_pos": ["PRP", "VBD", "VBN", "IN", "NNP", "POS", "JJ", "NN", ":", "IN", "NNP", "POS", "JJ", "NN", "TO", "VB", "PRP", "IN", "DT", "NN", "IN", "PRP$", "NN", "."], "stanford_ner": ["O", "O", "O", "O", "PERSON", "O", "O", "O", "O", "O", "PERSON", "O", "O", "O", "O", "O", "O", "O", "O", "O", "O", "O", "O", "O"], "stanford_head": [2, 0, 2, 8, 8, 5, 8, 3, 2, 14, 14, 11, 14, 2, 16, 14, 16, 20, 20, 16, 23, 23, 20, 2], "stanford_deprel": ["nsubj", "ROOT", "xcomp", "case", "nmod:poss", "case", "amod", "nmod", "punct", "case", "nmod:poss", "case", "amod", "nmod", "mark", "acl", "dobj", "case", "det", "nmod", "case", "nmod:poss", "nmod", "punct"]}, {"id": 68, "relation": "no_relation", "token": ["He", "stood", "amazed", "at", "Josephine", "'s", "piercing", "cry", ";", "at", "Richards", "'", "quick", "motion", "to", "screen", "him", "from", "the", "view", "of", "his", "wife", "."], "subj_start": 16, "subj_end": 16, "obj_start": 0, "obj_end": 0, "subj_type": "PERSON", "obj_type": "PERSON", "stanford_pos": ["PRP", "VBD", "VBN", "IN", "NNP", "POS", "JJ", "NN", ":", "IN", "NNP", "POS", "JJ", "NN", "TO", "VB", "PRP", "IN", "DT", "NN", "IN", "PRP$", "NN", "."], "stanford_ner": ["O", "O", "O", "O", "PERSON", "O", "O", "O", "O", "O", "PERSON", "O", "O", "O", "O", "O", "O", "O", "O", "O", "O", "O", "O", "O"], "stanford_head": [2, 0, 2, 8, 8, 5, 8, 3, 2, 14, 14, 11, 14, 2, 16, 14, 16, 20, 20, 16, 23, 23, 20, 2], "stanford_deprel": ["nsubj", "ROOT", "xcomp", "case", "nmod:poss", "case", "amod", "nmod", "punct", "case", "nmod:poss", "case", "amod", "nmod", "mark", "acl", "dobj", "case", "det", "nmod", "case", "nmod:poss", "nmod", "punct"]}, {"id": 69, "relation": "no_relation", "token": ["He", "stood", "amazed", "at", "Josephine", "'s", "piercing", "cry", ";", "at", "Richards", "'", "quick", "motion", "to", "screen", "him", "from", "the", "view", "of", "his", "wife", "."], "subj_start": 16, "subj_end": 16, "obj_start": 4, "obj_end": 4, "subj_type": "PERSON", "obj_type": "PERSON", "stanford_pos": ["PRP", "VBD", "VBN", "IN", "NNP", "POS", "JJ", "NN", ":", "IN", "NNP", "POS", "JJ", "NN", "TO", "VB", "PRP", "IN", "DT", "NN", "IN", "PRP$", "NN", "."], "stanford_ner": ["O", "O", "O", "O", "PERSON", "O", "O", "O", "O", "O", "PERSON", "O", "O", "O", "O", "O", "O", "O", "O", "O", "O", "O", "O", "O"], "stanford_head": [2, 0, 2, 8, 8, 5, 8, 3, 2, 14, 14, 11, 14, 2, 16, 14, 16, 20, 20, 16, 23, 23, 20, 2], "stanford_deprel": ["nsubj", "ROOT", "xcomp", "case", "nmod:poss", "case", "amod", "nmod", "punct", "case", "nmod:poss", "case", "amod", "nmod", "mark", "acl", "dobj", "case", "det", "nmod", "case", "nmod:poss", "nmod", "punct"]}, {"id": 70, "relation": "no_relation", "token": ["He", "stood", "amazed", "at", "Josephine", "'s", "piercing", "cry", ";", "at", "Richards", "'", "quick", "motion", "to", "screen", "him", "from", "the", "view", "of", "his", "wife", "."], "subj_start": 16, "subj_end": 16, "obj_start": 10, "obj_end": 10, "subj_type": "PERSON", "obj_type": "PERSON", "stanford_pos": ["PRP", "VBD", "VBN", "IN", "NNP", "POS", "JJ", "NN", ":", "IN", "NNP", "POS", "JJ", "NN", "TO", "VB", "PRP", "IN", "DT", "NN", "IN", "PRP$", "NN", "."], "stanford_ner": ["O", "O", "O", "O", "PERSON", "O", "O", "O", "O", "O", "PERSON", "O", "O", "O", "O", "O", "O", "O", "O", "O", "O", "O", "O", "O"], "stanford_head": [2, 0, 2, 8, 8, 5, 8, 3, 2, 14, 14, 11, 14, 2, 16, 14, 16, 20, 20, 16, 23, 23, 20, 2], "stanford_deprel": ["nsubj", "ROOT", "xcomp", "case", "nmod:poss", "case", "amod", "nmod", "punct", "case", "nmod:poss", "case", "amod", "nmod", "mark", "acl", "dobj", "case", "det", "nmod", "case", "nmod:poss", "nmod", "punct"]}, {"id": 71, "relation": "no_relation", "token": ["He", "stood", "amazed", "at", "Josephine", "'s", "piercing", "cry", ";", "at", "Richards", "'", "quick", "motion", "to", "screen", "him", "from", "the", "view", "of", "his", "wife", "."], "subj_start": 16, "subj_end": 16, "obj_start": 21, "obj_end": 21, "subj_type": "PERSON", "obj_type": "PERSON", "stanford_pos": ["PRP", "VBD", "VBN", "IN", "NNP", "POS", "JJ", "NN", ":", "IN", "NNP", "POS", "JJ", "NN", "TO", "VB", "PRP", "IN", "DT", "NN", "IN", "PRP$", "NN", "."], "stanford_ner": ["O", "O", "O", "O", "PERSON", "O", "O", "O", "O", "O", "PERSON", "O", "O", "O", "O", "O", "O", "O", "O", "O", "O", "O", "O", "O"], "stanford_head": [2, 0, 2, 8, 8, 5, 8, 3, 2, 14, 14, 11, 14, 2, 16, 14, 16, 20, 20, 16, 23, 23, 20, 2], "stanford_deprel": ["nsubj", "ROOT", "xcomp", "case", "nmod:poss", "case", "amod", "nmod", "punct", "case", "nmod:poss", "case", "amod", "nmod", "mark", "acl", "dobj", "case", "det", "nmod", "case", "nmod:poss", "nmod", "punct"]}, {"id": 72, "relation": "no_relation", "token": ["He", "stood", "amazed", "at", "Josephine", "'s", "piercing", "cry", ";", "at", "Richards", "'", "quick", "motion", "to", "screen", "him", "from", "the", "view", "of", "his", "wife", "."], "subj_start": 21, "subj_end": 21, "obj_start": 0, "obj_end": 0, "subj_type": "PERSON", "obj_type": "PERSON", "stanford_pos": ["PRP", "VBD", "VBN", "IN", "NNP", "POS", "JJ", "NN", ":", "IN", "NNP", "POS", "JJ", "NN", "TO", "VB", "PRP", "IN", "DT", "NN", "IN", "PRP$", "NN", "."], "stanford_ner": ["O", "O", "O", "O", "PERSON", "O", "O", "O", "O", "O", "PERSON", "O", "O", "O", "O", "O", "O", "O", "O", "O", "O", "O", "O", "O"], "stanford_head": [2, 0, 2, 8, 8, 5, 8, 3, 2, 14, 14, 11, 14, 2, 16, 14, 16, 20, 20, 16, 23, 23, 20, 2], "stanford_deprel": ["nsubj", "ROOT", "xcomp", "case", "nmod:poss", "case", "amod", "nmod", "punct", "case", "nmod:poss", "case", "amod", "nmod", "mark", "acl", "dobj", "case", "det", "nmod", "case", "nmod:poss", "nmod", "punct"]}, {"id": 73, "relation": "no_relation", "token": ["He", "stood", "amazed", "at", "Josephine", "'s", "piercing", "cry", ";", "at", "Richards", "'", "quick", "motion", "to", "screen", "him", "from", "the", "view", "of", "his", "wife", "."], "subj_start": 21, "subj_end": 21, "obj_start": 4, "obj_end": 4, "subj_type": "PERSON", "obj_type": "PERSON", "stanford_pos": ["PRP", "VBD", "VBN", "IN", "NNP", "POS", "JJ", "NN", ":", "IN", "NNP", "POS", "JJ", "NN", "TO", "VB", "PRP", "IN", "DT", "NN", "IN", "PRP$", "NN", "."], "stanford_ner": ["O", "O", "O", "O", "PERSON", "O", "O", "O", "O", "O", "PERSON", "O", "O", "O", "O", "O", "O", "O", "O", "O", "O", "O", "O", "O"], "stanford_head": [2, 0, 2, 8, 8, 5, 8, 3, 2, 14, 14, 11, 14, 2, 16, 14, 16, 20, 20, 16, 23, 23, 20, 2], "stanford_deprel": ["nsubj", "ROOT", "xcomp", "case", "nmod:poss", "case", "amod", "nmod", "punct", "case", "nmod:poss", "case", "amod", "nmod", "mark", "acl", "dobj", "case", "det", "nmod", "case", "nmod:poss", "nmod", "punct"]}, {"id": 74, "relation": "no_relation", "token": ["He", "stood", "amazed", "at", "Josephine", "'s", "piercing", "cry", ";", "at", "Richards", "'", "quick", "motion", "to", "screen", "him", "from", "the", "view", "of", "his", "wife", "."], "subj_start": 21, "subj_end": 21, "obj_start": 10, "obj_end": 10, "subj_type": "PERSON", "obj_type": "PERSON", "stanford_pos": ["PRP", "VBD", "VBN", "IN", "NNP", "POS", "JJ", "NN", ":", "IN", "NNP", "POS", "JJ", "NN", "TO", "VB", "PRP", "IN", "DT", "NN", "IN", "PRP$", "NN", "."], "stanford_ner": ["O", "O", "O", "O", "PERSON", "O", "O", "O", "O", "O", "PERSON", "O", "O", "O", "O", "O", "O", "O", "O", "O", "O", "O", "O", "O"], "stanford_head": [2, 0, 2, 8, 8, 5, 8, 3, 2, 14, 14, 11, 14, 2, 16, 14, 16, 20, 20, 16, 23, 23, 20, 2], "stanford_deprel": ["nsubj", "ROOT", "xcomp", "case", "nmod:poss", "case", "amod", "nmod", "punct", "case", "nmod:poss", "case", "amod", "nmod", "mark", "acl", "dobj", "case", "det", "nmod", "case", "nmod:poss", "nmod", "punct"]}, {"id": 75, "relation": "no_relation", "token": ["He", "stood", "amazed", "at", "Josephine", "'s", "piercing", "cry", ";", "at", "Richards", "'", "quick", "motion", "to", "screen", "him", "from", "the", "view", "of", "his", "wife", "."], "subj_start": 21, "subj_end": 21, "obj_start": 16, "obj_end": 16, "subj_type": "PERSON", "obj_type": "PERSON", "stanford_pos": ["PRP", "VBD", "VBN", "IN", "NNP", "POS", "JJ", "NN", ":", "IN", "NNP", "POS", "JJ", "NN", "TO", "VB", "PRP", "IN", "DT", "NN", "IN", "PRP$", "NN", "."], "stanford_ner": ["O", "O", "O", "O", "PERSON", "O", "O", "O", "O", "O", "PERSON", "O", "O", "O", "O", "O", "O", "O", "O", "O", "O", "O", "O", "O"], "stanford_head": [2, 0, 2, 8, 8, 5, 8, 3, 2, 14, 14, 11, 14, 2, 16, 14, 16, 20, 20, 16, 23, 23, 20, 2], "stanford_deprel": ["nsubj", "ROOT", "xcomp", "case", "nmod:poss", "case", "amod", "nmod", "punct", "case", "nmod:poss", "case", "amod", "nmod", "mark", "acl", "dobj", "case", "det", "nmod", "case", "nmod:poss", "nmod", "punct"]}, {"id": 76, "relation": "no_relation", "token": ["They", "were", "the", "children", "of", "her", "nearest", "neighbor", ",", "Odile", ",", "who", "was", "not", "such", "a", "near", "neighbor", ",", "after", "all", "."], "subj_start": 5, "subj_end": 5, "obj_start": 9, "obj_end": 9, "subj_type": "PERSON", "obj_type": "PERSON", "stanford_pos": ["PRP", "VBD", "DT", "NNS", "IN", "PRP$", "JJS", "NN", ",", "NNP", ",", "WP", "VBD", "RB", "JJ", "DT", "JJ", "NN", ",", "IN", "DT", "."], "stanford_ner": ["O", "O", "O", "O", "O", "O", "O", "O", "O", "PERSON", "O", "O", "O", "O", "O", "O", "O", "O", "O", "O", "O", "O"], "stanford_head": [4, 4, 4, 0, 8, 8, 8, 4, 8, 8, 8, 18, 18, 18, 18, 18, 18, 8, 8, 21, 4, 4], "stanford_deprel": ["nsubj", "cop", "det", "ROOT", "case", "nmod:poss", "amod", "nmod", "punct", "appos", "punct", "nsubj", "cop", "neg", "amod", "det", "amod", "acl:relcl", "punct", "case", "nmod", "punct"]}, {"id": 77, "relation": "no_relation", "token": ["They", "were", "the", "children", "of", "her", "nearest", "neighbor", ",", "Odile", ",", "who", "was", "not", "such", "a", "near", "neighbor", ",", "after", "all", "."], "subj_start": 9, "subj_end": 9, "obj_start": 5, "obj_end": 5, "subj_type": "PERSON", "obj_type": "PERSON", "stanford_pos": ["PRP", "VBD", "DT", "NNS", "IN", "PRP$", "JJS", "NN", ",", "NNP", ",", "WP", "VBD", "RB", "JJ", "DT", "JJ", "NN", ",", "IN", "DT", "."], "stanford_ner": ["O", "O", "O", "O", "O", "O", "O", "O", "O", "PERSON", "O", "O", "O", "O", "O", "O", "O", "O", "O", "O", "O", "O"], "stanford_head": [4, 4, 4, 0, 8, 8, 8, 4, 8, 8, 8, 18, 18, 18, 18, 18, 18, 8, 8, 21, 4, 4], "stanford_deprel": ["nsubj", "cop", "det", "ROOT", "case", "nmod:poss", "amod", "nmod", "punct", "appos", "punct", "nsubj", "cop", "neg", "amod", "det", "amod", "acl:relcl", "punct", "case", "nmod", "punct"]}, {"id": 78, "relation": "no_relation", "token": ["In", "her", "arms", "she", "carried", "little", "Lodie", ";", "she", "dragged", "Ti", "Nomme", "by", "an", "unwilling", "hand", ";", "while", "Marcline", "and", "Marclette", "followed", "with", "irresolute", "steps", "."], "subj_start": 1, "subj_end": 1, "obj_start": 3, "obj_end": 3, "subj_type": "PERSON", "obj_type": "PERSON", "stanford_pos": ["IN", "PRP$", "NNS", "PRP", "VBD", "JJ", "NN", ":", "PRP", "VBD", "NNP", "NNP", "IN", "DT", "JJ", "NN", ":", "IN", "NNP", "CC", "NNP", "VBD", "IN", "JJ", "NNS", "."], "stanford_ner": ["O", "O", "O", "O", "O", "O", "PERSON", "O", "O", "O", "PERSON", "PERSON", "O", "O", "O", "O", "O", "O", "PERSON", "O", "PERSON", "O", "O", "O", "O", "O"], "stanford_head": [3, 3, 5, 5, 0, 7, 5, 5, 10, 5, 12, 10, 16, 16, 16, 10, 10, 22, 22, 19, 19, 10, 25, 25, 22, 5], "stanford_deprel": ["case", "nmod:poss", "nmod", "nsubj", "ROOT", "amod", "dobj", "punct", "nsubj", "parataxis", "compound", "dobj", "case", "det", "amod", "nmod", "punct", "mark", "nsubj", "cc", "conj", "advcl", "case", "amod", "nmod", "punct"]}, {"id": 79, "relation": "no_relation", "token": ["In", "her", "arms", "she", "carried", "little", "Lodie", ";", "she", "dragged", "Ti", "Nomme", "by", "an", "unwilling", "hand", ";", "while", "Marcline", "and", "Marclette", "followed", "with", "irresolute", "steps", "."], "subj_start": 1, "subj_end": 1, "obj_start": 6, "obj_end": 6, "subj_type": "PERSON", "obj_type": "PERSON", "stanford_pos": ["IN", "PRP$", "NNS", "PRP", "VBD", "JJ", "NN", ":", "PRP", "VBD", "NNP", "NNP", "IN", "DT", "JJ", "NN", ":", "IN", "NNP", "CC", "NNP", "VBD", "IN", "JJ", "NNS", "."], "stanford_ner": ["O", "O", "O", "O", "O", "O", "PERSON", "O", "O", "O", "PERSON", "PERSON", "O", "O", "O", "O", "O", "O", "PERSON", "O", "PERSON", "O", "O", "O", "O", "O"], "stanford_head": [3, 3, 5, 5, 0, 7, 5, 5, 10, 5, 12, 10, 16, 16, 16, 10, 10, 22, 22, 19, 19, 10, 25, 25, 22, 5], "stanford_deprel": ["case", "nmod:poss", "nmod", "nsubj", "ROOT", "amod", "dobj", "punct", "nsubj", "parataxis", "compound", "dobj", "case", "det", "amod", "nmod", "punct", "mark", "nsubj", "cc", "conj", "advcl", "case", "amod", "nmod", "punct"]}, {"id": 80, "relation": "no_relation", "token": ["In", "her", "arms", "she", "carried", "little", "Lodie", ";", "she", "dragged", "Ti", "Nomme", "by", "an", "unwilling", "hand", ";", "while", "Marcline", "and", "Marclette", "followed", "with", "irresolute", "steps", "."], "subj_start": 1, "subj_end": 1, "obj_start": 8, "obj_end": 8, "subj_type": "PERSON", "obj_type": "PERSON", "stanford_pos": ["IN", "PRP$", "NNS", "PRP", "VBD", "JJ", "NN", ":", "PRP", "VBD", "NNP", "NNP", "IN", "DT", "JJ", "NN", ":", "IN", "NNP", "CC", "NNP", "VBD", "IN", "JJ", "NNS", "."], "stanford_ner": ["O", "O", "O", "O", "O", "O", "PERSON", "O", "O", "O", "PERSON", "PERSON", "O", "O", "O", "O", "O", "O", "PERSON", "O", "PERSON", "O", "O", "O", "O", "O"], "stanford_head": [3, 3, 5, 5, 0, 7, 5, 5, 10, 5, 12, 10, 16, 16, 16, 10, 10, 22, 22, 19, 19, 10, 25, 25, 22, 5], "stanford_deprel": ["case", "nmod:poss", "nmod", "nsubj", "ROOT", "amod", "dobj", "punct", "nsubj", "parataxis", "compound", "dobj", "case", "det", "amod", "nmod", "punct", "mark", "nsubj", "cc", "conj", "advcl", "case", "amod", "nmod", "punct"]}, {"id": 81, "relation": "no_relation", "token": ["In", "her", "arms", "she", "carried", "little", "Lodie", ";", "she", "dragged", "Ti", "Nomme", "by", "an", "unwilling", "hand", ";", "while", "Marcline", "and", "Marclette", "followed", "with", "irresolute", "steps", "."], "subj_start": 1, "subj_end": 1, "obj_start": 10, "obj_end": 11, "subj_type": "PERSON", "obj_type": "PERSON", "stanford_pos": ["IN", "PRP$", "NNS", "PRP", "VBD", "JJ", "NN", ":", "PRP", "VBD", "NNP", "NNP", "IN", "DT", "JJ", "NN", ":", "IN", "NNP", "CC", "NNP", "VBD", "IN", "JJ", "NNS", "."], "stanford_ner": ["O", "O", "O", "O", "O", "O", "PERSON", "O", "O", "O", "PERSON", "PERSON", "O", "O", "O", "O", "O", "O", "PERSON", "O", "PERSON", "O", "O", "O", "O", "O"], "stanford_head": [3, 3, 5, 5, 0, 7, 5, 5, 10, 5, 12, 10, 16, 16, 16, 10, 10, 22, 22, 19, 19, 10, 25, 25, 22, 5], "stanford_deprel": ["case", "nmod:poss", "nmod", "nsubj", "ROOT", "amod", "dobj", "punct", "nsubj", "parataxis", "compound", "dobj", "case", "det", "amod", "nmod", "punct", "mark", "nsubj", "cc", "conj", "advcl", "case", "amod", "nmod", "punct"]}, {"id": 82, "relation": "no_relation", "token": ["In", "her", "arms", "she", "carried", "little", "Lodie", ";", "she", "dragged", "Ti", "Nomme", "by", "an", "unwilling", "hand", ";", "while", "Marcline", "and", "Marclette", "followed", "with", "irresolute", "steps", "."], "subj_start": 1, "subj_end": 1, "obj_start": 18, "obj_end": 18, "subj_type": "PERSON", "obj_type": "PERSON", "stanford_pos": ["IN", "PRP$", "NNS", "PRP", "VBD", "JJ", "NN", ":", "PRP", "VBD", "NNP", "NNP", "IN", "DT", "JJ", "NN", ":", "IN", "NNP", "CC", "NNP", "VBD", "IN", "JJ", "NNS", "."], "stanford_ner": ["O", "O", "O", "O", "O", "O", "PERSON", "O", "O", "O", "PERSON", "PERSON", "O", "O", "O", "O", "O", "O", "PERSON", "O", "PERSON", "O", "O", "O", "O", "O"], "stanford_head": [3, 3, 5, 5, 0, 7, 5, 5, 10, 5, 12, 10, 16, 16, 16, 10, 10, 22, 22, 19, 19, 10, 25, 25, 22, 5], "stanford_deprel": ["case", "nmod:poss", "nmod", "nsubj", "ROOT", "amod", "dobj", "punct", "nsubj", "parataxis", "compound", "dobj", "case", "det", "amod", "nmod", "punct", "mark", "nsubj", "cc", "conj", "advcl", "case", "amod", "nmod", "punct"]}, {"id": 83, "relation": "no_relation", "token": ["In", "her", "arms", "she", "carried", "little", "Lodie", ";", "she", "dragged", "Ti", "Nomme", "by", "an", "unwilling", "hand", ";", "while", "Marcline", "and", "Marclette", "followed", "with", "irresolute", "steps", "."], "subj_start": 1, "subj_end": 1, "obj_start": 20, "obj_end": 20, "subj_type": "PERSON", "obj_type": "PERSON", "stanford_pos": ["IN", "PRP$", "NNS", "PRP", "VBD", "JJ", "NN", ":", "PRP", "VBD", "NNP", "NNP", "IN", "DT", "JJ", "NN", ":", "IN", "NNP", "CC", "NNP", "VBD", "IN", "JJ", "NNS", "."], "stanford_ner": ["O", "O", "O", "O", "O", "O", "PERSON", "O", "O", "O", "PERSON", "PERSON", "O", "O", "O", "O", "O", "O", "PERSON", "O", "PERSON", "O", "O", "O", "O", "O"], "stanford_head": [3, 3, 5, 5, 0, 7, 5, 5, 10, 5, 12, 10, 16, 16, 16, 10, 10, 22, 22, 19, 19, 10, 25, 25, 22, 5], "stanford_deprel": ["case", "nmod:poss", "nmod", "nsubj", "ROOT", "amod", "dobj", "punct", "nsubj", "parataxis", "compound", "dobj", "case", "det", "amod", "nmod", "punct", "mark", "nsubj", "cc", "conj", "advcl", "case", "amod", "nmod", "punct"]}, {"id": 84, "relation": "no_relation", "token": ["In", "her", "arms", "she", "carried", "little", "Lodie", ";", "she", "dragged", "Ti", "Nomme", "by", "an", "unwilling", "hand", ";", "while", "Marcline", "and", "Marclette", "followed", "with", "irresolute", "steps", "."], "subj_start": 3, "subj_end": 3, "obj_start": 1, "obj_end": 1, "subj_type": "PERSON", "obj_type": "PERSON", "stanford_pos": ["IN", "PRP$", "NNS", "PRP", "VBD", "JJ", "NN", ":", "PRP", "VBD", "NNP", "NNP", "IN", "DT", "JJ", "NN", ":", "IN", "NNP", "CC", "NNP", "VBD", "IN", "JJ", "NNS", "."], "stanford_ner": ["O", "O", "O", "O", "O", "O", "PERSON", "O", "O", "O", "PERSON", "PERSON", "O", "O", "O", "O", "O", "O", "PERSON", "O", "PERSON", "O", "O", "O", "O", "O"], "stanford_head": [3, 3, 5, 5, 0, 7, 5, 5, 10, 5, 12, 10, 16, 16, 16, 10, 10, 22, 22, 19, 19, 10, 25, 25, 22, 5], "stanford_deprel": ["case", "nmod:poss", "nmod", "nsubj", "ROOT", "amod", "dobj", "punct", "nsubj", "parataxis", "compound", "dobj", "case", "det", "amod", "nmod", "punct", "mark", "nsubj", "cc", "conj", "advcl", "case", "amod", "nmod", "punct"]}, {"id": 85, "relation": "no_relation", "token": ["In", "her", "arms", "she", "carried", "little", "Lodie", ";", "she", "dragged", "Ti", "Nomme", "by", "an", "unwilling", "hand", ";", "while", "Marcline", "and", "Marclette", "followed", "with", "irresolute", "steps", "."], "subj_start": 3, "subj_end": 3, "obj_start": 6, "obj_end": 6, "subj_type": "PERSON", "obj_type": "PERSON", "stanford_pos": ["IN", "PRP$", "NNS", "PRP", "VBD", "JJ", "NN", ":", "PRP", "VBD", "NNP", "NNP", "IN", "DT", "JJ", "NN", ":", "IN", "NNP", "CC", "NNP", "VBD", "IN", "JJ", "NNS", "."], "stanford_ner": ["O", "O", "O", "O", "O", "O", "PERSON", "O", "O", "O", "PERSON", "PERSON", "O", "O", "O", "O", "O", "O", "PERSON", "O", "PERSON", "O", "O", "O", "O", "O"], "stanford_head": [3, 3, 5, 5, 0, 7, 5, 5, 10, 5, 12, 10, 16, 16, 16, 10, 10, 22, 22, 19, 19, 10, 25, 25, 22, 5], "stanford_deprel": ["case", "nmod:poss", "nmod", "nsubj", "ROOT", "amod", "dobj", "punct", "nsubj", "parataxis", "compound", "dobj", "case", "det", "amod", "nmod", "punct", "mark", "nsubj", "cc", "conj", "advcl", "case", "amod", "nmod", "punct"]}, {"id": 86, "relation": "no_relation", "token": ["In", "her", "arms", "she", "carried", "little", "Lodie", ";", "she", "dragged", "Ti", "Nomme", "by", "an", "unwilling", "hand", ";", "while", "Marcline", "and", "Marclette", "followed", "with", "irresolute", "steps", "."], "subj_start": 3, "subj_end": 3, "obj_start": 8, "obj_end": 8, "subj_type": "PERSON", "obj_type": "PERSON", "stanford_pos": ["IN", "PRP$", "NNS", "PRP", "VBD", "JJ", "NN", ":", "PRP", "VBD", "NNP", "NNP", "IN", "DT", "JJ", "NN", ":", "IN", "NNP", "CC", "NNP", "VBD", "IN", "JJ", "NNS", "."], "stanford_ner": ["O", "O", "O", "O", "O", "O", "PERSON", "O", "O", "O", "PERSON", "PERSON", "O", "O", "O", "O", "O", "O", "PERSON", "O", "PERSON", "O", "O", "O", "O", "O"], "stanford_head": [3, 3, 5, 5, 0, 7, 5, 5, 10, 5, 12, 10, 16, 16, 16, 10, 10, 22, 22, 19, 19, 10, 25, 25, 22, 5], "stanford_deprel": ["case", "nmod:poss", "nmod", "nsubj", "ROOT", "amod", "dobj", "punct", "nsubj", "parataxis", "compound", "dobj", "case", "det", "amod", "nmod", "punct", "mark", "nsubj", "cc", "conj", "advcl", "case", "amod", "nmod", "punct"]}, {"id": 87, "relation": "no_relation", "token": ["In", "her", "arms", "she", "carried", "little", "Lodie", ";", "she", "dragged", "Ti", "Nomme", "by", "an", "unwilling", "hand", ";", "while", "Marcline", "and", "Marclette", "followed", "with", "irresolute", "steps", "."], "subj_start": 3, "subj_end": 3, "obj_start": 10, "obj_end": 11, "subj_type": "PERSON", "obj_type": "PERSON", "stanford_pos": ["IN", "PRP$", "NNS", "PRP", "VBD", "JJ", "NN", ":", "PRP", "VBD", "NNP", "NNP", "IN", "DT", "JJ", "NN", ":", "IN", "NNP", "CC", "NNP", "VBD", "IN", "JJ", "NNS", "."], "stanford_ner": ["O", "O", "O", "O", "O", "O", "PERSON", "O", "O", "O", "PERSON", "PERSON", "O", "O", "O", "O", "O", "O", "PERSON", "O", "PERSON", "O", "O", "O", "O", "O"], "stanford_head": [3, 3, 5, 5, 0, 7, 5, 5, 10, 5, 12, 10, 16, 16, 16, 10, 10, 22, 22, 19, 19, 10, 25, 25, 22, 5], "stanford_deprel": ["case", "nmod:poss", "nmod", "nsubj", "ROOT", "amod", "dobj", "punct", "nsubj", "parataxis", "compound", "dobj", "case", "det", "amod", "nmod", "punct", "mark", "nsubj", "cc", "conj", "advcl", "case", "amod", "nmod", "punct"]}, {"id": 88, "relation": "no_relation", "token": ["In", "her", "arms", "she", "carried", "little", "Lodie", ";", "she", "dragged", "Ti", "Nomme", "by", "an", "unwilling", "hand", ";", "while", "Marcline", "and", "Marclette", "followed", "with", "irresolute", "steps", "."], "subj_start": 3, "subj_end": 3, "obj_start": 18, "obj_end": 18, "subj_type": "PERSON", "obj_type": "PERSON", "stanford_pos": ["IN", "PRP$", "NNS", "PRP", "VBD", "JJ", "NN", ":", "PRP", "VBD", "NNP", "NNP", "IN", "DT", "JJ", "NN", ":", "IN", "NNP", "CC", "NNP", "VBD", "IN", "JJ", "NNS", "."], "stanford_ner": ["O", "O", "O", "O", "O", "O", "PERSON", "O", "O", "O", "PERSON", "PERSON", "O", "O", "O", "O", "O", "O", "PERSON", "O", "PERSON", "O", "O", "O", "O", "O"], "stanford_head": [3, 3, 5, 5, 0, 7, 5, 5, 10, 5, 12, 10, 16, 16, 16, 10, 10, 22, 22, 19, 19, 10, 25, 25, 22, 5], "stanford_deprel": ["case", "nmod:poss", "nmod", "nsubj", "ROOT", "amod", "dobj", "punct", "nsubj", "parataxis", "compound", "dobj", "case", "det", "amod", "nmod", "punct", "mark", "nsubj", "cc", "conj", "advcl", "case", "amod", "nmod", "punct"]}, {"id": 89, "relation": "no_relation", "token": ["In", "her", "arms", "she", "carried", "little", "Lodie", ";", "she", "dragged", "Ti", "Nomme", "by", "an", "unwilling", "hand", ";", "while", "Marcline", "and", "Marclette", "followed", "with", "irresolute", "steps", "."], "subj_start": 3, "subj_end": 3, "obj_start": 20, "obj_end": 20, "subj_type": "PERSON", "obj_type": "PERSON", "stanford_pos": ["IN", "PRP$", "NNS", "PRP", "VBD", "JJ", "NN", ":", "PRP", "VBD", "NNP", "NNP", "IN", "DT", "JJ", "NN", ":", "IN", "NNP", "CC", "NNP", "VBD", "IN", "JJ", "NNS", "."], "stanford_ner": ["O", "O", "O", "O", "O", "O", "PERSON", "O", "O", "O", "PERSON", "PERSON", "O", "O", "O", "O", "O", "O", "PERSON", "O", "PERSON", "O", "O", "O", "O", "O"], "stanford_head": [3, 3, 5, 5, 0, 7, 5, 5, 10, 5, 12, 10, 16, 16, 16, 10, 10, 22, 22, 19, 19, 10, 25, 25, 22, 5], "stanford_deprel": ["case", "nmod:poss", "nmod", "nsubj", "ROOT", "amod", "dobj", "punct", "nsubj", "parataxis", "compound", "dobj", "case", "det", "amod", "nmod", "punct", "mark", "nsubj", "cc", "conj", "advcl", "case", "amod", "nmod", "punct"]}, {"id": 90, "relation": "no_relation", "token": ["In", "her", "arms", "she", "carried", "little", "Lodie", ";", "she", "dragged", "Ti", "Nomme", "by", "an", "unwilling", "hand", ";", "while", "Marcline", "and", "Marclette", "followed", "with", "irresolute", "steps", "."], "subj_start": 6, "subj_end": 6, "obj_start": 1, "obj_end": 1, "subj_type": "PERSON", "obj_type": "PERSON", "stanford_pos": ["IN", "PRP$", "NNS", "PRP", "VBD", "JJ", "NN", ":", "PRP", "VBD", "NNP", "NNP", "IN", "DT", "JJ", "NN", ":", "IN", "NNP", "CC", "NNP", "VBD", "IN", "JJ", "NNS", "."], "stanford_ner": ["O", "O", "O", "O", "O", "O", "PERSON", "O", "O", "O", "PERSON", "PERSON", "O", "O", "O", "O", "O", "O", "PERSON", "O", "PERSON", "O", "O", "O", "O", "O"], "stanford_head": [3, 3, 5, 5, 0, 7, 5, 5, 10, 5, 12, 10, 16, 16, 16, 10, 10, 22, 22, 19, 19, 10, 25, 25, 22, 5], "stanford_deprel": ["case", "nmod:poss", "nmod", "nsubj", "ROOT", "amod", "dobj", "punct", "nsubj", "parataxis", "compound", "dobj", "case", "det", "amod", "nmod", "punct", "mark", "nsubj", "cc", "conj", "advcl", "case", "amod", "nmod", "punct"]}, {"id": 91, "relation": "no_relation", "token": ["In", "her", "arms", "she", "carried", "little", "Lodie", ";", "she", "dragged", "Ti", "Nomme", "by", "an", "unwilling", "hand", ";", "while", "Marcline", "and", "Marclette", "followed", "with", "irresolute", "steps", "."], "subj_start": 6, "subj_end": 6, "obj_start": 3, "obj_end": 3, "subj_type": "PERSON", "obj_type": "PERSON", "stanford_pos": ["IN", "PRP$", "NNS", "PRP", "VBD", "JJ", "NN", ":", "PRP", "VBD", "NNP", "NNP", "IN", "DT", "JJ", "NN", ":", "IN", "NNP", "CC", "NNP", "VBD", "IN", "JJ", "NNS", "."], "stanford_ner": ["O", "O", "O", "O", "O", "O", "PERSON", "O", "O", "O", "PERSON", "PERSON", "O", "O", "O", "O", "O", "O", "PERSON", "O", "PERSON", "O", "O", "O", "O", "O"], "stanford_head": [3, 3, 5, 5, 0, 7, 5, 5, 10, 5, 12, 10, 16, 16, 16, 10, 10, 22, 22, 19, 19, 10, 25, 25, 22, 5], "stanford_deprel": ["case", "nmod:poss", "nmod", "nsubj", "ROOT", "amod", "dobj", "punct", "nsubj", "parataxis", "compound", "dobj", "case", "det", "amod", "nmod", "punct", "mark", "nsubj", "cc", "conj", "advcl", "case", "amod", "nmod", "punct"]}, {"id": 92, "relation": "no_relation", "token": ["In", "her", "arms", "she", "carried", "little", "Lodie", ";", "she", "dragged", "Ti", "Nomme", "by", "an", "unwilling", "hand", ";", "while", "Marcline", "and", "Marclette", "followed", "with", "irresolute", "steps", "."], "subj_start": 6, "subj_end": 6, "obj_start": 8, "obj_end": 8, "subj_type": "PERSON", "obj_type": "PERSON", "stanford_pos": ["IN", "PRP$", "NNS", "PRP", "VBD", "JJ", "NN", ":", "PRP", "VBD", "NNP", "NNP", "IN", "DT", "JJ", "NN", ":", "IN", "NNP", "CC", "NNP", "VBD", "IN", "JJ", "NNS", "."], "stanford_ner": ["O", "O", "O", "O", "O", "O", "PERSON", "O", "O", "O", "PERSON", "PERSON", "O", "O", "O", "O", "O", "O", "PERSON", "O", "PERSON", "O", "O", "O", "O", "O"], "stanford_head": [3, 3, 5, 5, 0, 7, 5, 5, 10, 5, 12, 10, 16, 16, 16, 10, 10, 22, 22, 19, 19, 10, 25, 25, 22, 5], "stanford_deprel": ["case", "nmod:poss", "nmod", "nsubj", "ROOT", "amod", "dobj", "punct", "nsubj", "parataxis", "compound", "dobj", "case", "det", "amod", "nmod", "punct", "mark", "nsubj", "cc", "conj", "advcl", "case", "amod", "nmod", "punct"]}, {"id": 93, "relation": "no_relation", "token": ["In", "her", "arms", "she", "carried", "little", "Lodie", ";", "she", "dragged", "Ti", "Nomme", "by", "an", "unwilling", "hand", ";", "while", "Marcline", "and", "Marclette", "followed", "with", "irresolute", "steps", "."], "subj_start": 6, "subj_end": 6, "obj_start": 10, "obj_end": 11, "subj_type": "PERSON", "obj_type": "PERSON", "stanford_pos": ["IN", "PRP$", "NNS", "PRP", "VBD", "JJ", "NN", ":", "PRP", "VBD", "NNP", "NNP", "IN", "DT", "JJ", "NN", ":", "IN", "NNP", "CC", "NNP", "VBD", "IN", "JJ", "NNS", "."], "stanford_ner": ["O", "O", "O", "O", "O", "O", "PERSON", "O", "O", "O", "PERSON", "PERSON", "O", "O", "O", "O", "O", "O", "PERSON", "O", "PERSON", "O", "O", "O", "O", "O"], "stanford_head": [3, 3, 5, 5, 0, 7, 5, 5, 10, 5, 12, 10, 16, 16, 16, 10, 10, 22, 22, 19, 19, 10, 25, 25, 22, 5], "stanford_deprel": ["case", "nmod:poss", "nmod", "nsubj", "ROOT", "amod", "dobj", "punct", "nsubj", "parataxis", "compound", "dobj", "case", "det", "amod", "nmod", "punct", "mark", "nsubj", "cc", "conj", "advcl", "case", "amod", "nmod", "punct"]}, {"id": 94, "relation": "no_relation", "token": ["In", "her", "arms", "she", "carried", "little", "Lodie", ";", "she", "dragged", "Ti", "Nomme", "by", "an", "unwilling", "hand", ";", "while", "Marcline", "and", "Marclette", "followed", "with", "irresolute", "steps", "."], "subj_start": 6, "subj_end": 6, "obj_start": 18, "obj_end": 18, "subj_type": "PERSON", "obj_type": "PERSON", "stanford_pos": ["IN", "PRP$", "NNS", "PRP", "VBD", "JJ", "NN", ":", "PRP", "VBD", "NNP", "NNP", "IN", "DT", "JJ", "NN", ":", "IN", "NNP", "CC", "NNP", "VBD", "IN", "JJ", "NNS", "."], "stanford_ner": ["O", "O", "O", "O", "O", "O", "PERSON", "O", "O", "O", "PERSON", "PERSON", "O", "O", "O", "O", "O", "O", "PERSON", "O", "PERSON", "O", "O", "O", "O", "O"], "stanford_head": [3, 3, 5, 5, 0, 7, 5, 5, 10, 5, 12, 10, 16, 16, 16, 10, 10, 22, 22, 19, 19, 10, 25, 25, 22, 5], "stanford_deprel": ["case", "nmod:poss", "nmod", "nsubj", "ROOT", "amod", "dobj", "punct", "nsubj", "parataxis", "compound", "dobj", "case", "det", "amod", "nmod", "punct", "mark", "nsubj", "cc", "conj", "advcl", "case", "amod", "nmod", "punct"]}, {"id": 95, "relation": "no_relation", "token": ["In", "her", "arms", "she", "carried", "little", "Lodie", ";", "she", "dragged", "Ti", "Nomme", "by", "an", "unwilling", "hand", ";", "while", "Marcline", "and", "Marclette", "followed", "with", "irresolute", "steps", "."], "subj_start": 6, "subj_end": 6, "obj_start": 20, "obj_end": 20, "subj_type": "PERSON", "obj_type": "PERSON", "stanford_pos": ["IN", "PRP$", "NNS", "PRP", "VBD", "JJ", "NN", ":", "PRP", "VBD", "NNP", "NNP", "IN", "DT", "JJ", "NN", ":", "IN", "NNP", "CC", "NNP", "VBD", "IN", "JJ", "NNS", "."], "stanford_ner": ["O", "O", "O", "O", "O", "O", "PERSON", "O", "O", "O", "PERSON", "PERSON", "O", "O", "O", "O", "O", "O", "PERSON", "O", "PERSON", "O", "O", "O", "O", "O"], "stanford_head": [3, 3, 5, 5, 0, 7, 5, 5, 10, 5, 12, 10, 16, 16, 16, 10, 10, 22, 22, 19, 19, 10, 25, 25, 22, 5], "stanford_deprel": ["case", "nmod:poss", "nmod", "nsubj", "ROOT", "amod", "dobj", "punct", "nsubj", "parataxis", "compound", "dobj", "case", "det", "amod", "nmod", "punct", "mark", "nsubj", "cc", "conj", "advcl", "case", "amod", "nmod", "punct"]}, {"id": 96, "relation": "no_relation", "token": ["In", "her", "arms", "she", "carried", "little", "Lodie", ";", "she", "dragged", "Ti", "Nomme", "by", "an", "unwilling", "hand", ";", "while", "Marcline", "and", "Marclette", "followed", "with", "irresolute", "steps", "."], "subj_start": 8, "subj_end": 8, "obj_start": 1, "obj_end": 1, "subj_type": "PERSON", "obj_type": "PERSON", "stanford_pos": ["IN", "PRP$", "NNS", "PRP", "VBD", "JJ", "NN", ":", "PRP", "VBD", "NNP", "NNP", "IN", "DT", "JJ", "NN", ":", "IN", "NNP", "CC", "NNP", "VBD", "IN", "JJ", "NNS", "."], "stanford_ner": ["O", "O", "O", "O", "O", "O", "PERSON", "O", "O", "O", "PERSON", "PERSON", "O", "O", "O", "O", "O", "O", "PERSON", "O", "PERSON", "O", "O", "O", "O", "O"], "stanford_head": [3, 3, 5, 5, 0, 7, 5, 5, 10, 5, 12, 10, 16, 16, 16, 10, 10, 22, 22, 19, 19, 10, 25, 25, 22, 5], "stanford_deprel": ["case", "nmod:poss", "nmod", "nsubj", "ROOT", "amod", "dobj", "punct", "nsubj", "parataxis", "compound", "dobj", "case", "det", "amod", "nmod", "punct", "mark", "nsubj", "cc", "conj", "advcl", "case", "amod", "nmod", "punct"]}, {"id": 97, "relation": "no_relation", "token": ["In", "her", "arms", "she", "carried", "little", "Lodie", ";", "she", "dragged", "Ti", "Nomme", "by", "an", "unwilling", "hand", ";", "while", "Marcline", "and", "Marclette", "followed", "with", "irresolute", "steps", "."], "subj_start": 8, "subj_end": 8, "obj_start": 3, "obj_end": 3, "subj_type": "PERSON", "obj_type": "PERSON", "stanford_pos": ["IN", "PRP$", "NNS", "PRP", "VBD", "JJ", "NN", ":", "PRP", "VBD", "NNP", "NNP", "IN", "DT", "JJ", "NN", ":", "IN", "NNP", "CC", "NNP", "VBD", "IN", "JJ", "NNS", "."], "stanford_ner": ["O", "O", "O", "O", "O", "O", "PERSON", "O", "O", "O", "PERSON", "PERSON", "O", "O", "O", "O", "O", "O", "PERSON", "O", "PERSON", "O", "O", "O", "O", "O"], "stanford_head": [3, 3, 5, 5, 0, 7, 5, 5, 10, 5, 12, 10, 16, 16, 16, 10, 10, 22, 22, 19, 19, 10, 25, 25, 22, 5], "stanford_deprel": ["case", "nmod:poss", "nmod", "nsubj", "ROOT", "amod", "dobj", "punct", "nsubj", "parataxis", "compound", "dobj", "case", "det", "amod", "nmod", "punct", "mark", "nsubj", "cc", "conj", "advcl", "case", "amod", "nmod", "punct"]}, {"id": 98, "relation": "no_relation", "token": ["In", "her", "arms", "she", "carried", "little", "Lodie", ";", "she", "dragged", "Ti", "Nomme", "by", "an", "unwilling", "hand", ";", "while", "Marcline", "and", "Marclette", "followed", "with", "irresolute", "steps", "."], "subj_start": 8, "subj_end": 8, "obj_start": 6, "obj_end": 6, "subj_type": "PERSON", "obj_type": "PERSON", "stanford_pos": ["IN", "PRP$", "NNS", "PRP", "VBD", "JJ", "NN", ":", "PRP", "VBD", "NNP", "NNP", "IN", "DT", "JJ", "NN", ":", "IN", "NNP", "CC", "NNP", "VBD", "IN", "JJ", "NNS", "."], "stanford_ner": ["O", "O", "O", "O", "O", "O", "PERSON", "O", "O", "O", "PERSON", "PERSON", "O", "O", "O", "O", "O", "O", "PERSON", "O", "PERSON", "O", "O", "O", "O", "O"], "stanford_head": [3, 3, 5, 5, 0, 7, 5, 5, 10, 5, 12, 10, 16, 16, 16, 10, 10, 22, 22, 19, 19, 10, 25, 25, 22, 5], "stanford_deprel": ["case", "nmod:poss", "nmod", "nsubj", "ROOT", "amod", "dobj", "punct", "nsubj", "parataxis", "compound", "dobj", "case", "det", "amod", "nmod", "punct", "mark", "nsubj", "cc", "conj", "advcl", "case", "amod", "nmod", "punct"]}, {"id": 99, "relation": "no_relation", "token": ["In", "her", "arms", "she", "carried", "little", "Lodie", ";", "she", "dragged", "Ti", "Nomme", "by", "an", "unwilling", "hand", ";", "while", "Marcline", "and", "Marclette", "followed", "with", "irresolute", "steps", "."], "subj_start": 8, "subj_end": 8, "obj_start": 10, "obj_end": 11, "subj_type": "PERSON", "obj_type": "PERSON", "stanford_pos": ["IN", "PRP$", "NNS", "PRP", "VBD", "JJ", "NN", ":", "PRP", "VBD", "NNP", "NNP", "IN", "DT", "JJ", "NN", ":", "IN", "NNP", "CC", "NNP", "VBD", "IN", "JJ", "NNS", "."], "stanford_ner": ["O", "O", "O", "O", "O", "O", "PERSON", "O", "O", "O", "PERSON", "PERSON", "O", "O", "O", "O", "O", "O", "PERSON", "O", "PERSON", "O", "O", "O", "O", "O"], "stanford_head": [3, 3, 5, 5, 0, 7, 5, 5, 10, 5, 12, 10, 16, 16, 16, 10, 10, 22, 22, 19, 19, 10, 25, 25, 22, 5], "stanford_deprel": ["case", "nmod:poss", "nmod", "nsubj", "ROOT", "amod", "dobj", "punct", "nsubj", "parataxis", "compound", "dobj", "case", "det", "amod", "nmod", "punct", "mark", "nsubj", "cc", "conj", "advcl", "case", "amod", "nmod", "punct"]}, {"id": 100, "relation": "no_relation", "token": ["In", "her", "arms", "she", "carried", "little", "Lodie", ";", "she", "dragged", "Ti", "Nomme", "by", "an", "unwilling", "hand", ";", "while", "Marcline", "and", "Marclette", "followed", "with", "irresolute", "steps", "."], "subj_start": 8, "subj_end": 8, "obj_start": 18, "obj_end": 18, "subj_type": "PERSON", "obj_type": "PERSON", "stanford_pos": ["IN", "PRP$", "NNS", "PRP", "VBD", "JJ", "NN", ":", "PRP", "VBD", "NNP", "NNP", "IN", "DT", "JJ", "NN", ":", "IN", "NNP", "CC", "NNP", "VBD", "IN", "JJ", "NNS", "."], "stanford_ner": ["O", "O", "O", "O", "O", "O", "PERSON", "O", "O", "O", "PERSON", "PERSON", "O", "O", "O", "O", "O", "O", "PERSON", "O", "PERSON", "O", "O", "O", "O", "O"], "stanford_head": [3, 3, 5, 5, 0, 7, 5, 5, 10, 5, 12, 10, 16, 16, 16, 10, 10, 22, 22, 19, 19, 10, 25, 25, 22, 5], "stanford_deprel": ["case", "nmod:poss", "nmod", "nsubj", "ROOT", "amod", "dobj", "punct", "nsubj", "parataxis", "compound", "dobj", "case", "det", "amod", "nmod", "punct", "mark", "nsubj", "cc", "conj", "advcl", "case", "amod", "nmod", "punct"]}, {"id": 101, "relation": "no_relation", "token": ["In", "her", "arms", "she", "carried", "little", "Lodie", ";", "she", "dragged", "Ti", "Nomme", "by", "an", "unwilling", "hand", ";", "while", "Marcline", "and", "Marclette", "followed", "with", "irresolute", "steps", "."], "subj_start": 8, "subj_end": 8, "obj_start": 20, "obj_end": 20, "subj_type": "PERSON", "obj_type": "PERSON", "stanford_pos": ["IN", "PRP$", "NNS", "PRP", "VBD", "JJ", "NN", ":", "PRP", "VBD", "NNP", "NNP", "IN", "DT", "JJ", "NN", ":", "IN", "NNP", "CC", "NNP", "VBD", "IN", "JJ", "NNS", "."], "stanford_ner": ["O", "O", "O", "O", "O", "O", "PERSON", "O", "O", "O", "PERSON", "PERSON", "O", "O", "O", "O", "O", "O", "PERSON", "O", "PERSON", "O", "O", "O", "O", "O"], "stanford_head": [3, 3, 5, 5, 0, 7, 5, 5, 10, 5, 12, 10, 16, 16, 16, 10, 10, 22, 22, 19, 19, 10, 25, 25, 22, 5], "stanford_deprel": ["case", "nmod:poss", "nmod", "nsubj", "ROOT", "amod", "dobj", "punct", "nsubj", "parataxis", "compound", "dobj", "case", "det", "amod", "nmod", "punct", "mark", "nsubj", "cc", "conj", "advcl", "case", "amod", "nmod", "punct"]}, {"id": 102, "relation": "no_relation", "token": ["In", "her", "arms", "she", "carried", "little", "Lodie", ";", "she", "dragged", "Ti", "Nomme", "by", "an", "unwilling", "hand", ";", "while", "Marcline", "and", "Marclette", "followed", "with", "irresolute", "steps", "."], "subj_start": 10, "subj_end": 11, "obj_start": 1, "obj_end": 1, "subj_type": "PERSON", "obj_type": "PERSON", "stanford_pos": ["IN", "PRP$", "NNS", "PRP", "VBD", "JJ", "NN", ":", "PRP", "VBD", "NNP", "NNP", "IN", "DT", "JJ", "NN", ":", "IN", "NNP", "CC", "NNP", "VBD", "IN", "JJ", "NNS", "."], "stanford_ner": ["O", "O", "O", "O", "O", "O", "PERSON", "O", "O", "O", "PERSON", "PERSON", "O", "O", "O", "O", "O", "O", "PERSON", "O", "PERSON", "O", "O", "O", "O", "O"], "stanford_head": [3, 3, 5, 5, 0, 7, 5, 5, 10, 5, 12, 10, 16, 16, 16, 10, 10, 22, 22, 19, 19, 10, 25, 25, 22, 5], "stanford_deprel": ["case", "nmod:poss", "nmod", "nsubj", "ROOT", "amod", "dobj", "punct", "nsubj", "parataxis", "compound", "dobj", "case", "det", "amod", "nmod", "punct", "mark", "nsubj", "cc", "conj", "advcl", "case", "amod", "nmod", "punct"]}, {"id": 103, "relation": "no_relation", "token": ["In", "her", "arms", "she", "carried", "little", "Lodie", ";", "she", "dragged", "Ti", "Nomme", "by", "an", "unwilling", "hand", ";", "while", "Marcline", "and", "Marclette", "followed", "with", "irresolute", "steps", "."], "subj_start": 10, "subj_end": 11, "obj_start": 3, "obj_end": 3, "subj_type": "PERSON", "obj_type": "PERSON", "stanford_pos": ["IN", "PRP$", "NNS", "PRP", "VBD", "JJ", "NN", ":", "PRP", "VBD", "NNP", "NNP", "IN", "DT", "JJ", "NN", ":", "IN", "NNP", "CC", "NNP", "VBD", "IN", "JJ", "NNS", "."], "stanford_ner": ["O", "O", "O", "O", "O", "O", "PERSON", "O", "O", "O", "PERSON", "PERSON", "O", "O", "O", "O", "O", "O", "PERSON", "O", "PERSON", "O", "O", "O", "O", "O"], "stanford_head": [3, 3, 5, 5, 0, 7, 5, 5, 10, 5, 12, 10, 16, 16, 16, 10, 10, 22, 22, 19, 19, 10, 25, 25, 22, 5], "stanford_deprel": ["case", "nmod:poss", "nmod", "nsubj", "ROOT", "amod", "dobj", "punct", "nsubj", "parataxis", "compound", "dobj", "case", "det", "amod", "nmod", "punct", "mark", "nsubj", "cc", "conj", "advcl", "case", "amod", "nmod", "punct"]}, {"id": 104, "relation": "no_relation", "token": ["In", "her", "arms", "she", "carried", "little", "Lodie", ";", "she", "dragged", "Ti", "Nomme", "by", "an", "unwilling", "hand", ";", "while", "Marcline", "and", "Marclette", "followed", "with", "irresolute", "steps", "."], "subj_start": 10, "subj_end": 11, "obj_start": 6, "obj_end": 6, "subj_type": "PERSON", "obj_type": "PERSON", "stanford_pos": ["IN", "PRP$", "NNS", "PRP", "VBD", "JJ", "NN", ":", "PRP", "VBD", "NNP", "NNP", "IN", "DT", "JJ", "NN", ":", "IN", "NNP", "CC", "NNP", "VBD", "IN", "JJ", "NNS", "."], "stanford_ner": ["O", "O", "O", "O", "O", "O", "PERSON", "O", "O", "O", "PERSON", "PERSON", "O", "O", "O", "O", "O", "O", "PERSON", "O", "PERSON", "O", "O", "O", "O", "O"], "stanford_head": [3, 3, 5, 5, 0, 7, 5, 5, 10, 5, 12, 10, 16, 16, 16, 10, 10, 22, 22, 19, 19, 10, 25, 25, 22, 5], "stanford_deprel": ["case", "nmod:poss", "nmod", "nsubj", "ROOT", "amod", "dobj", "punct", "nsubj", "parataxis", "compound", "dobj", "case", "det", "amod", "nmod", "punct", "mark", "nsubj", "cc", "conj", "advcl", "case", "amod", "nmod", "punct"]}, {"id": 105, "relation": "no_relation", "token": ["In", "her", "arms", "she", "carried", "little", "Lodie", ";", "she", "dragged", "Ti", "Nomme", "by", "an", "unwilling", "hand", ";", "while", "Marcline", "and", "Marclette", "followed", "with", "irresolute", "steps", "."], "subj_start": 10, "subj_end": 11, "obj_start": 8, "obj_end": 8, "subj_type": "PERSON", "obj_type": "PERSON", "stanford_pos": ["IN", "PRP$", "NNS", "PRP", "VBD", "JJ", "NN", ":", "PRP", "VBD", "NNP", "NNP", "IN", "DT", "JJ", "NN", ":", "IN", "NNP", "CC", "NNP", "VBD", "IN", "JJ", "NNS", "."], "stanford_ner": ["O", "O", "O", "O", "O", "O", "PERSON", "O", "O", "O", "PERSON", "PERSON", "O", "O", "O", "O", "O", "O", "PERSON", "O", "PERSON", "O", "O", "O", "O", "O"], "stanford_head": [3, 3, 5, 5, 0, 7, 5, 5, 10, 5, 12, 10, 16, 16, 16, 10, 10, 22, 22, 19, 19, 10, 25, 25, 22, 5], "stanford_deprel": ["case", "nmod:poss", "nmod", "nsubj", "ROOT", "amod", "dobj", "punct", "nsubj", "parataxis", "compound", "dobj", "case", "det", "amod", "nmod", "punct", "mark", "nsubj", "cc", "conj", "advcl", "case", "amod", "nmod", "punct"]}, {"id": 106, "relation": "no_relation", "token": ["In", "her", "arms", "she", "carried", "little", "Lodie", ";", "she", "dragged", "Ti", "Nomme", "by", "an", "unwilling", "hand", ";", "while", "Marcline", "and", "Marclette", "followed", "with", "irresolute", "steps", "."], "subj_start": 10, "subj_end": 11, "obj_start": 18, "obj_end": 18, "subj_type": "PERSON", "obj_type": "PERSON", "stanford_pos": ["IN", "PRP$", "NNS", "PRP", "VBD", "JJ", "NN", ":", "PRP", "VBD", "NNP", "NNP", "IN", "DT", "JJ", "NN", ":", "IN", "NNP", "CC", "NNP", "VBD", "IN", "JJ", "NNS", "."], "stanford_ner": ["O", "O", "O", "O", "O", "O", "PERSON", "O", "O", "O", "PERSON", "PERSON", "O", "O", "O", "O", "O", "O", "PERSON", "O", "PERSON", "O", "O", "O", "O", "O"], "stanford_head": [3, 3, 5, 5, 0, 7, 5, 5, 10, 5, 12, 10, 16, 16, 16, 10, 10, 22, 22, 19, 19, 10, 25, 25, 22, 5], "stanford_deprel": ["case", "nmod:poss", "nmod", "nsubj", "ROOT", "amod", "dobj", "punct", "nsubj", "parataxis", "compound", "dobj", "case", "det", "amod", "nmod", "punct", "mark", "nsubj", "cc", "conj", "advcl", "case", "amod", "nmod", "punct"]}, {"id": 107, "relation": "no_relation", "token": ["In", "her", "arms", "she", "carried", "little", "Lodie", ";", "she", "dragged", "Ti", "Nomme", "by", "an", "unwilling", "hand", ";", "while", "Marcline", "and", "Marclette", "followed", "with", "irresolute", "steps", "."], "subj_start": 10, "subj_end": 11, "obj_start": 20, "obj_end": 20, "subj_type": "PERSON", "obj_type": "PERSON", "stanford_pos": ["IN", "PRP$", "NNS", "PRP", "VBD", "JJ", "NN", ":", "PRP", "VBD", "NNP", "NNP", "IN", "DT", "JJ", "NN", ":", "IN", "NNP", "CC", "NNP", "VBD", "IN", "JJ", "NNS", "."], "stanford_ner": ["O", "O", "O", "O", "O", "O", "PERSON", "O", "O", "O", "PERSON", "PERSON", "O", "O", "O", "O", "O", "O", "PERSON", "O", "PERSON", "O", "O", "O", "O", "O"], "stanford_head": [3, 3, 5, 5, 0, 7, 5, 5, 10, 5, 12, 10, 16, 16, 16, 10, 10, 22, 22, 19, 19, 10, 25, 25, 22, 5], "stanford_deprel": ["case", "nmod:poss", "nmod", "nsubj", "ROOT", "amod", "dobj", "punct", "nsubj", "parataxis", "compound", "dobj", "case", "det", "amod", "nmod", "punct", "mark", "nsubj", "cc", "conj", "advcl", "case", "amod", "nmod", "punct"]}, {"id": 108, "relation": "no_relation", "token": ["In", "her", "arms", "she", "carried", "little", "Lodie", ";", "she", "dragged", "Ti", "Nomme", "by", "an", "unwilling", "hand", ";", "while", "Marcline", "and", "Marclette", "followed", "with", "irresolute", "steps", "."], "subj_start": 18, "subj_end": 18, "obj_start": 1, "obj_end": 1, "subj_type": "PERSON", "obj_type": "PERSON", "stanford_pos": ["IN", "PRP$", "NNS", "PRP", "VBD", "JJ", "NN", ":", "PRP", "VBD", "NNP", "NNP", "IN", "DT", "JJ", "NN", ":", "IN", "NNP", "CC", "NNP", "VBD", "IN", "JJ", "NNS", "."], "stanford_ner": ["O", "O", "O", "O", "O", "O", "PERSON", "O", "O", "O", "PERSON", "PERSON", "O", "O", "O", "O", "O", "O", "PERSON", "O", "PERSON", "O", "O", "O", "O", "O"], "stanford_head": [3, 3, 5, 5, 0, 7, 5, 5, 10, 5, 12, 10, 16, 16, 16, 10, 10, 22, 22, 19, 19, 10, 25, 25, 22, 5], "stanford_deprel": ["case", "nmod:poss", "nmod", "nsubj", "ROOT", "amod", "dobj", "punct", "nsubj", "parataxis", "compound", "dobj", "case", "det", "amod", "nmod", "punct", "mark", "nsubj", "cc", "conj", "advcl", "case", "amod", "nmod", "punct"]}, {"id": 109, "relation": "no_relation", "token": ["In", "her", "arms", "she", "carried", "little", "Lodie", ";", "she", "dragged", "Ti", "Nomme", "by", "an", "unwilling", "hand", ";", "while", "Marcline", "and", "Marclette", "followed", "with", "irresolute", "steps", "."], "subj_start": 18, "subj_end": 18, "obj_start": 3, "obj_end": 3, "subj_type": "PERSON", "obj_type": "PERSON", "stanford_pos": ["IN", "PRP$", "NNS", "PRP", "VBD", "JJ", "NN", ":", "PRP", "VBD", "NNP", "NNP", "IN", "DT", "JJ", "NN", ":", "IN", "NNP", "CC", "NNP", "VBD", "IN", "JJ", "NNS", "."], "stanford_ner": ["O", "O", "O", "O", "O", "O", "PERSON", "O", "O", "O", "PERSON", "PERSON", "O", "O", "O", "O", "O", "O", "PERSON", "O", "PERSON", "O", "O", "O", "O", "O"], "stanford_head": [3, 3, 5, 5, 0, 7, 5, 5, 10, 5, 12, 10, 16, 16, 16, 10, 10, 22, 22, 19, 19, 10, 25, 25, 22, 5], "stanford_deprel": ["case", "nmod:poss", "nmod", "nsubj", "ROOT", "amod", "dobj", "punct", "nsubj", "parataxis", "compound", "dobj", "case", "det", "amod", "nmod", "punct", "mark", "nsubj", "cc", "conj", "advcl", "case", "amod", "nmod", "punct"]}, {"id": 110, "relation": "no_relation", "token": ["In", "her", "arms", "she", "carried", "little", "Lodie", ";", "she", "dragged", "Ti", "Nomme", "by", "an", "unwilling", "hand", ";", "while", "Marcline", "and", "Marclette", "followed", "with", "irresolute", "steps", "."], "subj_start": 18, "subj_end": 18, "obj_start": 6, "obj_end": 6, "subj_type": "PERSON", "obj_type": "PERSON", "stanford_pos": ["IN", "PRP$", "NNS", "PRP", "VBD", "JJ", "NN", ":", "PRP", "VBD", "NNP", "NNP", "IN", "DT", "JJ", "NN", ":", "IN", "NNP", "CC", "NNP", "VBD", "IN", "JJ", "NNS", "."], "stanford_ner": ["O", "O", "O", "O", "O", "O", "PERSON", "O", "O", "O", "PERSON", "PERSON", "O", "O", "O", "O", "O", "O", "PERSON", "O", "PERSON", "O", "O", "O", "O", "O"], "stanford_head": [3, 3, 5, 5, 0, 7, 5, 5, 10, 5, 12, 10, 16, 16, 16, 10, 10, 22, 22, 19, 19, 10, 25, 25, 22, 5], "stanford_deprel": ["case", "nmod:poss", "nmod", "nsubj", "ROOT", "amod", "dobj", "punct", "nsubj", "parataxis", "compound", "dobj", "case", "det", "amod", "nmod", "punct", "mark", "nsubj", "cc", "conj", "advcl", "case", "amod", "nmod", "punct"]}, {"id": 111, "relation": "no_relation", "token": ["In", "her", "arms", "she", "carried", "little", "Lodie", ";", "she", "dragged", "Ti", "Nomme", "by", "an", "unwilling", "hand", ";", "while", "Marcline", "and", "Marclette", "followed", "with", "irresolute", "steps", "."], "subj_start": 18, "subj_end": 18, "obj_start": 8, "obj_end": 8, "subj_type": "PERSON", "obj_type": "PERSON", "stanford_pos": ["IN", "PRP$", "NNS", "PRP", "VBD", "JJ", "NN", ":", "PRP", "VBD", "NNP", "NNP", "IN", "DT", "JJ", "NN", ":", "IN", "NNP", "CC", "NNP", "VBD", "IN", "JJ", "NNS", "."], "stanford_ner": ["O", "O", "O", "O", "O", "O", "PERSON", "O", "O", "O", "PERSON", "PERSON", "O", "O", "O", "O", "O", "O", "PERSON", "O", "PERSON", "O", "O", "O", "O", "O"], "stanford_head": [3, 3, 5, 5, 0, 7, 5, 5, 10, 5, 12, 10, 16, 16, 16, 10, 10, 22, 22, 19, 19, 10, 25, 25, 22, 5], "stanford_deprel": ["case", "nmod:poss", "nmod", "nsubj", "ROOT", "amod", "dobj", "punct", "nsubj", "parataxis", "compound", "dobj", "case", "det", "amod", "nmod", "punct", "mark", "nsubj", "cc", "conj", "advcl", "case", "amod", "nmod", "punct"]}, {"id": 112, "relation": "no_relation", "token": ["In", "her", "arms", "she", "carried", "little", "Lodie", ";", "she", "dragged", "Ti", "Nomme", "by", "an", "unwilling", "hand", ";", "while", "Marcline", "and", "Marclette", "followed", "with", "irresolute", "steps", "."], "subj_start": 18, "subj_end": 18, "obj_start": 10, "obj_end": 11, "subj_type": "PERSON", "obj_type": "PERSON", "stanford_pos": ["IN", "PRP$", "NNS", "PRP", "VBD", "JJ", "NN", ":", "PRP", "VBD", "NNP", "NNP", "IN", "DT", "JJ", "NN", ":", "IN", "NNP", "CC", "NNP", "VBD", "IN", "JJ", "NNS", "."], "stanford_ner": ["O", "O", "O", "O", "O", "O", "PERSON", "O", "O", "O", "PERSON", "PERSON", "O", "O", "O", "O", "O", "O", "PERSON", "O", "PERSON", "O", "O", "O", "O", "O"], "stanford_head": [3, 3, 5, 5, 0, 7, 5, 5, 10, 5, 12, 10, 16, 16, 16, 10, 10, 22, 22, 19, 19, 10, 25, 25, 22, 5], "stanford_deprel": ["case", "nmod:poss", "nmod", "nsubj", "ROOT", "amod", "dobj", "punct", "nsubj", "parataxis", "compound", "dobj", "case", "det", "amod", "nmod", "punct", "mark", "nsubj", "cc", "conj", "advcl", "case", "amod", "nmod", "punct"]}, {"id": 113, "relation": "no_relation", "token": ["In", "her", "arms", "she", "carried", "little", "Lodie", ";", "she", "dragged", "Ti", "Nomme", "by", "an", "unwilling", "hand", ";", "while", "Marcline", "and", "Marclette", "followed", "with", "irresolute", "steps", "."], "subj_start": 18, "subj_end": 18, "obj_start": 20, "obj_end": 20, "subj_type": "PERSON", "obj_type": "PERSON", "stanford_pos": ["IN", "PRP$", "NNS", "PRP", "VBD", "JJ", "NN", ":", "PRP", "VBD", "NNP", "NNP", "IN", "DT", "JJ", "NN", ":", "IN", "NNP", "CC", "NNP", "VBD", "IN", "JJ", "NNS", "."], "stanford_ner": ["O", "O", "O", "O", "O", "O", "PERSON", "O", "O", "O", "PERSON", "PERSON", "O", "O", "O", "O", "O", "O", "PERSON", "O", "PERSON", "O", "O", "O", "O", "O"], "stanford_head": [3, 3, 5, 5, 0, 7, 5, 5, 10, 5, 12, 10, 16, 16, 16, 10, 10, 22, 22, 19, 19, 10, 25, 25, 22, 5], "stanford_deprel": ["case", "nmod:poss", "nmod", "nsubj", "ROOT", "amod", "dobj", "punct", "nsubj", "parataxis", "compound", "dobj", "case", "det", "amod", "nmod", "punct", "mark", "nsubj", "cc", "conj", "advcl", "case", "amod", "nmod", "punct"]}, {"id": 114, "relation": "no_relation", "token": ["In", "her", "arms", "she", "carried", "little", "Lodie", ";", "she", "dragged", "Ti", "Nomme", "by", "an", "unwilling", "hand", ";", "while", "Marcline", "and", "Marclette", "followed", "with", "irresolute", "steps", "."], "subj_start": 20, "subj_end": 20, "obj_start": 1, "obj_end": 1, "subj_type": "PERSON", "obj_type": "PERSON", "stanford_pos": ["IN", "PRP$", "NNS", "PRP", "VBD", "JJ", "NN", ":", "PRP", "VBD", "NNP", "NNP", "IN", "DT", "JJ", "NN", ":", "IN", "NNP", "CC", "NNP", "VBD", "IN", "JJ", "NNS", "."], "stanford_ner": ["O", "O", "O", "O", "O", "O", "PERSON", "O", "O", "O", "PERSON", "PERSON", "O", "O", "O", "O", "O", "O", "PERSON", "O", "PERSON", "O", "O", "O", "O", "O"], "stanford_head": [3, 3, 5, 5, 0, 7, 5, 5, 10, 5, 12, 10, 16, 16, 16, 10, 10, 22, 22, 19, 19, 10, 25, 25, 22, 5], "stanford_deprel": ["case", "nmod:poss", "nmod", "nsubj", "ROOT", "amod", "dobj", "punct", "nsubj", "parataxis", "compound", "dobj", "case", "det", "amod", "nmod", "punct", "mark", "nsubj", "cc", "conj", "advcl", "case", "amod", "nmod", "punct"]}, {"id": 115, "relation": "no_relation", "token": ["In", "her", "arms", "she", "carried", "little", "Lodie", ";", "she", "dragged", "Ti", "Nomme", "by", "an", "unwilling", "hand", ";", "while", "Marcline", "and", "Marclette", "followed", "with", "irresolute", "steps", "."], "subj_start": 20, "subj_end": 20, "obj_start": 3, "obj_end": 3, "subj_type": "PERSON", "obj_type": "PERSON", "stanford_pos": ["IN", "PRP$", "NNS", "PRP", "VBD", "JJ", "NN", ":", "PRP", "VBD", "NNP", "NNP", "IN", "DT", "JJ", "NN", ":", "IN", "NNP", "CC", "NNP", "VBD", "IN", "JJ", "NNS", "."], "stanford_ner": ["O", "O", "O", "O", "O", "O", "PERSON", "O", "O", "O", "PERSON", "PERSON", "O", "O", "O", "O", "O", "O", "PERSON", "O", "PERSON", "O", "O", "O", "O", "O"], "stanford_head": [3, 3, 5, 5, 0, 7, 5, 5, 10, 5, 12, 10, 16, 16, 16, 10, 10, 22, 22, 19, 19, 10, 25, 25, 22, 5], "stanford_deprel": ["case", "nmod:poss", "nmod", "nsubj", "ROOT", "amod", "dobj", "punct", "nsubj", "parataxis", "compound", "dobj", "case", "det", "amod", "nmod", "punct", "mark", "nsubj", "cc", "conj", "advcl", "case", "amod", "nmod", "punct"]}, {"id": 116, "relation": "no_relation", "token": ["In", "her", "arms", "she", "carried", "little", "Lodie", ";", "she", "dragged", "Ti", "Nomme", "by", "an", "unwilling", "hand", ";", "while", "Marcline", "and", "Marclette", "followed", "with", "irresolute", "steps", "."], "subj_start": 20, "subj_end": 20, "obj_start": 6, "obj_end": 6, "subj_type": "PERSON", "obj_type": "PERSON", "stanford_pos": ["IN", "PRP$", "NNS", "PRP", "VBD", "JJ", "NN", ":", "PRP", "VBD", "NNP", "NNP", "IN", "DT", "JJ", "NN", ":", "IN", "NNP", "CC", "NNP", "VBD", "IN", "JJ", "NNS", "."], "stanford_ner": ["O", "O", "O", "O", "O", "O", "PERSON", "O", "O", "O", "PERSON", "PERSON", "O", "O", "O", "O", "O", "O", "PERSON", "O", "PERSON", "O", "O", "O", "O", "O"], "stanford_head": [3, 3, 5, 5, 0, 7, 5, 5, 10, 5, 12, 10, 16, 16, 16, 10, 10, 22, 22, 19, 19, 10, 25, 25, 22, 5], "stanford_deprel": ["case", "nmod:poss", "nmod", "nsubj", "ROOT", "amod", "dobj", "punct", "nsubj", "parataxis", "compound", "dobj", "case", "det", "amod", "nmod", "punct", "mark", "nsubj", "cc", "conj", "advcl", "case", "amod", "nmod", "punct"]}, {"id": 117, "relation": "no_relation", "token": ["In", "her", "arms", "she", "carried", "little", "Lodie", ";", "she", "dragged", "Ti", "Nomme", "by", "an", "unwilling", "hand", ";", "while", "Marcline", "and", "Marclette", "followed", "with", "irresolute", "steps", "."], "subj_start": 20, "subj_end": 20, "obj_start": 8, "obj_end": 8, "subj_type": "PERSON", "obj_type": "PERSON", "stanford_pos": ["IN", "PRP$", "NNS", "PRP", "VBD", "JJ", "NN", ":", "PRP", "VBD", "NNP", "NNP", "IN", "DT", "JJ", "NN", ":", "IN", "NNP", "CC", "NNP", "VBD", "IN", "JJ", "NNS", "."], "stanford_ner": ["O", "O", "O", "O", "O", "O", "PERSON", "O", "O", "O", "PERSON", "PERSON", "O", "O", "O", "O", "O", "O", "PERSON", "O", "PERSON", "O", "O", "O", "O", "O"], "stanford_head": [3, 3, 5, 5, 0, 7, 5, 5, 10, 5, 12, 10, 16, 16, 16, 10, 10, 22, 22, 19, 19, 10, 25, 25, 22, 5], "stanford_deprel": ["case", "nmod:poss", "nmod", "nsubj", "ROOT", "amod", "dobj", "punct", "nsubj", "parataxis", "compound", "dobj", "case", "det", "amod", "nmod", "punct", "mark", "nsubj", "cc", "conj", "advcl", "case", "amod", "nmod", "punct"]}, {"id": 118, "relation": "no_relation", "token": ["In", "her", "arms", "she", "carried", "little", "Lodie", ";", "she", "dragged", "Ti", "Nomme", "by", "an", "unwilling", "hand", ";", "while", "Marcline", "and", "Marclette", "followed", "with", "irresolute", "steps", "."], "subj_start": 20, "subj_end": 20, "obj_start": 10, "obj_end": 11, "subj_type": "PERSON", "obj_type": "PERSON", "stanford_pos": ["IN", "PRP$", "NNS", "PRP", "VBD", "JJ", "NN", ":", "PRP", "VBD", "NNP", "NNP", "IN", "DT", "JJ", "NN", ":", "IN", "NNP", "CC", "NNP", "VBD", "IN", "JJ", "NNS", "."], "stanford_ner": ["O", "O", "O", "O", "O", "O", "PERSON", "O", "O", "O", "PERSON", "PERSON", "O", "O", "O", "O", "O", "O", "PERSON", "O", "PERSON", "O", "O", "O", "O", "O"], "stanford_head": [3, 3, 5, 5, 0, 7, 5, 5, 10, 5, 12, 10, 16, 16, 16, 10, 10, 22, 22, 19, 19, 10, 25, 25, 22, 5], "stanford_deprel": ["case", "nmod:poss", "nmod", "nsubj", "ROOT", "amod", "dobj", "punct", "nsubj", "parataxis", "compound", "dobj", "case", "det", "amod", "nmod", "punct", "mark", "nsubj", "cc", "conj", "advcl", "case", "amod", "nmod", "punct"]}, {"id": 119, "relation": "no_relation", "token": ["In", "her", "arms", "she", "carried", "little", "Lodie", ";", "she", "dragged", "Ti", "Nomme", "by", "an", "unwilling", "hand", ";", "while", "Marcline", "and", "Marclette", "followed", "with", "irresolute", "steps", "."], "subj_start": 20, "subj_end": 20, "obj_start": 18, "obj_end": 18, "subj_type": "PERSON", "obj_type": "PERSON", "stanford_pos": ["IN", "PRP$", "NNS", "PRP", "VBD", "JJ", "NN", ":", "PRP", "VBD", "NNP", "NNP", "IN", "DT", "JJ", "NN", ":", "IN", "NNP", "CC", "NNP", "VBD", "IN", "JJ", "NNS", "."], "stanford_ner": ["O", "O", "O", "O", "O", "O", "PERSON", "O", "O", "O", "PERSON", "PERSON", "O", "O", "O", "O", "O", "O", "PERSON", "O", "PERSON", "O", "O", "O", "O", "O"], "stanford_head": [3, 3, 5, 5, 0, 7, 5, 5, 10, 5, 12, 10, 16, 16, 16, 10, 10, 22, 22, 19, 19, 10, 25, 25, 22, 5], "stanford_deprel": ["case", "nmod:poss", "nmod", "nsubj", "ROOT", "amod", "dobj", "punct", "nsubj", "parataxis", "compound", "dobj", "case", "det", "amod", "nmod", "punct", "mark", "nsubj", "cc", "conj", "advcl", "case", "amod", "nmod", "punct"]}, {"id": 120, "relation": "no_relation", "token": ["Little", "Mrs.", "Sommers", "one", "day", "found", "herself", "the", "unexpected", "possessor", "of", "fifteen", "dollars", "."], "subj_start": 1, "subj_end": 2, "obj_start": 6, "obj_end": 6, "subj_type": "PERSON", "obj_type": "PERSON", "stanford_pos": ["JJ", "NNP", "NNP", "CD", "NN", "VBD", "PRP", "DT", "JJ", "NN", "IN", "CD", "NNS", "."], "stanford_ner": ["O", "O", "PERSON", "DURATION", "DURATION", "O", "O", "O", "O", "O", "O", "MONEY", "MONEY", "O"], "stanford_head": [3, 3, 6, 5, 6, 0, 10, 10, 10, 6, 13, 13, 10, 6], "stanford_deprel": ["amod", "compound", "nsubj", "nummod", "nmod:tmod", "ROOT", "nsubj", "det", "amod", "xcomp", "case", "nummod", "nmod", "punct"]}, {"id": 121, "relation": "no_relation", "token": ["Little", "Mrs.", "Sommers", "one", "day", "found", "herself", "the", "unexpected", "possessor", "of", "fifteen", "dollars", "."], "subj_start": 6, "subj_end": 6, "obj_start": 1, "obj_end": 2, "subj_type": "PERSON", "obj_type": "PERSON", "stanford_pos": ["JJ", "NNP", "NNP", "CD", "NN", "VBD", "PRP", "DT", "JJ", "NN", "IN", "CD", "NNS", "."], "stanford_ner": ["O", "O", "PERSON", "DURATION", "DURATION", "O", "O", "O", "O", "O", "O", "MONEY", "MONEY", "O"], "stanford_head": [3, 3, 6, 5, 6, 0, 10, 10, 10, 6, 13, 13, 10, 6], "stanford_deprel": ["amod", "compound", "nsubj", "nummod", "nmod:tmod", "ROOT", "nsubj", "det", "amod", "xcomp", "case", "nummod", "nmod", "punct"]}, {"id": 122, "relation": "no_relation", "token": ["But", "whenever", "Mr.", "James", "Dillingham", "Young", "came", "home", "and", "reached", "his", "flat", "above", "he", "was", "called", "``", "Jim", "''", "and", "greatly", "hugged", "by", "Mrs.", "James", "Dillingham", "Young", ",", "already", "introduced", "to", "you", "as", "Della", "."], "subj_start": 2, "subj_end": 5, "obj_start": 10, "obj_end": 10, "subj_type": "PERSON", "obj_type": "PERSON", "stanford_pos": ["CC", "WRB", "NNP", "NNP", "NNP", "NNP", "VBD", "NN", "CC", "VBD", "PRP$", "JJ", "IN", "PRP", "VBD", "VBN", "``", "NNP", "''", "CC", "RB", "VBN", "IN", "NNP", "NNP", "NNP", "NNP", ",", "RB", "VBN", "TO", "PRP", "IN", "NNP", "."], "stanford_ner": ["O", "O", "O", "PERSON", "PERSON", "PERSON", "O", "O", "O", "O", "O", "O", "O", "O", "O", "O", "O", "O", "O", "O", "O", "O", "O", "O", "PERSON", "PERSON", "PERSON", "O", "O", "O", "O", "O", "O", "PERSON", "O"], "stanford_head": [0, 7, 6, 6, 6, 7, 1, 7, 7, 7, 12, 10, 16, 16, 16, 12, 18, 16, 18, 16, 22, 16, 27, 27, 27, 27, 22, 27, 30, 27, 32, 30, 34, 30, 7], "stanford_deprel": ["ROOT", "advmod", "compound", "compound", "compound", "nsubj", "dep", "dobj", "cc", "conj", "nmod:poss", "dobj", "mark", "nsubjpass", "auxpass", "ccomp", "punct", "xcomp", "punct", "cc", "advmod", "conj", "case", "compound", "compound", "compound", "nmod", "punct", "advmod", "acl", "case", "nmod", "case", "nmod", "punct"]}, {"id": 123, "relation": "no_relation", "token": ["But", "whenever", "Mr.", "James", "Dillingham", "Young", "came", "home", "and", "reached", "his", "flat", "above", "he", "was", "called", "``", "Jim", "''", "and", "greatly", "hugged", "by", "Mrs.", "James", "Dillingham", "Young", ",", "already", "introduced", "to", "you", "as", "Della", "."], "subj_start": 2, "subj_end": 5, "obj_start": 13, "obj_end": 13, "subj_type": "PERSON", "obj_type": "PERSON", "stanford_pos": ["CC", "WRB", "NNP", "NNP", "NNP", "NNP", "VBD", "NN", "CC", "VBD", "PRP$", "JJ", "IN", "PRP", "VBD", "VBN", "``", "NNP", "''", "CC", "RB", "VBN", "IN", "NNP", "NNP", "NNP", "NNP", ",", "RB", "VBN", "TO", "PRP", "IN", "NNP", "."], "stanford_ner": ["O", "O", "O", "PERSON", "PERSON", "PERSON", "O", "O", "O", "O", "O", "O", "O", "O", "O", "O", "O", "O", "O", "O", "O", "O", "O", "O", "PERSON", "PERSON", "PERSON", "O", "O", "O", "O", "O", "O", "PERSON", "O"], "stanford_head": [0, 7, 6, 6, 6, 7, 1, 7, 7, 7, 12, 10, 16, 16, 16, 12, 18, 16, 18, 16, 22, 16, 27, 27, 27, 27, 22, 27, 30, 27, 32, 30, 34, 30, 7], "stanford_deprel": ["ROOT", "advmod", "compound", "compound", "compound", "nsubj", "dep", "dobj", "cc", "conj", "nmod:poss", "dobj", "mark", "nsubjpass", "auxpass", "ccomp", "punct", "xcomp", "punct", "cc", "advmod", "conj", "case", "compound", "compound", "compound", "nmod", "punct", "advmod", "acl", "case", "nmod", "case", "nmod", "punct"]}, {"id": 124, "relation": "per:spouse", "token": ["But", "whenever", "Mr.", "James", "Dillingham", "Young", "came", "home", "and", "reached", "his", "flat", "above", "he", "was", "called", "``", "Jim", "''", "and", "greatly", "hugged", "by", "Mrs.", "James", "Dillingham", "Young", ",", "already", "introduced", "to", "you", "as", "Della", "."], "subj_start": 2, "subj_end": 5, "obj_start": 23, "obj_end": 26, "subj_type": "PERSON", "obj_type": "PERSON", "stanford_pos": ["CC", "WRB", "NNP", "NNP", "NNP", "NNP", "VBD", "NN", "CC", "VBD", "PRP$", "JJ", "IN", "PRP", "VBD", "VBN", "``", "NNP", "''", "CC", "RB", "VBN", "IN", "NNP", "NNP", "NNP", "NNP", ",", "RB", "VBN", "TO", "PRP", "IN", "NNP", "."], "stanford_ner": ["O", "O", "O", "PERSON", "PERSON", "PERSON", "O", "O", "O", "O", "O", "O", "O", "O", "O", "O", "O", "O", "O", "O", "O", "O", "O", "O", "PERSON", "PERSON", "PERSON", "O", "O", "O", "O", "O", "O", "PERSON", "O"], "stanford_head": [0, 7, 6, 6, 6, 7, 1, 7, 7, 7, 12, 10, 16, 16, 16, 12, 18, 16, 18, 16, 22, 16, 27, 27, 27, 27, 22, 27, 30, 27, 32, 30, 34, 30, 7], "stanford_deprel": ["ROOT", "advmod", "compound", "compound", "compound", "nsubj", "dep", "dobj", "cc", "conj", "nmod:poss", "dobj", "mark", "nsubjpass", "auxpass", "ccomp", "punct", "xcomp", "punct", "cc", "advmod", "conj", "case", "compound", "compound", "compound", "nmod", "punct", "advmod", "acl", "case", "nmod", "case", "nmod", "punct"]}, {"id": 125, "relation": "per:spouse", "token": ["But", "whenever", "Mr.", "James", "Dillingham", "Young", "came", "home", "and", "reached", "his", "flat", "above", "he", "was", "called", "``", "Jim", "''", "and", "greatly", "hugged", "by", "Mrs.", "James", "Dillingham", "Young", ",", "already", "introduced", "to", "you", "as", "Della", "."], "subj_start": 2, "subj_end": 5, "obj_start": 33, "obj_end": 33, "subj_type": "PERSON", "obj_type": "PERSON", "stanford_pos": ["CC", "WRB", "NNP", "NNP", "NNP", "NNP", "VBD", "NN", "CC", "VBD", "PRP$", "JJ", "IN", "PRP", "VBD", "VBN", "``", "NNP", "''", "CC", "RB", "VBN", "IN", "NNP", "NNP", "NNP", "NNP", ",", "RB", "VBN", "TO", "PRP", "IN", "NNP", "."], "stanford_ner": ["O", "O", "O", "PERSON", "PERSON", "PERSON", "O", "O", "O", "O", "O", "O", "O", "O", "O", "O", "O", "O", "O", "O", "O", "O", "O", "O", "PERSON", "PERSON", "PERSON", "O", "O", "O", "O", "O", "O", "PERSON", "O"], "stanford_head": [0, 7, 6, 6, 6, 7, 1, 7, 7, 7, 12, 10, 16, 16, 16, 12, 18, 16, 18, 16, 22, 16, 27, 27, 27, 27, 22, 27, 30, 27, 32, 30, 34, 30, 7], "stanford_deprel": ["ROOT", "advmod", "compound", "compound", "compound", "nsubj", "dep", "dobj", "cc", "conj", "nmod:poss", "dobj", "mark", "nsubjpass", "auxpass", "ccomp", "punct", "xcomp", "punct", "cc", "advmod", "conj", "case", "compound", "compound", "compound", "nmod", "punct", "advmod", "acl", "case", "nmod", "case", "nmod", "punct"]}, {"id": 126, "relation": "no_relation", "token": ["But", "whenever", "Mr.", "James", "Dillingham", "Young", "came", "home", "and", "reached", "his", "flat", "above", "he", "was", "called", "``", "Jim", "''", "and", "greatly", "hugged", "by", "Mrs.", "James", "Dillingham", "Young", ",", "already", "introduced", "to", "you", "as", "Della", "."], "subj_start": 10, "subj_end": 10, "obj_start": 2, "obj_end": 5, "subj_type": "PERSON", "obj_type": "PERSON", "stanford_pos": ["CC", "WRB", "NNP", "NNP", "NNP", "NNP", "VBD", "NN", "CC", "VBD", "PRP$", "JJ", "IN", "PRP", "VBD", "VBN", "``", "NNP", "''", "CC", "RB", "VBN", "IN", "NNP", "NNP", "NNP", "NNP", ",", "RB", "VBN", "TO", "PRP", "IN", "NNP", "."], "stanford_ner": ["O", "O", "O", "PERSON", "PERSON", "PERSON", "O", "O", "O", "O", "O", "O", "O", "O", "O", "O", "O", "O", "O", "O", "O", "O", "O", "O", "PERSON", "PERSON", "PERSON", "O", "O", "O", "O", "O", "O", "PERSON", "O"], "stanford_head": [0, 7, 6, 6, 6, 7, 1, 7, 7, 7, 12, 10, 16, 16, 16, 12, 18, 16, 18, 16, 22, 16, 27, 27, 27, 27, 22, 27, 30, 27, 32, 30, 34, 30, 7], "stanford_deprel": ["ROOT", "advmod", "compound", "compound", "compound", "nsubj", "dep", "dobj", "cc", "conj", "nmod:poss", "dobj", "mark", "nsubjpass", "auxpass", "ccomp", "punct", "xcomp", "punct", "cc", "advmod", "conj", "case", "compound", "compound", "compound", "nmod", "punct", "advmod", "acl", "case", "nmod", "case", "nmod", "punct"]}, {"id": 127, "relation": "no_relation", "token": ["But", "whenever", "Mr.", "James", "Dillingham", "Young", "came", "home", "and", "reached", "his", "flat", "above", "he", "was", "called", "``", "Jim", "''", "and", "greatly", "hugged", "by", "Mrs.", "James", "Dillingham", "Young", ",", "already", "introduced", "to", "you", "as", "Della", "."], "subj_start": 10, "subj_end": 10, "obj_start": 13, "obj_end": 13, "subj_type": "PERSON", "obj_type": "PERSON", "stanford_pos": ["CC", "WRB", "NNP", "NNP", "NNP", "NNP", "VBD", "NN", "CC", "VBD", "PRP$", "JJ", "IN", "PRP", "VBD", "VBN", "``", "NNP", "''", "CC", "RB", "VBN", "IN", "NNP", "NNP", "NNP", "NNP", ",", "RB", "VBN", "TO", "PRP", "IN", "NNP", "."], "stanford_ner": ["O", "O", "O", "PERSON", "PERSON", "PERSON", "O", "O", "O", "O", "O", "O", "O", "O", "O", "O", "O", "O", "O", "O", "O", "O", "O", "O", "PERSON", "PERSON", "PERSON", "O", "O", "O", "O", "O", "O", "PERSON", "O"], "stanford_head": [0, 7, 6, 6, 6, 7, 1, 7, 7, 7, 12, 10, 16, 16, 16, 12, 18, 16, 18, 16, 22, 16, 27, 27, 27, 27, 22, 27, 30, 27, 32, 30, 34, 30, 7], "stanford_deprel": ["ROOT", "advmod", "compound", "compound", "compound", "nsubj", "dep", "dobj", "cc", "conj", "nmod:poss", "dobj", "mark", "nsubjpass", "auxpass", "ccomp", "punct", "xcomp", "punct", "cc", "advmod", "conj", "case", "compound", "compound", "compound", "nmod", "punct", "advmod", "acl", "case", "nmod", "case", "nmod", "punct"]}, {"id": 128, "relation": "per:spouse", "token": ["But", "whenever", "Mr.", "James", "Dillingham", "Young", "came", "home", "and", "reached", "his", "flat", "above", "he", "was", "called", "``", "Jim", "''", "and", "greatly", "hugged", "by", "Mrs.", "James", "Dillingham", "Young", ",", "already", "introduced", "to", "you", "as", "Della", "."], "subj_start": 10, "subj_end": 10, "obj_start": 23, "obj_end": 26, "subj_type": "PERSON", "obj_type": "PERSON", "stanford_pos": ["CC", "WRB", "NNP", "NNP", "NNP", "NNP", "VBD", "NN", "CC", "VBD", "PRP$", "JJ", "IN", "PRP", "VBD", "VBN", "``", "NNP", "''", "CC", "RB", "VBN", "IN", "NNP", "NNP", "NNP", "NNP", ",", "RB", "VBN", "TO", "PRP", "IN", "NNP", "."], "stanford_ner": ["O", "O", "O", "PERSON", "PERSON", "PERSON", "O", "O", "O", "O", "O", "O", "O", "O", "O", "O", "O", "O", "O", "O", "O", "O", "O", "O", "PERSON", "PERSON", "PERSON", "O", "O", "O", "O", "O", "O", "PERSON", "O"], "stanford_head": [0, 7, 6, 6, 6, 7, 1, 7, 7, 7, 12, 10, 16, 16, 16, 12, 18, 16, 18, 16, 22, 16, 27, 27, 27, 27, 22, 27, 30, 27, 32, 30, 34, 30, 7], "stanford_deprel": ["ROOT", "advmod", "compound", "compound", "compound", "nsubj", "dep", "dobj", "cc", "conj", "nmod:poss", "dobj", "mark", "nsubjpass", "auxpass", "ccomp", "punct", "xcomp", "punct", "cc", "advmod", "conj", "case", "compound", "compound", "compound", "nmod", "punct", "advmod", "acl", "case", "nmod", "case", "nmod", "punct"]}, {"id": 129, "relation": "per:spouse", "token": ["But", "whenever", "Mr.", "James", "Dillingham", "Young", "came", "home", "and", "reached", "his", "flat", "above", "he", "was", "called", "``", "Jim", "''", "and", "greatly", "hugged", "by", "Mrs.", "James", "Dillingham", "Young", ",", "already", "introduced", "to", "you", "as", "Della", "."], "subj_start": 10, "subj_end": 10, "obj_start": 33, "obj_end": 33, "subj_type": "PERSON", "obj_type": "PERSON", "stanford_pos": ["CC", "WRB", "NNP", "NNP", "NNP", "NNP", "VBD", "NN", "CC", "VBD", "PRP$", "JJ", "IN", "PRP", "VBD", "VBN", "``", "NNP", "''", "CC", "RB", "VBN", "IN", "NNP", "NNP", "NNP", "NNP", ",", "RB", "VBN", "TO", "PRP", "IN", "NNP", "."], "stanford_ner": ["O", "O", "O", "PERSON", "PERSON", "PERSON", "O", "O", "O", "O", "O", "O", "O", "O", "O", "O", "O", "O", "O", "O", "O", "O", "O", "O", "PERSON", "PERSON", "PERSON", "O", "O", "O", "O", "O", "O", "PERSON", "O"], "stanford_head": [0, 7, 6, 6, 6, 7, 1, 7, 7, 7, 12, 10, 16, 16, 16, 12, 18, 16, 18, 16, 22, 16, 27, 27, 27, 27, 22, 27, 30, 27, 32, 30, 34, 30, 7], "stanford_deprel": ["ROOT", "advmod", "compound", "compound", "compound", "nsubj", "dep", "dobj", "cc", "conj", "nmod:poss", "dobj", "mark", "nsubjpass", "auxpass", "ccomp", "punct", "xcomp", "punct", "cc", "advmod", "conj", "case", "compound", "compound", "compound", "nmod", "punct", "advmod", "acl", "case", "nmod", "case", "nmod", "punct"]}, {"id": 130, "relation": "no_relation", "token": ["But", "whenever", "Mr.", "James", "Dillingham", "Young", "came", "home", "and", "reached", "his", "flat", "above", "he", "was", "called", "``", "Jim", "''", "and", "greatly", "hugged", "by", "Mrs.", "James", "Dillingham", "Young", ",", "already", "introduced", "to", "you", "as", "Della", "."], "subj_start": 13, "subj_end": 13, "obj_start": 2, "obj_end": 5, "subj_type": "PERSON", "obj_type": "PERSON", "stanford_pos": ["CC", "WRB", "NNP", "NNP", "NNP", "NNP", "VBD", "NN", "CC", "VBD", "PRP$", "JJ", "IN", "PRP", "VBD", "VBN", "``", "NNP", "''", "CC", "RB", "VBN", "IN", "NNP", "NNP", "NNP", "NNP", ",", "RB", "VBN", "TO", "PRP", "IN", "NNP", "."], "stanford_ner": ["O", "O", "O", "PERSON", "PERSON", "PERSON", "O", "O", "O", "O", "O", "O", "O", "O", "O", "O", "O", "O", "O", "O", "O", "O", "O", "O", "PERSON", "PERSON", "PERSON", "O", "O", "O", "O", "O", "O", "PERSON", "O"], "stanford_head": [0, 7, 6, 6, 6, 7, 1, 7, 7, 7, 12, 10, 16, 16, 16, 12, 18, 16, 18, 16, 22, 16, 27, 27, 27, 27, 22, 27, 30, 27, 32, 30, 34, 30, 7], "stanford_deprel": ["ROOT", "advmod", "compound", "compound", "compound", "nsubj", "dep", "dobj", "cc", "conj", "nmod:poss", "dobj", "mark", "nsubjpass", "auxpass", "ccomp", "punct", "xcomp", "punct", "cc", "advmod", "conj", "case", "compound", "compound", "compound", "nmod", "punct", "advmod", "acl", "case", "nmod", "case", "nmod", "punct"]}, {"id": 131, "relation": "no_relation", "token": ["But", "whenever", "Mr.", "James", "Dillingham", "Young", "came", "home", "and", "reached", "his", "flat", "above", "he", "was", "called", "``", "Jim", "''", "and", "greatly", "hugged", "by", "Mrs.", "James", "Dillingham", "Young", ",", "already", "introduced", "to", "you", "as", "Della", "."], "subj_start": 13, "subj_end": 13, "obj_start": 10, "obj_end": 10, "subj_type": "PERSON", "obj_type": "PERSON", "stanford_pos": ["CC", "WRB", "NNP", "NNP", "NNP", "NNP", "VBD", "NN", "CC", "VBD", "PRP$", "JJ", "IN", "PRP", "VBD", "VBN", "``", "NNP", "''", "CC", "RB", "VBN", "IN", "NNP", "NNP", "NNP", "NNP", ",", "RB", "VBN", "TO", "PRP", "IN", "NNP", "."], "stanford_ner": ["O", "O", "O", "PERSON", "PERSON", "PERSON", "O", "O", "O", "O", "O", "O", "O", "O", "O", "O", "O", "O", "O", "O", "O", "O", "O", "O", "PERSON", "PERSON", "PERSON", "O", "O", "O", "O", "O", "O", "PERSON", "O"], "stanford_head": [0, 7, 6, 6, 6, 7, 1, 7, 7, 7, 12, 10, 16, 16, 16, 12, 18, 16, 18, 16, 22, 16, 27, 27, 27, 27, 22, 27, 30, 27, 32, 30, 34, 30, 7], "stanford_deprel": ["ROOT", "advmod", "compound", "compound", "compound", "nsubj", "dep", "dobj", "cc", "conj", "nmod:poss", "dobj", "mark", "nsubjpass", "auxpass", "ccomp", "punct", "xcomp", "punct", "cc", "advmod", "conj", "case", "compound", "compound", "compound", "nmod", "punct", "advmod", "acl", "case", "nmod", "case", "nmod", "punct"]}, {"id": 132, "relation": "per:spouse", "token": ["But", "whenever", "Mr.", "James", "Dillingham", "Young", "came", "home", "and", "reached", "his", "flat", "above", "he", "was", "called", "``", "Jim", "''", "and", "greatly", "hugged", "by", "Mrs.", "James", "Dillingham", "Young", ",", "already", "introduced", "to", "you", "as", "Della", "."], "subj_start": 13, "subj_end": 13, "obj_start": 23, "obj_end": 26, "subj_type": "PERSON", "obj_type": "PERSON", "stanford_pos": ["CC", "WRB", "NNP", "NNP", "NNP", "NNP", "VBD", "NN", "CC", "VBD", "PRP$", "JJ", "IN", "PRP", "VBD", "VBN", "``", "NNP", "''", "CC", "RB", "VBN", "IN", "NNP", "NNP", "NNP", "NNP", ",", "RB", "VBN", "TO", "PRP", "IN", "NNP", "."], "stanford_ner": ["O", "O", "O", "PERSON", "PERSON", "PERSON", "O", "O", "O", "O", "O", "O", "O", "O", "O", "O", "O", "O", "O", "O", "O", "O", "O", "O", "PERSON", "PERSON", "PERSON", "O", "O", "O", "O", "O", "O", "PERSON", "O"], "stanford_head": [0, 7, 6, 6, 6, 7, 1, 7, 7, 7, 12, 10, 16, 16, 16, 12, 18, 16, 18, 16, 22, 16, 27, 27, 27, 27, 22, 27, 30, 27, 32, 30, 34, 30, 7], "stanford_deprel": ["ROOT", "advmod", "compound", "compound", "compound", "nsubj", "dep", "dobj", "cc", "conj", "nmod:poss", "dobj", "mark", "nsubjpass", "auxpass", "ccomp", "punct", "xcomp", "punct", "cc", "advmod", "conj", "case", "compound", "compound", "compound", "nmod", "punct", "advmod", "acl", "case", "nmod", "case", "nmod", "punct"]}, {"id": 133, "relation": "per:spouse", "token": ["But", "whenever", "Mr.", "James", "Dillingham", "Young", "came", "home", "and", "reached", "his", "flat", "above", "he", "was", "called", "``", "Jim", "''", "and", "greatly", "hugged", "by", "Mrs.", "James", "Dillingham", "Young", ",", "already", "introduced", "to", "you", "as", "Della", "."], "subj_start": 13, "subj_end": 13, "obj_start": 33, "obj_end": 33, "subj_type": "PERSON", "obj_type": "PERSON", "stanford_pos": ["CC", "WRB", "NNP", "NNP", "NNP", "NNP", "VBD", "NN", "CC", "VBD", "PRP$", "JJ", "IN", "PRP", "VBD", "VBN", "``", "NNP", "''", "CC", "RB", "VBN", "IN", "NNP", "NNP", "NNP", "NNP", ",", "RB", "VBN", "TO", "PRP", "IN", "NNP", "."], "stanford_ner": ["O", "O", "O", "PERSON", "PERSON", "PERSON", "O", "O", "O", "O", "O", "O", "O", "O", "O", "O", "O", "O", "O", "O", "O", "O", "O", "O", "PERSON", "PERSON", "PERSON", "O", "O", "O", "O", "O", "O", "PERSON", "O"], "stanford_head": [0, 7, 6, 6, 6, 7, 1, 7, 7, 7, 12, 10, 16, 16, 16, 12, 18, 16, 18, 16, 22, 16, 27, 27, 27, 27, 22, 27, 30, 27, 32, 30, 34, 30, 7], "stanford_deprel": ["ROOT", "advmod", "compound", "compound", "compound", "nsubj", "dep", "dobj", "cc", "conj", "nmod:poss", "dobj", "mark", "nsubjpass", "auxpass", "ccomp", "punct", "xcomp", "punct", "cc", "advmod", "conj", "case", "compound", "compound", "compound", "nmod", "punct", "advmod", "acl", "case", "nmod", "case", "nmod", "punct"]}, {"id": 134, "relation": "per:spouse", "token": ["But", "whenever", "Mr.", "James", "Dillingham", "Young", "came", "home", "and", "reached", "his", "flat", "above", "he", "was", "called", "``", "Jim", "''", "and", "greatly", "hugged", "by", "Mrs.", "James", "Dillingham", "Young", ",", "already", "introduced", "to", "you", "as", "Della", "."], "subj_start": 23, "subj_end": 26, "obj_start": 2, "obj_end": 5, "subj_type": "PERSON", "obj_type": "PERSON", "stanford_pos": ["CC", "WRB", "NNP", "NNP", "NNP", "NNP", "VBD", "NN", "CC", "VBD", "PRP$", "JJ", "IN", "PRP", "VBD", "VBN", "``", "NNP", "''", "CC", "RB", "VBN", "IN", "NNP", "NNP", "NNP", "NNP", ",", "RB", "VBN", "TO", "PRP", "IN", "NNP", "."], "stanford_ner": ["O", "O", "O", "PERSON", "PERSON", "PERSON", "O", "O", "O", "O", "O", "O", "O", "O", "O", "O", "O", "O", "O", "O", "O", "O", "O", "O", "PERSON", "PERSON", "PERSON", "O", "O", "O", "O", "O", "O", "PERSON", "O"], "stanford_head": [0, 7, 6, 6, 6, 7, 1, 7, 7, 7, 12, 10, 16, 16, 16, 12, 18, 16, 18, 16, 22, 16, 27, 27, 27, 27, 22, 27, 30, 27, 32, 30, 34, 30, 7], "stanford_deprel": ["ROOT", "advmod", "compound", "compound", "compound", "nsubj", "dep", "dobj", "cc", "conj", "nmod:poss", "dobj", "mark", "nsubjpass", "auxpass", "ccomp", "punct", "xcomp", "punct", "cc", "advmod", "conj", "case", "compound", "compound", "compound", "nmod", "punct", "advmod", "acl", "case", "nmod", "case", "nmod", "punct"]}, {"id": 135, "relation": "per:spouse", "token": ["But", "whenever", "Mr.", "James", "Dillingham", "Young", "came", "home", "and", "reached", "his", "flat", "above", "he", "was", "called", "``", "Jim", "''", "and", "greatly", "hugged", "by", "Mrs.", "James", "Dillingham", "Young", ",", "already", "introduced", "to", "you", "as", "Della", "."], "subj_start": 23, "subj_end": 26, "obj_start": 10, "obj_end": 10, "subj_type": "PERSON", "obj_type": "PERSON", "stanford_pos": ["CC", "WRB", "NNP", "NNP", "NNP", "NNP", "VBD", "NN", "CC", "VBD", "PRP$", "JJ", "IN", "PRP", "VBD", "VBN", "``", "NNP", "''", "CC", "RB", "VBN", "IN", "NNP", "NNP", "NNP", "NNP", ",", "RB", "VBN", "TO", "PRP", "IN", "NNP", "."], "stanford_ner": ["O", "O", "O", "PERSON", "PERSON", "PERSON", "O", "O", "O", "O", "O", "O", "O", "O", "O", "O", "O", "O", "O", "O", "O", "O", "O", "O", "PERSON", "PERSON", "PERSON", "O", "O", "O", "O", "O", "O", "PERSON", "O"], "stanford_head": [0, 7, 6, 6, 6, 7, 1, 7, 7, 7, 12, 10, 16, 16, 16, 12, 18, 16, 18, 16, 22, 16, 27, 27, 27, 27, 22, 27, 30, 27, 32, 30, 34, 30, 7], "stanford_deprel": ["ROOT", "advmod", "compound", "compound", "compound", "nsubj", "dep", "dobj", "cc", "conj", "nmod:poss", "dobj", "mark", "nsubjpass", "auxpass", "ccomp", "punct", "xcomp", "punct", "cc", "advmod", "conj", "case", "compound", "compound", "compound", "nmod", "punct", "advmod", "acl", "case", "nmod", "case", "nmod", "punct"]}, {"id": 136, "relation": "per:spouse", "token": ["But", "whenever", "Mr.", "James", "Dillingham", "Young", "came", "home", "and", "reached", "his", "flat", "above", "he", "was", "called", "``", "Jim", "''", "and", "greatly", "hugged", "by", "Mrs.", "James", "Dillingham", "Young", ",", "already", "introduced", "to", "you", "as", "Della", "."], "subj_start": 23, "subj_end": 26, "obj_start": 13, "obj_end": 13, "subj_type": "PERSON", "obj_type": "PERSON", "stanford_pos": ["CC", "WRB", "NNP", "NNP", "NNP", "NNP", "VBD", "NN", "CC", "VBD", "PRP$", "JJ", "IN", "PRP", "VBD", "VBN", "``", "NNP", "''", "CC", "RB", "VBN", "IN", "NNP", "NNP", "NNP", "NNP", ",", "RB", "VBN", "TO", "PRP", "IN", "NNP", "."], "stanford_ner": ["O", "O", "O", "PERSON", "PERSON", "PERSON", "O", "O", "O", "O", "O", "O", "O", "O", "O", "O", "O", "O", "O", "O", "O", "O", "O", "O", "PERSON", "PERSON", "PERSON", "O", "O", "O", "O", "O", "O", "PERSON", "O"], "stanford_head": [0, 7, 6, 6, 6, 7, 1, 7, 7, 7, 12, 10, 16, 16, 16, 12, 18, 16, 18, 16, 22, 16, 27, 27, 27, 27, 22, 27, 30, 27, 32, 30, 34, 30, 7], "stanford_deprel": ["ROOT", "advmod", "compound", "compound", "compound", "nsubj", "dep", "dobj", "cc", "conj", "nmod:poss", "dobj", "mark", "nsubjpass", "auxpass", "ccomp", "punct", "xcomp", "punct", "cc", "advmod", "conj", "case", "compound", "compound", "compound", "nmod", "punct", "advmod", "acl", "case", "nmod", "case", "nmod", "punct"]}, {"id": 137, "relation": "no_relation", "token": ["But", "whenever", "Mr.", "James", "Dillingham", "Young", "came", "home", "and", "reached", "his", "flat", "above", "he", "was", "called", "``", "Jim", "''", "and", "greatly", "hugged", "by", "Mrs.", "James", "Dillingham", "Young", ",", "already", "introduced", "to", "you", "as", "Della", "."], "subj_start": 23, "subj_end": 26, "obj_start": 33, "obj_end": 33, "subj_type": "PERSON", "obj_type": "PERSON", "stanford_pos": ["CC", "WRB", "NNP", "NNP", "NNP", "NNP", "VBD", "NN", "CC", "VBD", "PRP$", "JJ", "IN", "PRP", "VBD", "VBN", "``", "NNP", "''", "CC", "RB", "VBN", "IN", "NNP", "NNP", "NNP", "NNP", ",", "RB", "VBN", "TO", "PRP", "IN", "NNP", "."], "stanford_ner": ["O", "O", "O", "PERSON", "PERSON", "PERSON", "O", "O", "O", "O", "O", "O", "O", "O", "O", "O", "O", "O", "O", "O", "O", "O", "O", "O", "PERSON", "PERSON", "PERSON", "O", "O", "O", "O", "O", "O", "PERSON", "O"], "stanford_head": [0, 7, 6, 6, 6, 7, 1, 7, 7, 7, 12, 10, 16, 16, 16, 12, 18, 16, 18, 16, 22, 16, 27, 27, 27, 27, 22, 27, 30, 27, 32, 30, 34, 30, 7], "stanford_deprel": ["ROOT", "advmod", "compound", "compound", "compound", "nsubj", "dep", "dobj", "cc", "conj", "nmod:poss", "dobj", "mark", "nsubjpass", "auxpass", "ccomp", "punct", "xcomp", "punct", "cc", "advmod", "conj", "case", "compound", "compound", "compound", "nmod", "punct", "advmod", "acl", "case", "nmod", "case", "nmod", "punct"]}, {"id": 138, "relation": "per:spouse", "token": ["But", "whenever", "Mr.", "James", "Dillingham", "Young", "came", "home", "and", "reached", "his", "flat", "above", "he", "was", "called", "``", "Jim", "''", "and", "greatly", "hugged", "by", "Mrs.", "James", "Dillingham", "Young", ",", "already", "introduced", "to", "you", "as", "Della", "."], "subj_start": 33, "subj_end": 33, "obj_start": 2, "obj_end": 5, "subj_type": "PERSON", "obj_type": "PERSON", "stanford_pos": ["CC", "WRB", "NNP", "NNP", "NNP", "NNP", "VBD", "NN", "CC", "VBD", "PRP$", "JJ", "IN", "PRP", "VBD", "VBN", "``", "NNP", "''", "CC", "RB", "VBN", "IN", "NNP", "NNP", "NNP", "NNP", ",", "RB", "VBN", "TO", "PRP", "IN", "NNP", "."], "stanford_ner": ["O", "O", "O", "PERSON", "PERSON", "PERSON", "O", "O", "O", "O", "O", "O", "O", "O", "O", "O", "O", "O", "O", "O", "O", "O", "O", "O", "PERSON", "PERSON", "PERSON", "O", "O", "O", "O", "O", "O", "PERSON", "O"], "stanford_head": [0, 7, 6, 6, 6, 7, 1, 7, 7, 7, 12, 10, 16, 16, 16, 12, 18, 16, 18, 16, 22, 16, 27, 27, 27, 27, 22, 27, 30, 27, 32, 30, 34, 30, 7], "stanford_deprel": ["ROOT", "advmod", "compound", "compound", "compound", "nsubj", "dep", "dobj", "cc", "conj", "nmod:poss", "dobj", "mark", "nsubjpass", "auxpass", "ccomp", "punct", "xcomp", "punct", "cc", "advmod", "conj", "case", "compound", "compound", "compound", "nmod", "punct", "advmod", "acl", "case", "nmod", "case", "nmod", "punct"]}, {"id": 139, "relation": "per:spouse", "token": ["But", "whenever", "Mr.", "James", "Dillingham", "Young", "came", "home", "and", "reached", "his", "flat", "above", "he", "was", "called", "``", "Jim", "''", "and", "greatly", "hugged", "by", "Mrs.", "James", "Dillingham", "Young", ",", "already", "introduced", "to", "you", "as", "Della", "."], "subj_start": 33, "subj_end": 33, "obj_start": 10, "obj_end": 10, "subj_type": "PERSON", "obj_type": "PERSON", "stanford_pos": ["CC", "WRB", "NNP", "NNP", "NNP", "NNP", "VBD", "NN", "CC", "VBD", "PRP$", "JJ", "IN", "PRP", "VBD", "VBN", "``", "NNP", "''", "CC", "RB", "VBN", "IN", "NNP", "NNP", "NNP", "NNP", ",", "RB", "VBN", "TO", "PRP", "IN", "NNP", "."], "stanford_ner": ["O", "O", "O", "PERSON", "PERSON", "PERSON", "O", "O", "O", "O", "O", "O", "O", "O", "O", "O", "O", "O", "O", "O", "O", "O", "O", "O", "PERSON", "PERSON", "PERSON", "O", "O", "O", "O", "O", "O", "PERSON", "O"], "stanford_head": [0, 7, 6, 6, 6, 7, 1, 7, 7, 7, 12, 10, 16, 16, 16, 12, 18, 16, 18, 16, 22, 16, 27, 27, 27, 27, 22, 27, 30, 27, 32, 30, 34, 30, 7], "stanford_deprel": ["ROOT", "advmod", "compound", "compound", "compound", "nsubj", "dep", "dobj", "cc", "conj", "nmod:poss", "dobj", "mark", "nsubjpass", "auxpass", "ccomp", "punct", "xcomp", "punct", "cc", "advmod", "conj", "case", "compound", "compound", "compound", "nmod", "punct", "advmod", "acl", "case", "nmod", "case", "nmod", "punct"]}, {"id": 140, "relation": "per:spouse", "token": ["But", "whenever", "Mr.", "James", "Dillingham", "Young", "came", "home", "and", "reached", "his", "flat", "above", "he", "was", "called", "``", "Jim", "''", "and", "greatly", "hugged", "by", "Mrs.", "James", "Dillingham", "Young", ",", "already", "introduced", "to", "you", "as", "Della", "."], "subj_start": 33, "subj_end": 33, "obj_start": 13, "obj_end": 13, "subj_type": "PERSON", "obj_type": "PERSON", "stanford_pos": ["CC", "WRB", "NNP", "NNP", "NNP", "NNP", "VBD", "NN", "CC", "VBD", "PRP$", "JJ", "IN", "PRP", "VBD", "VBN", "``", "NNP", "''", "CC", "RB", "VBN", "IN", "NNP", "NNP", "NNP", "NNP", ",", "RB", "VBN", "TO", "PRP", "IN", "NNP", "."], "stanford_ner": ["O", "O", "O", "PERSON", "PERSON", "PERSON", "O", "O", "O", "O", "O", "O", "O", "O", "O", "O", "O", "O", "O", "O", "O", "O", "O", "O", "PERSON", "PERSON", "PERSON", "O", "O", "O", "O", "O", "O", "PERSON", "O"], "stanford_head": [0, 7, 6, 6, 6, 7, 1, 7, 7, 7, 12, 10, 16, 16, 16, 12, 18, 16, 18, 16, 22, 16, 27, 27, 27, 27, 22, 27, 30, 27, 32, 30, 34, 30, 7], "stanford_deprel": ["ROOT", "advmod", "compound", "compound", "compound", "nsubj", "dep", "dobj", "cc", "conj", "nmod:poss", "dobj", "mark", "nsubjpass", "auxpass", "ccomp", "punct", "xcomp", "punct", "cc", "advmod", "conj", "case", "compound", "compound", "compound", "nmod", "punct", "advmod", "acl", "case", "nmod", "case", "nmod", "punct"]}, {"id": 141, "relation": "no_relation", "token": ["But", "whenever", "Mr.", "James", "Dillingham", "Young", "came", "home", "and", "reached", "his", "flat", "above", "he", "was", "called", "``", "Jim", "''", "and", "greatly", "hugged", "by", "Mrs.", "James", "Dillingham", "Young", ",", "already", "introduced", "to", "you", "as", "Della", "."], "subj_start": 33, "subj_end": 33, "obj_start": 23, "obj_end": 26, "subj_type": "PERSON", "obj_type": "PERSON", "stanford_pos": ["CC", "WRB", "NNP", "NNP", "NNP", "NNP", "VBD", "NN", "CC", "VBD", "PRP$", "JJ", "IN", "PRP", "VBD", "VBN", "``", "NNP", "''", "CC", "RB", "VBN", "IN", "NNP", "NNP", "NNP", "NNP", ",", "RB", "VBN", "TO", "PRP", "IN", "NNP", "."], "stanford_ner": ["O", "O", "O", "PERSON", "PERSON", "PERSON", "O", "O", "O", "O", "O", "O", "O", "O", "O", "O", "O", "O", "O", "O", "O", "O", "O", "O", "PERSON", "PERSON", "PERSON", "O", "O", "O", "O", "O", "O", "PERSON", "O"], "stanford_head": [0, 7, 6, 6, 6, 7, 1, 7, 7, 7, 12, 10, 16, 16, 16, 12, 18, 16, 18, 16, 22, 16, 27, 27, 27, 27, 22, 27, 30, 27, 32, 30, 34, 30, 7], "stanford_deprel": ["ROOT", "advmod", "compound", "compound", "compound", "nsubj", "dep", "dobj", "cc", "conj", "nmod:poss", "dobj", "mark", "nsubjpass", "auxpass", "ccomp", "punct", "xcomp", "punct", "cc", "advmod", "conj", "case", "compound", "compound", "compound", "nmod", "punct", "advmod", "acl", "case", "nmod", "case", "nmod", "punct"]}, {"id": 142, "relation": "no_relation", "token": ["One", "was", "Jim", "'s", "gold", "watch", "that", "had", "been", "his", "father", "'s", "and", "his", "grandfather", "'s", "."], "subj_start": 2, "subj_end": 2, "obj_start": 9, "obj_end": 9, "subj_type": "PERSON", "obj_type": "PERSON", "stanford_pos": ["CD", "VBD", "NNP", "POS", "NN", "NN", "WDT", "VBD", "VBN", "PRP$", "NN", "POS", "CC", "PRP$", "NN", "POS", "."], "stanford_ner": ["NUMBER", "O", "PERSON", "O", "O", "O", "O", "O", "O", "O", "O", "O", "O", "O", "O", "O", "O"], "stanford_head": [6, 6, 6, 3, 6, 0, 6, 7, 8, 11, 9, 11, 11, 15, 11, 15, 6], "stanford_deprel": ["nsubj", "cop", "nmod:poss", "case", "compound", "ROOT", "dobj", "dep", "ccomp", "nmod:poss", "nsubj", "case", "cc", "nmod:poss", "conj", "case", "punct"]}, {"id": 143, "relation": "no_relation", "token": ["One", "was", "Jim", "'s", "gold", "watch", "that", "had", "been", "his", "father", "'s", "and", "his", "grandfather", "'s", "."], "subj_start": 2, "subj_end": 2, "obj_start": 13, "obj_end": 13, "subj_type": "PERSON", "obj_type": "PERSON", "stanford_pos": ["CD", "VBD", "NNP", "POS", "NN", "NN", "WDT", "VBD", "VBN", "PRP$", "NN", "POS", "CC", "PRP$", "NN", "POS", "."], "stanford_ner": ["NUMBER", "O", "PERSON", "O", "O", "O", "O", "O", "O", "O", "O", "O", "O", "O", "O", "O", "O"], "stanford_head": [6, 6, 6, 3, 6, 0, 6, 7, 8, 11, 9, 11, 11, 15, 11, 15, 6], "stanford_deprel": ["nsubj", "cop", "nmod:poss", "case", "compound", "ROOT", "dobj", "dep", "ccomp", "nmod:poss", "nsubj", "case", "cc", "nmod:poss", "conj", "case", "punct"]}, {"id": 144, "relation": "no_relation", "token": ["One", "was", "Jim", "'s", "gold", "watch", "that", "had", "been", "his", "father", "'s", "and", "his", "grandfather", "'s", "."], "subj_start": 9, "subj_end": 9, "obj_start": 2, "obj_end": 2, "subj_type": "PERSON", "obj_type": "PERSON", "stanford_pos": ["CD", "VBD", "NNP", "POS", "NN", "NN", "WDT", "VBD", "VBN", "PRP$", "NN", "POS", "CC", "PRP$", "NN", "POS", "."], "stanford_ner": ["NUMBER", "O", "PERSON", "O", "O", "O", "O", "O", "O", "O", "O", "O", "O", "O", "O", "O", "O"], "stanford_head": [6, 6, 6, 3, 6, 0, 6, 7, 8, 11, 9, 11, 11, 15, 11, 15, 6], "stanford_deprel": ["nsubj", "cop", "nmod:poss", "case", "compound", "ROOT", "dobj", "dep", "ccomp", "nmod:poss", "nsubj", "case", "cc", "nmod:poss", "conj", "case", "punct"]}, {"id": 145, "relation": "no_relation", "token": ["One", "was", "Jim", "'s", "gold", "watch", "that", "had", "been", "his", "father", "'s", "and", "his", "grandfather", "'s", "."], "subj_start": 9, "subj_end": 9, "obj_start": 13, "obj_end": 13, "subj_type": "PERSON", "obj_type": "PERSON", "stanford_pos": ["CD", "VBD", "NNP", "POS", "NN", "NN", "WDT", "VBD", "VBN", "PRP$", "NN", "POS", "CC", "PRP$", "NN", "POS", "."], "stanford_ner": ["NUMBER", "O", "PERSON", "O", "O", "O", "O", "O", "O", "O", "O", "O", "O", "O", "O", "O", "O"], "stanford_head": [6, 6, 6, 3, 6, 0, 6, 7, 8, 11, 9, 11, 11, 15, 11, 15, 6], "stanford_deprel": ["nsubj", "cop", "nmod:poss", "case", "compound", "ROOT", "dobj", "dep", "ccomp", "nmod:poss", "nsubj", "case", "cc", "nmod:poss", "conj", "case", "punct"]}, {"id": 146, "relation": "no_relation", "token": ["One", "was", "Jim", "'s", "gold", "watch", "that", "had", "been", "his", "father", "'s", "and", "his", "grandfather", "'s", "."], "subj_start": 13, "subj_end": 13, "obj_start": 2, "obj_end": 2, "subj_type": "PERSON", "obj_type": "PERSON", "stanford_pos": ["CD", "VBD", "NNP", "POS", "NN", "NN", "WDT", "VBD", "VBN", "PRP$", "NN", "POS", "CC", "PRP$", "NN", "POS", "."], "stanford_ner": ["NUMBER", "O", "PERSON", "O", "O", "O", "O", "O", "O", "O", "O", "O", "O", "O", "O", "O", "O"], "stanford_head": [6, 6, 6, 3, 6, 0, 6, 7, 8, 11, 9, 11, 11, 15, 11, 15, 6], "stanford_deprel": ["nsubj", "cop", "nmod:poss", "case", "compound", "ROOT", "dobj", "dep", "ccomp", "nmod:poss", "nsubj", "case", "cc", "nmod:poss", "conj", "case", "punct"]}, {"id": 147, "relation": "no_relation", "token": ["One", "was", "Jim", "'s", "gold", "watch", "that", "had", "been", "his", "father", "'s", "and", "his", "grandfather", "'s", "."], "subj_start": 13, "subj_end": 13, "obj_start": 9, "obj_end": 9, "subj_type": "PERSON", "obj_type": "PERSON", "stanford_pos": ["CD", "VBD", "NNP", "POS", "NN", "NN", "WDT", "VBD", "VBN", "PRP$", "NN", "POS", "CC", "PRP$", "NN", "POS", "."], "stanford_ner": ["NUMBER", "O", "PERSON", "O", "O", "O", "O", "O", "O", "O", "O", "O", "O", "O", "O", "O", "O"], "stanford_head": [6, 6, 6, 3, 6, 0, 6, 7, 8, 11, 9, 11, 11, 15, 11, 15, 6], "stanford_deprel": ["nsubj", "cop", "nmod:poss", "case", "compound", "ROOT", "dobj", "dep", "ccomp", "nmod:poss", "nsubj", "case", "cc", "nmod:poss", "conj", "case", "punct"]}, {"id": 148, "relation": "no_relation", "token": ["As", "the", "day", "was", "pleasant", ",", "Madame", "Valmonde", "drove", "over", "to", "L'Abri", "to", "see", "Desiree", "and", "the", "baby", "."], "subj_start": 6, "subj_end": 7, "obj_start": 14, "obj_end": 14, "subj_type": "PERSON", "obj_type": "PERSON", "stanford_pos": ["IN", "DT", "NN", "VBD", "JJ", ",", "NNP", "NNP", "VBD", "IN", "TO", "NNP", "TO", "VB", "NNP", "CC", "DT", "NN", "."], "stanford_ner": ["O", "DATE", "DATE", "O", "O", "O", "PERSON", "PERSON", "O", "O", "O", "O", "O", "O", "PERSON", "O", "O", "O", "O"], "stanford_head": [5, 3, 5, 5, 9, 9, 8, 9, 0, 9, 12, 9, 14, 9, 14, 15, 18, 15, 9], "stanford_deprel": ["mark", "det", "nsubj", "cop", "advcl", "punct", "compound", "nsubj", "ROOT", "compound:prt", "case", "nmod", "mark", "xcomp", "dobj", "cc", "det", "conj", "punct"]}, {"id": 149, "relation": "no_relation", "token": ["As", "the", "day", "was", "pleasant", ",", "Madame", "Valmonde", "drove", "over", "to", "L'Abri", "to", "see", "Desiree", "and", "the", "baby", "."], "subj_start": 14, "subj_end": 14, "obj_start": 6, "obj_end": 7, "subj_type": "PERSON", "obj_type": "PERSON", "stanford_pos": ["IN", "DT", "NN", "VBD", "JJ", ",", "NNP", "NNP", "VBD", "IN", "TO", "NNP", "TO", "VB", "NNP", "CC", "DT", "NN", "."], "stanford_ner": ["O", "DATE", "DATE", "O", "O", "O", "PERSON", "PERSON", "O", "O", "O", "O", "O", "O", "PERSON", "O", "O", "O", "O"], "stanford_head": [5, 3, 5, 5, 9, 9, 8, 9, 0, 9, 12, 9, 14, 9, 14, 15, 18, 15, 9], "stanford_deprel": ["mark", "det", "nsubj", "cop", "advcl", "punct", "compound", "nsubj", "ROOT", "compound:prt", "case", "nmod", "mark", "xcomp", "dobj", "cc", "det", "conj", "punct"]}, {"id": 150, "relation": "per:children", "token": ["The", "answer", "that", "came", "was", "brief", ":", "``", "My", "own", "Desiree", ":", "Come", "home", "to", "Valmonde", ";", "back", "to", "your", "mother", "who", "loves", "you", ";", "Come", "with", "your", "child", ".", "''"], "subj_start": 8, "subj_end": 8, "obj_start": 10, "obj_end": 10, "subj_type": "PERSON", "obj_type": "PERSON", "stanford_pos": ["DT", "NN", "WDT", "VBD", "VBD", "JJ", ":", "``", "PRP$", "JJ", "NNP", ":", "VB", "NN", "TO", "NNP", ":", "RB", "TO", "PRP$", "NN", "WP", "VBZ", "PRP", ":", "VB", "IN", "PRP$", "NN", ".", "''"], "stanford_ner": ["O", "O", "O", "O", "O", "O", "O", "O", "O", "O", "O", "O", "O", "O", "O", "LOCATION", "O", "O", "O", "O", "O", "O", "O", "O", "O", "O", "O", "O", "O", "O", "O"], "stanford_head": [2, 6, 4, 2, 6, 0, 6, 6, 11, 11, 6, 11, 11, 13, 16, 14, 13, 13, 21, 21, 18, 23, 21, 23, 13, 13, 29, 29, 26, 6, 6], "stanford_deprel": ["det", "nsubj", "nsubj", "acl:relcl", "cop", "ROOT", "punct", "punct", "nmod:poss", "amod", "dep", "punct", "dep", "advmod", "case", "nmod", "punct", "advmod", "case", "nmod:poss", "nmod", "nsubj", "acl:relcl", "dobj", "punct", "parataxis", "case", "nmod:poss", "nmod", "punct", "punct"]}, {"id": 151, "relation": "per:parents", "token": ["The", "answer", "that", "came", "was", "brief", ":", "``", "My", "own", "Desiree", ":", "Come", "home", "to", "Valmonde", ";", "back", "to", "your", "mother", "who", "loves", "you", ";", "Come", "with", "your", "child", ".", "''"], "subj_start": 10, "subj_end": 10, "obj_start": 8, "obj_end": 8, "subj_type": "PERSON", "obj_type": "PERSON", "stanford_pos": ["DT", "NN", "WDT", "VBD", "VBD", "JJ", ":", "``", "PRP$", "JJ", "NNP", ":", "VB", "NN", "TO", "NNP", ":", "RB", "TO", "PRP$", "NN", "WP", "VBZ", "PRP", ":", "VB", "IN", "PRP$", "NN", ".", "''"], "stanford_ner": ["O", "O", "O", "O", "O", "O", "O", "O", "O", "O", "O", "O", "O", "O", "O", "LOCATION", "O", "O", "O", "O", "O", "O", "O", "O", "O", "O", "O", "O", "O", "O", "O"], "stanford_head": [2, 6, 4, 2, 6, 0, 6, 6, 11, 11, 6, 11, 11, 13, 16, 14, 13, 13, 21, 21, 18, 23, 21, 23, 13, 13, 29, 29, 26, 6, 6], "stanford_deprel": ["det", "nsubj", "nsubj", "acl:relcl", "cop", "ROOT", "punct", "punct", "nmod:poss", "amod", "dep", "punct", "dep", "advmod", "case", "nmod", "punct", "advmod", "case", "nmod:poss", "nmod", "nsubj", "acl:relcl", "dobj", "punct", "parataxis", "case", "nmod:poss", "nmod", "punct", "punct"]}, {"id": 152, "relation": "no_relation", "token": ["When", "the", "letter", "reached", "Desiree", "she", "went", "with", "it", "to", "her", "husband", "'s", "study", ",", "and", "laid", "it", "open", "upon", "the", "desk", "before", "which", "he", "sat", "."], "subj_start": 4, "subj_end": 4, "obj_start": 5, "obj_end": 5, "subj_type": "PERSON", "obj_type": "PERSON", "stanford_pos": ["WRB", "DT", "NN", "VBD", "NNP", "PRP", "VBD", "IN", "PRP", "TO", "PRP$", "NN", "POS", "NN", ",", "CC", "VBD", "PRP", "JJ", "IN", "DT", "NN", "IN", "WDT", "PRP", "VBD", "."], "stanford_ner": ["O", "O", "O", "O", "PERSON", "O", "O", "O", "O", "O", "O", "O", "O", "O", "O", "O", "O", "O", "O", "O", "O", "O", "O", "O", "O", "O", "O"], "stanford_head": [4, 3, 4, 0, 4, 7, 5, 9, 7, 14, 12, 14, 12, 7, 4, 4, 4, 17, 17, 22, 22, 17, 24, 26, 26, 22, 4], "stanford_deprel": ["advmod", "det", "nsubj", "ROOT", "dobj", "nsubj", "acl:relcl", "case", "nmod", "case", "nmod:poss", "nmod:poss", "case", "nmod", "punct", "cc", "conj", "dobj", "advmod", "case", "det", "nmod", "case", "nmod", "nsubj", "acl:relcl", "punct"]}, {"id": 153, "relation": "no_relation", "token": ["When", "the", "letter", "reached", "Desiree", "she", "went", "with", "it", "to", "her", "husband", "'s", "study", ",", "and", "laid", "it", "open", "upon", "the", "desk", "before", "which", "he", "sat", "."], "subj_start": 4, "subj_end": 4, "obj_start": 10, "obj_end": 10, "subj_type": "PERSON", "obj_type": "PERSON", "stanford_pos": ["WRB", "DT", "NN", "VBD", "NNP", "PRP", "VBD", "IN", "PRP", "TO", "PRP$", "NN", "POS", "NN", ",", "CC", "VBD", "PRP", "JJ", "IN", "DT", "NN", "IN", "WDT", "PRP", "VBD", "."], "stanford_ner": ["O", "O", "O", "O", "PERSON", "O", "O", "O", "O", "O", "O", "O", "O", "O", "O", "O", "O", "O", "O", "O", "O", "O", "O", "O", "O", "O", "O"], "stanford_head": [4, 3, 4, 0, 4, 7, 5, 9, 7, 14, 12, 14, 12, 7, 4, 4, 4, 17, 17, 22, 22, 17, 24, 26, 26, 22, 4], "stanford_deprel": ["advmod", "det", "nsubj", "ROOT", "dobj", "nsubj", "acl:relcl", "case", "nmod", "case", "nmod:poss", "nmod:poss", "case", "nmod", "punct", "cc", "conj", "dobj", "advmod", "case", "det", "nmod", "case", "nmod", "nsubj", "acl:relcl", "punct"]}, {"id": 154, "relation": "per:spouse", "token": ["When", "the", "letter", "reached", "Desiree", "she", "went", "with", "it", "to", "her", "husband", "'s", "study", ",", "and", "laid", "it", "open", "upon", "the", "desk", "before", "which", "he", "sat", "."], "subj_start": 4, "subj_end": 4, "obj_start": 24, "obj_end": 24, "subj_type": "PERSON", "obj_type": "PERSON", "stanford_pos": ["WRB", "DT", "NN", "VBD", "NNP", "PRP", "VBD", "IN", "PRP", "TO", "PRP$", "NN", "POS", "NN", ",", "CC", "VBD", "PRP", "JJ", "IN", "DT", "NN", "IN", "WDT", "PRP", "VBD", "."], "stanford_ner": ["O", "O", "O", "O", "PERSON", "O", "O", "O", "O", "O", "O", "O", "O", "O", "O", "O", "O", "O", "O", "O", "O", "O", "O", "O", "O", "O", "O"], "stanford_head": [4, 3, 4, 0, 4, 7, 5, 9, 7, 14, 12, 14, 12, 7, 4, 4, 4, 17, 17, 22, 22, 17, 24, 26, 26, 22, 4], "stanford_deprel": ["advmod", "det", "nsubj", "ROOT", "dobj", "nsubj", "acl:relcl", "case", "nmod", "case", "nmod:poss", "nmod:poss", "case", "nmod", "punct", "cc", "conj", "dobj", "advmod", "case", "det", "nmod", "case", "nmod", "nsubj", "acl:relcl", "punct"]}, {"id": 155, "relation": "no_relation", "token": ["When", "the", "letter", "reached", "Desiree", "she", "went", "with", "it", "to", "her", "husband", "'s", "study", ",", "and", "laid", "it", "open", "upon", "the", "desk", "before", "which", "he", "sat", "."], "subj_start": 5, "subj_end": 5, "obj_start": 4, "obj_end": 4, "subj_type": "PERSON", "obj_type": "PERSON", "stanford_pos": ["WRB", "DT", "NN", "VBD", "NNP", "PRP", "VBD", "IN", "PRP", "TO", "PRP$", "NN", "POS", "NN", ",", "CC", "VBD", "PRP", "JJ", "IN", "DT", "NN", "IN", "WDT", "PRP", "VBD", "."], "stanford_ner": ["O", "O", "O", "O", "PERSON", "O", "O", "O", "O", "O", "O", "O", "O", "O", "O", "O", "O", "O", "O", "O", "O", "O", "O", "O", "O", "O", "O"], "stanford_head": [4, 3, 4, 0, 4, 7, 5, 9, 7, 14, 12, 14, 12, 7, 4, 4, 4, 17, 17, 22, 22, 17, 24, 26, 26, 22, 4], "stanford_deprel": ["advmod", "det", "nsubj", "ROOT", "dobj", "nsubj", "acl:relcl", "case", "nmod", "case", "nmod:poss", "nmod:poss", "case", "nmod", "punct", "cc", "conj", "dobj", "advmod", "case", "det", "nmod", "case", "nmod", "nsubj", "acl:relcl", "punct"]}, {"id": 156, "relation": "no_relation", "token": ["When", "the", "letter", "reached", "Desiree", "she", "went", "with", "it", "to", "her", "husband", "'s", "study", ",", "and", "laid", "it", "open", "upon", "the", "desk", "before", "which", "he", "sat", "."], "subj_start": 5, "subj_end": 5, "obj_start": 10, "obj_end": 10, "subj_type": "PERSON", "obj_type": "PERSON", "stanford_pos": ["WRB", "DT", "NN", "VBD", "NNP", "PRP", "VBD", "IN", "PRP", "TO", "PRP$", "NN", "POS", "NN", ",", "CC", "VBD", "PRP", "JJ", "IN", "DT", "NN", "IN", "WDT", "PRP", "VBD", "."], "stanford_ner": ["O", "O", "O", "O", "PERSON", "O", "O", "O", "O", "O", "O", "O", "O", "O", "O", "O", "O", "O", "O", "O", "O", "O", "O", "O", "O", "O", "O"], "stanford_head": [4, 3, 4, 0, 4, 7, 5, 9, 7, 14, 12, 14, 12, 7, 4, 4, 4, 17, 17, 22, 22, 17, 24, 26, 26, 22, 4], "stanford_deprel": ["advmod", "det", "nsubj", "ROOT", "dobj", "nsubj", "acl:relcl", "case", "nmod", "case", "nmod:poss", "nmod:poss", "case", "nmod", "punct", "cc", "conj", "dobj", "advmod", "case", "det", "nmod", "case", "nmod", "nsubj", "acl:relcl", "punct"]}, {"id": 157, "relation": "per:spouse", "token": ["When", "the", "letter", "reached", "Desiree", "she", "went", "with", "it", "to", "her", "husband", "'s", "study", ",", "and", "laid", "it", "open", "upon", "the", "desk", "before", "which", "he", "sat", "."], "subj_start": 5, "subj_end": 5, "obj_start": 24, "obj_end": 24, "subj_type": "PERSON", "obj_type": "PERSON", "stanford_pos": ["WRB", "DT", "NN", "VBD", "NNP", "PRP", "VBD", "IN", "PRP", "TO", "PRP$", "NN", "POS", "NN", ",", "CC", "VBD", "PRP", "JJ", "IN", "DT", "NN", "IN", "WDT", "PRP", "VBD", "."], "stanford_ner": ["O", "O", "O", "O", "PERSON", "O", "O", "O", "O", "O", "O", "O", "O", "O", "O", "O", "O", "O", "O", "O", "O", "O", "O", "O", "O", "O", "O"], "stanford_head": [4, 3, 4, 0, 4, 7, 5, 9, 7, 14, 12, 14, 12, 7, 4, 4, 4, 17, 17, 22, 22, 17, 24, 26, 26, 22, 4], "stanford_deprel": ["advmod", "det", "nsubj", "ROOT", "dobj", "nsubj", "acl:relcl", "case", "nmod", "case", "nmod:poss", "nmod:poss", "case", "nmod", "punct", "cc", "conj", "dobj", "advmod", "case", "det", "nmod", "case", "nmod", "nsubj", "acl:relcl", "punct"]}, {"id": 158, "relation": "no_relation", "token": ["When", "the", "letter", "reached", "Desiree", "she", "went", "with", "it", "to", "her", "husband", "'s", "study", ",", "and", "laid", "it", "open", "upon", "the", "desk", "before", "which", "he", "sat", "."], "subj_start": 10, "subj_end": 10, "obj_start": 4, "obj_end": 4, "subj_type": "PERSON", "obj_type": "PERSON", "stanford_pos": ["WRB", "DT", "NN", "VBD", "NNP", "PRP", "VBD", "IN", "PRP", "TO", "PRP$", "NN", "POS", "NN", ",", "CC", "VBD", "PRP", "JJ", "IN", "DT", "NN", "IN", "WDT", "PRP", "VBD", "."], "stanford_ner": ["O", "O", "O", "O", "PERSON", "O", "O", "O", "O", "O", "O", "O", "O", "O", "O", "O", "O", "O", "O", "O", "O", "O", "O", "O", "O", "O", "O"], "stanford_head": [4, 3, 4, 0, 4, 7, 5, 9, 7, 14, 12, 14, 12, 7, 4, 4, 4, 17, 17, 22, 22, 17, 24, 26, 26, 22, 4], "stanford_deprel": ["advmod", "det", "nsubj", "ROOT", "dobj", "nsubj", "acl:relcl", "case", "nmod", "case", "nmod:poss", "nmod:poss", "case", "nmod", "punct", "cc", "conj", "dobj", "advmod", "case", "det", "nmod", "case", "nmod", "nsubj", "acl:relcl", "punct"]}, {"id": 159, "relation": "no_relation", "token": ["When", "the", "letter", "reached", "Desiree", "she", "went", "with", "it", "to", "her", "husband", "'s", "study", ",", "and", "laid", "it", "open", "upon", "the", "desk", "before", "which", "he", "sat", "."], "subj_start": 10, "subj_end": 10, "obj_start": 5, "obj_end": 5, "subj_type": "PERSON", "obj_type": "PERSON", "stanford_pos": ["WRB", "DT", "NN", "VBD", "NNP", "PRP", "VBD", "IN", "PRP", "TO", "PRP$", "NN", "POS", "NN", ",", "CC", "VBD", "PRP", "JJ", "IN", "DT", "NN", "IN", "WDT", "PRP", "VBD", "."], "stanford_ner": ["O", "O", "O", "O", "PERSON", "O", "O", "O", "O", "O", "O", "O", "O", "O", "O", "O", "O", "O", "O", "O", "O", "O", "O", "O", "O", "O", "O"], "stanford_head": [4, 3, 4, 0, 4, 7, 5, 9, 7, 14, 12, 14, 12, 7, 4, 4, 4, 17, 17, 22, 22, 17, 24, 26, 26, 22, 4], "stanford_deprel": ["advmod", "det", "nsubj", "ROOT", "dobj", "nsubj", "acl:relcl", "case", "nmod", "case", "nmod:poss", "nmod:poss", "case", "nmod", "punct", "cc", "conj", "dobj", "advmod", "case", "det", "nmod", "case", "nmod", "nsubj", "acl:relcl", "punct"]}, {"id": 160, "relation": "per:spouse", "token": ["When", "the", "letter", "reached", "Desiree", "she", "went", "with", "it", "to", "her", "husband", "'s", "study", ",", "and", "laid", "it", "open", "upon", "the", "desk", "before", "which", "he", "sat", "."], "subj_start": 10, "subj_end": 10, "obj_start": 24, "obj_end": 24, "subj_type": "PERSON", "obj_type": "PERSON", "stanford_pos": ["WRB", "DT", "NN", "VBD", "NNP", "PRP", "VBD", "IN", "PRP", "TO", "PRP$", "NN", "POS", "NN", ",", "CC", "VBD", "PRP", "JJ", "IN", "DT", "NN", "IN", "WDT", "PRP", "VBD", "."], "stanford_ner": ["O", "O", "O", "O", "PERSON", "O", "O", "O", "O", "O", "O", "O", "O", "O", "O", "O", "O", "O", "O", "O", "O", "O", "O", "O", "O", "O", "O"], "stanford_head": [4, 3, 4, 0, 4, 7, 5, 9, 7, 14, 12, 14, 12, 7, 4, 4, 4, 17, 17, 22, 22, 17, 24, 26, 26, 22, 4], "stanford_deprel": ["advmod", "det", "nsubj", "ROOT", "dobj", "nsubj", "acl:relcl", "case", "nmod", "case", "nmod:poss", "nmod:poss", "case", "nmod", "punct", "cc", "conj", "dobj", "advmod", "case", "det", "nmod", "case", "nmod", "nsubj", "acl:relcl", "punct"]}, {"id": 161, "relation": "per:spouse", "token": ["When", "the", "letter", "reached", "Desiree", "she", "went", "with", "it", "to", "her", "husband", "'s", "study", ",", "and", "laid", "it", "open", "upon", "the", "desk", "before", "which", "he", "sat", "."], "subj_start": 24, "subj_end": 24, "obj_start": 4, "obj_end": 4, "subj_type": "PERSON", "obj_type": "PERSON", "stanford_pos": ["WRB", "DT", "NN", "VBD", "NNP", "PRP", "VBD", "IN", "PRP", "TO", "PRP$", "NN", "POS", "NN", ",", "CC", "VBD", "PRP", "JJ", "IN", "DT", "NN", "IN", "WDT", "PRP", "VBD", "."], "stanford_ner": ["O", "O", "O", "O", "PERSON", "O", "O", "O", "O", "O", "O", "O", "O", "O", "O", "O", "O", "O", "O", "O", "O", "O", "O", "O", "O", "O", "O"], "stanford_head": [4, 3, 4, 0, 4, 7, 5, 9, 7, 14, 12, 14, 12, 7, 4, 4, 4, 17, 17, 22, 22, 17, 24, 26, 26, 22, 4], "stanford_deprel": ["advmod", "det", "nsubj", "ROOT", "dobj", "nsubj", "acl:relcl", "case", "nmod", "case", "nmod:poss", "nmod:poss", "case", "nmod", "punct", "cc", "conj", "dobj", "advmod", "case", "det", "nmod", "case", "nmod", "nsubj", "acl:relcl", "punct"]}, {"id": 162, "relation": "per:spouse", "token": ["When", "the", "letter", "reached", "Desiree", "she", "went", "with", "it", "to", "her", "husband", "'s", "study", ",", "and", "laid", "it", "open", "upon", "the", "desk", "before", "which", "he", "sat", "."], "subj_start": 24, "subj_end": 24, "obj_start": 5, "obj_end": 5, "subj_type": "PERSON", "obj_type": "PERSON", "stanford_pos": ["WRB", "DT", "NN", "VBD", "NNP", "PRP", "VBD", "IN", "PRP", "TO", "PRP$", "NN", "POS", "NN", ",", "CC", "VBD", "PRP", "JJ", "IN", "DT", "NN", "IN", "WDT", "PRP", "VBD", "."], "stanford_ner": ["O", "O", "O", "O", "PERSON", "O", "O", "O", "O", "O", "O", "O", "O", "O", "O", "O", "O", "O", "O", "O", "O", "O", "O", "O", "O", "O", "O"], "stanford_head": [4, 3, 4, 0, 4, 7, 5, 9, 7, 14, 12, 14, 12, 7, 4, 4, 4, 17, 17, 22, 22, 17, 24, 26, 26, 22, 4], "stanford_deprel": ["advmod", "det", "nsubj", "ROOT", "dobj", "nsubj", "acl:relcl", "case", "nmod", "case", "nmod:poss", "nmod:poss", "case", "nmod", "punct", "cc", "conj", "dobj", "advmod", "case", "det", "nmod", "case", "nmod", "nsubj", "acl:relcl", "punct"]}, {"id": 163, "relation": "per:spouse", "token": ["When", "the", "letter", "reached", "Desiree", "she", "went", "with", "it", "to", "her", "husband", "'s", "study", ",", "and", "laid", "it", "open", "upon", "the", "desk", "before", "which", "he", "sat", "."], "subj_start": 24, "subj_end": 24, "obj_start": 10, "obj_end": 10, "subj_type": "PERSON", "obj_type": "PERSON", "stanford_pos": ["WRB", "DT", "NN", "VBD", "NNP", "PRP", "VBD", "IN", "PRP", "TO", "PRP$", "NN", "POS", "NN", ",", "CC", "VBD", "PRP", "JJ", "IN", "DT", "NN", "IN", "WDT", "PRP", "VBD", "."], "stanford_ner": ["O", "O", "O", "O", "PERSON", "O", "O", "O", "O", "O", "O", "O", "O", "O", "O", "O", "O", "O", "O", "O", "O", "O", "O", "O", "O", "O", "O"], "stanford_head": [4, 3, 4, 0, 4, 7, 5, 9, 7, 14, 12, 14, 12, 7, 4, 4, 4, 17, 17, 22, 22, 17, 24, 26, 26, 22, 4], "stanford_deprel": ["advmod", "det", "nsubj", "ROOT", "dobj", "nsubj", "acl:relcl", "case", "nmod", "case", "nmod:poss", "nmod:poss", "case", "nmod", "punct", "cc", "conj", "dobj", "advmod", "case", "det", "nmod", "case", "nmod", "nsubj", "acl:relcl", "punct"]}, {"id": 164, "relation": "no_relation", "token": ["But", "it", "was", "not", "Desiree", "'s", ";", "it", "was", "part", "of", "an", "old", "letter", "from", "his", "mother", "to", "his", "father", "."], "subj_start": 4, "subj_end": 4, "obj_start": 15, "obj_end": 15, "subj_type": "PERSON", "obj_type": "PERSON", "stanford_pos": ["CC", "PRP", "VBD", "RB", "NNP", "POS", ":", "PRP", "VBD", "NN", "IN", "DT", "JJ", "NN", "IN", "PRP$", "NN", "TO", "PRP$", "NN", "."], "stanford_ner": ["O", "O", "O", "O", "PERSON", "O", "O", "O", "O", "O", "O", "O", "O", "O", "O", "O", "O", "O", "O", "O", "O"], "stanford_head": [5, 5, 5, 5, 0, 5, 5, 10, 10, 5, 14, 14, 14, 10, 17, 17, 14, 20, 20, 14, 5], "stanford_deprel": ["cc", "nsubj", "cop", "neg", "ROOT", "case", "punct", "nsubj", "cop", "parataxis", "case", "det", "amod", "nmod", "case", "nmod:poss", "nmod", "case", "nmod:poss", "nmod", "punct"]}, {"id": 165, "relation": "no_relation", "token": ["But", "it", "was", "not", "Desiree", "'s", ";", "it", "was", "part", "of", "an", "old", "letter", "from", "his", "mother", "to", "his", "father", "."], "subj_start": 4, "subj_end": 4, "obj_start": 18, "obj_end": 18, "subj_type": "PERSON", "obj_type": "PERSON", "stanford_pos": ["CC", "PRP", "VBD", "RB", "NNP", "POS", ":", "PRP", "VBD", "NN", "IN", "DT", "JJ", "NN", "IN", "PRP$", "NN", "TO", "PRP$", "NN", "."], "stanford_ner": ["O", "O", "O", "O", "PERSON", "O", "O", "O", "O", "O", "O", "O", "O", "O", "O", "O", "O", "O", "O", "O", "O"], "stanford_head": [5, 5, 5, 5, 0, 5, 5, 10, 10, 5, 14, 14, 14, 10, 17, 17, 14, 20, 20, 14, 5], "stanford_deprel": ["cc", "nsubj", "cop", "neg", "ROOT", "case", "punct", "nsubj", "cop", "parataxis", "case", "det", "amod", "nmod", "case", "nmod:poss", "nmod", "case", "nmod:poss", "nmod", "punct"]}, {"id": 166, "relation": "no_relation", "token": ["But", "it", "was", "not", "Desiree", "'s", ";", "it", "was", "part", "of", "an", "old", "letter", "from", "his", "mother", "to", "his", "father", "."], "subj_start": 15, "subj_end": 15, "obj_start": 4, "obj_end": 4, "subj_type": "PERSON", "obj_type": "PERSON", "stanford_pos": ["CC", "PRP", "VBD", "RB", "NNP", "POS", ":", "PRP", "VBD", "NN", "IN", "DT", "JJ", "NN", "IN", "PRP$", "NN", "TO", "PRP$", "NN", "."], "stanford_ner": ["O", "O", "O", "O", "PERSON", "O", "O", "O", "O", "O", "O", "O", "O", "O", "O", "O", "O", "O", "O", "O", "O"], "stanford_head": [5, 5, 5, 5, 0, 5, 5, 10, 10, 5, 14, 14, 14, 10, 17, 17, 14, 20, 20, 14, 5], "stanford_deprel": ["cc", "nsubj", "cop", "neg", "ROOT", "case", "punct", "nsubj", "cop", "parataxis", "case", "det", "amod", "nmod", "case", "nmod:poss", "nmod", "case", "nmod:poss", "nmod", "punct"]}, {"id": 167, "relation": "no_relation", "token": ["But", "it", "was", "not", "Desiree", "'s", ";", "it", "was", "part", "of", "an", "old", "letter", "from", "his", "mother", "to", "his", "father", "."], "subj_start": 15, "subj_end": 15, "obj_start": 18, "obj_end": 18, "subj_type": "PERSON", "obj_type": "PERSON", "stanford_pos": ["CC", "PRP", "VBD", "RB", "NNP", "POS", ":", "PRP", "VBD", "NN", "IN", "DT", "JJ", "NN", "IN", "PRP$", "NN", "TO", "PRP$", "NN", "."], "stanford_ner": ["O", "O", "O", "O", "PERSON", "O", "O", "O", "O", "O", "O", "O", "O", "O", "O", "O", "O", "O", "O", "O", "O"], "stanford_head": [5, 5, 5, 5, 0, 5, 5, 10, 10, 5, 14, 14, 14, 10, 17, 17, 14, 20, 20, 14, 5], "stanford_deprel": ["cc", "nsubj", "cop", "neg", "ROOT", "case", "punct", "nsubj", "cop", "parataxis", "case", "det", "amod", "nmod", "case", "nmod:poss", "nmod", "case", "nmod:poss", "nmod", "punct"]}, {"id": 168, "relation": "no_relation", "token": ["But", "it", "was", "not", "Desiree", "'s", ";", "it", "was", "part", "of", "an", "old", "letter", "from", "his", "mother", "to", "his", "father", "."], "subj_start": 18, "subj_end": 18, "obj_start": 4, "obj_end": 4, "subj_type": "PERSON", "obj_type": "PERSON", "stanford_pos": ["CC", "PRP", "VBD", "RB", "NNP", "POS", ":", "PRP", "VBD", "NN", "IN", "DT", "JJ", "NN", "IN", "PRP$", "NN", "TO", "PRP$", "NN", "."], "stanford_ner": ["O", "O", "O", "O", "PERSON", "O", "O", "O", "O", "O", "O", "O", "O", "O", "O", "O", "O", "O", "O", "O", "O"], "stanford_head": [5, 5, 5, 5, 0, 5, 5, 10, 10, 5, 14, 14, 14, 10, 17, 17, 14, 20, 20, 14, 5], "stanford_deprel": ["cc", "nsubj", "cop", "neg", "ROOT", "case", "punct", "nsubj", "cop", "parataxis", "case", "det", "amod", "nmod", "case", "nmod:poss", "nmod", "case", "nmod:poss", "nmod", "punct"]}, {"id": 169, "relation": "no_relation", "token": ["But", "it", "was", "not", "Desiree", "'s", ";", "it", "was", "part", "of", "an", "old", "letter", "from", "his", "mother", "to", "his", "father", "."], "subj_start": 18, "subj_end": 18, "obj_start": 15, "obj_end": 15, "subj_type": "PERSON", "obj_type": "PERSON", "stanford_pos": ["CC", "PRP", "VBD", "RB", "NNP", "POS", ":", "PRP", "VBD", "NN", "IN", "DT", "JJ", "NN", "IN", "PRP$", "NN", "TO", "PRP$", "NN", "."], "stanford_ner": ["O", "O", "O", "O", "PERSON", "O", "O", "O", "O", "O", "O", "O", "O", "O", "O", "O", "O", "O", "O", "O", "O"], "stanford_head": [5, 5, 5, 5, 0, 5, 5, 10, 10, 5, 14, 14, 14, 10, 17, 17, 14, 20, 20, 14, 5], "stanford_deprel": ["cc", "nsubj", "cop", "neg", "ROOT", "case", "punct", "nsubj", "cop", "parataxis", "case", "det", "amod", "nmod", "case", "nmod:poss", "nmod", "case", "nmod:poss", "nmod", "punct"]}, {"id": 170, "relation": "no_relation", "token": ["She", "was", "thanking", "God", "for", "the", "blessing", "of", "her", "husband", "'s", "love", "."], "subj_start": 0, "subj_end": 0, "obj_start": 8, "obj_end": 8, "subj_type": "PERSON", "obj_type": "PERSON", "stanford_pos": ["PRP", "VBD", "VBG", "NNP", "IN", "DT", "NN", "IN", "PRP$", "NN", "POS", "NN", "."], "stanford_ner": ["O", "O", "O", "O", "O", "O", "O", "O", "O", "O", "O", "O", "O"], "stanford_head": [3, 3, 0, 3, 7, 7, 3, 12, 10, 12, 10, 7, 3], "stanford_deprel": ["nsubj", "aux", "ROOT", "dobj", "case", "det", "nmod", "case", "nmod:poss", "nmod:poss", "case", "nmod", "punct"]}, {"id": 171, "relation": "no_relation", "token": ["She", "was", "thanking", "God", "for", "the", "blessing", "of", "her", "husband", "'s", "love", "."], "subj_start": 8, "subj_end": 8, "obj_start": 0, "obj_end": 0, "subj_type": "PERSON", "obj_type": "PERSON", "stanford_pos": ["PRP", "VBD", "VBG", "NNP", "IN", "DT", "NN", "IN", "PRP$", "NN", "POS", "NN", "."], "stanford_ner": ["O", "O", "O", "O", "O", "O", "O", "O", "O", "O", "O", "O", "O"], "stanford_head": [3, 3, 0, 3, 7, 7, 3, 12, 10, 12, 10, 7, 3], "stanford_deprel": ["nsubj", "aux", "ROOT", "dobj", "case", "det", "nmod", "case", "nmod:poss", "nmod:poss", "case", "nmod", "punct"]}, {"id": 172, "relation": "per:children", "token": ["``", "But", "above", "all", ",", "''", "she", "wrote", ",", "``", "night", "and", "day", ",", "I", "thank", "the", "good", "God", "for", "having", "so", "arranged", "our", "lives", "that", "our", "dear", "Armand", "will", "never", "know", "that", "his", "mother", ",", "who", "adores", "him", ",", "belongs", "to", "the", "race", "that", "is", "cursed", "with", "the", "brand", "of", "slavery", ".", "''"], "subj_start": 6, "subj_end": 6, "obj_start": 28, "obj_end": 28, "subj_type": "PERSON", "obj_type": "PERSON", "stanford_pos": ["``", "CC", "IN", "DT", ",", "''", "PRP", "VBD", ",", "``", "NN", "CC", "NN", ",", "PRP", "VBP", "DT", "JJ", "NNP", "IN", "VBG", "RB", "VBN", "PRP$", "NNS", "IN", "PRP$", "RB", "NNP", "MD", "RB", "VB", "IN", "PRP$", "NN", ",", "WP", "VBZ", "PRP", ",", "VBZ", "TO", "DT", "NN", "WDT", "VBZ", "VBN", "IN", "DT", "NN", "IN", "NN", ".", "''"], "stanford_ner": ["O", "O", "O", "O", "O", "O", "O", "O", "O", "O", "TIME", "O", "DURATION", "O", "O", "O", "O", "O", "O", "O", "O", "O", "O", "O", "O", "O", "O", "O", "PERSON", "O", "O", "O", "O", "O", "O", "O", "O", "O", "O", "O", "O", "O", "O", "O", "O", "O", "O", "O", "O", "O", "O", "O", "O", "O"], "stanford_head": [11, 4, 4, 11, 8, 8, 8, 11, 8, 11, 0, 11, 11, 16, 16, 11, 19, 19, 16, 21, 16, 23, 21, 25, 23, 32, 29, 29, 32, 32, 32, 25, 41, 35, 41, 35, 38, 35, 38, 35, 32, 44, 44, 41, 47, 47, 44, 50, 50, 47, 52, 50, 11, 11], "stanford_deprel": ["punct", "cc", "case", "dep", "punct", "punct", "nsubj", "dep", "punct", "punct", "ROOT", "cc", "conj", "punct", "nsubj", "dep", "det", "amod", "dobj", "mark", "advcl", "advmod", "ccomp", "nmod:poss", "dobj", "dobj", "nmod:poss", "advmod", "nsubj", "aux", "neg", "acl:relcl", "mark", "nmod:poss", "nsubj", "punct", "nsubj", "acl:relcl", "dobj", "punct", "ccomp", "case", "det", "nmod", "nsubjpass", "auxpass", "acl:relcl", "case", "det", "nmod", "case", "nmod", "punct", "punct"]}, {"id": 173, "relation": "per:children", "token": ["``", "But", "above", "all", ",", "''", "she", "wrote", ",", "``", "night", "and", "day", ",", "I", "thank", "the", "good", "God", "for", "having", "so", "arranged", "our", "lives", "that", "our", "dear", "Armand", "will", "never", "know", "that", "his", "mother", ",", "who", "adores", "him", ",", "belongs", "to", "the", "race", "that", "is", "cursed", "with", "the", "brand", "of", "slavery", ".", "''"], "subj_start": 6, "subj_end": 6, "obj_start": 33, "obj_end": 33, "subj_type": "PERSON", "obj_type": "PERSON", "stanford_pos": ["``", "CC", "IN", "DT", ",", "''", "PRP", "VBD", ",", "``", "NN", "CC", "NN", ",", "PRP", "VBP", "DT", "JJ", "NNP", "IN", "VBG", "RB", "VBN", "PRP$", "NNS", "IN", "PRP$", "RB", "NNP", "MD", "RB", "VB", "IN", "PRP$", "NN", ",", "WP", "VBZ", "PRP", ",", "VBZ", "TO", "DT", "NN", "WDT", "VBZ", "VBN", "IN", "DT", "NN", "IN", "NN", ".", "''"], "stanford_ner": ["O", "O", "O", "O", "O", "O", "O", "O", "O", "O", "TIME", "O", "DURATION", "O", "O", "O", "O", "O", "O", "O", "O", "O", "O", "O", "O", "O", "O", "O", "PERSON", "O", "O", "O", "O", "O", "O", "O", "O", "O", "O", "O", "O", "O", "O", "O", "O", "O", "O", "O", "O", "O", "O", "O", "O", "O"], "stanford_head": [11, 4, 4, 11, 8, 8, 8, 11, 8, 11, 0, 11, 11, 16, 16, 11, 19, 19, 16, 21, 16, 23, 21, 25, 23, 32, 29, 29, 32, 32, 32, 25, 41, 35, 41, 35, 38, 35, 38, 35, 32, 44, 44, 41, 47, 47, 44, 50, 50, 47, 52, 50, 11, 11], "stanford_deprel": ["punct", "cc", "case", "dep", "punct", "punct", "nsubj", "dep", "punct", "punct", "ROOT", "cc", "conj", "punct", "nsubj", "dep", "det", "amod", "dobj", "mark", "advcl", "advmod", "ccomp", "nmod:poss", "dobj", "dobj", "nmod:poss", "advmod", "nsubj", "aux", "neg", "acl:relcl", "mark", "nmod:poss", "nsubj", "punct", "nsubj", "acl:relcl", "dobj", "punct", "ccomp", "case", "det", "nmod", "nsubjpass", "auxpass", "acl:relcl", "case", "det", "nmod", "case", "nmod", "punct", "punct"]}, {"id": 174, "relation": "per:children", "token": ["``", "But", "above", "all", ",", "''", "she", "wrote", ",", "``", "night", "and", "day", ",", "I", "thank", "the", "good", "God", "for", "having", "so", "arranged", "our", "lives", "that", "our", "dear", "Armand", "will", "never", "know", "that", "his", "mother", ",", "who", "adores", "him", ",", "belongs", "to", "the", "race", "that", "is", "cursed", "with", "the", "brand", "of", "slavery", ".", "''"], "subj_start": 6, "subj_end": 6, "obj_start": 38, "obj_end": 38, "subj_type": "PERSON", "obj_type": "PERSON", "stanford_pos": ["``", "CC", "IN", "DT", ",", "''", "PRP", "VBD", ",", "``", "NN", "CC", "NN", ",", "PRP", "VBP", "DT", "JJ", "NNP", "IN", "VBG", "RB", "VBN", "PRP$", "NNS", "IN", "PRP$", "RB", "NNP", "MD", "RB", "VB", "IN", "PRP$", "NN", ",", "WP", "VBZ", "PRP", ",", "VBZ", "TO", "DT", "NN", "WDT", "VBZ", "VBN", "IN", "DT", "NN", "IN", "NN", ".", "''"], "stanford_ner": ["O", "O", "O", "O", "O", "O", "O", "O", "O", "O", "TIME", "O", "DURATION", "O", "O", "O", "O", "O", "O", "O", "O", "O", "O", "O", "O", "O", "O", "O", "PERSON", "O", "O", "O", "O", "O", "O", "O", "O", "O", "O", "O", "O", "O", "O", "O", "O", "O", "O", "O", "O", "O", "O", "O", "O", "O"], "stanford_head": [11, 4, 4, 11, 8, 8, 8, 11, 8, 11, 0, 11, 11, 16, 16, 11, 19, 19, 16, 21, 16, 23, 21, 25, 23, 32, 29, 29, 32, 32, 32, 25, 41, 35, 41, 35, 38, 35, 38, 35, 32, 44, 44, 41, 47, 47, 44, 50, 50, 47, 52, 50, 11, 11], "stanford_deprel": ["punct", "cc", "case", "dep", "punct", "punct", "nsubj", "dep", "punct", "punct", "ROOT", "cc", "conj", "punct", "nsubj", "dep", "det", "amod", "dobj", "mark", "advcl", "advmod", "ccomp", "nmod:poss", "dobj", "dobj", "nmod:poss", "advmod", "nsubj", "aux", "neg", "acl:relcl", "mark", "nmod:poss", "nsubj", "punct", "nsubj", "acl:relcl", "dobj", "punct", "ccomp", "case", "det", "nmod", "nsubjpass", "auxpass", "acl:relcl", "case", "det", "nmod", "case", "nmod", "punct", "punct"]}, {"id": 175, "relation": "per:parents", "token": ["``", "But", "above", "all", ",", "''", "she", "wrote", ",", "``", "night", "and", "day", ",", "I", "thank", "the", "good", "God", "for", "having", "so", "arranged", "our", "lives", "that", "our", "dear", "Armand", "will", "never", "know", "that", "his", "mother", ",", "who", "adores", "him", ",", "belongs", "to", "the", "race", "that", "is", "cursed", "with", "the", "brand", "of", "slavery", ".", "''"], "subj_start": 28, "subj_end": 28, "obj_start": 6, "obj_end": 6, "subj_type": "PERSON", "obj_type": "PERSON", "stanford_pos": ["``", "CC", "IN", "DT", ",", "''", "PRP", "VBD", ",", "``", "NN", "CC", "NN", ",", "PRP", "VBP", "DT", "JJ", "NNP", "IN", "VBG", "RB", "VBN", "PRP$", "NNS", "IN", "PRP$", "RB", "NNP", "MD", "RB", "VB", "IN", "PRP$", "NN", ",", "WP", "VBZ", "PRP", ",", "VBZ", "TO", "DT", "NN", "WDT", "VBZ", "VBN", "IN", "DT", "NN", "IN", "NN", ".", "''"], "stanford_ner": ["O", "O", "O", "O", "O", "O", "O", "O", "O", "O", "TIME", "O", "DURATION", "O", "O", "O", "O", "O", "O", "O", "O", "O", "O", "O", "O", "O", "O", "O", "PERSON", "O", "O", "O", "O", "O", "O", "O", "O", "O", "O", "O", "O", "O", "O", "O", "O", "O", "O", "O", "O", "O", "O", "O", "O", "O"], "stanford_head": [11, 4, 4, 11, 8, 8, 8, 11, 8, 11, 0, 11, 11, 16, 16, 11, 19, 19, 16, 21, 16, 23, 21, 25, 23, 32, 29, 29, 32, 32, 32, 25, 41, 35, 41, 35, 38, 35, 38, 35, 32, 44, 44, 41, 47, 47, 44, 50, 50, 47, 52, 50, 11, 11], "stanford_deprel": ["punct", "cc", "case", "dep", "punct", "punct", "nsubj", "dep", "punct", "punct", "ROOT", "cc", "conj", "punct", "nsubj", "dep", "det", "amod", "dobj", "mark", "advcl", "advmod", "ccomp", "nmod:poss", "dobj", "dobj", "nmod:poss", "advmod", "nsubj", "aux", "neg", "acl:relcl", "mark", "nmod:poss", "nsubj", "punct", "nsubj", "acl:relcl", "dobj", "punct", "ccomp", "case", "det", "nmod", "nsubjpass", "auxpass", "acl:relcl", "case", "det", "nmod", "case", "nmod", "punct", "punct"]}, {"id": 176, "relation": "no_relation", "token": ["``", "But", "above", "all", ",", "''", "she", "wrote", ",", "``", "night", "and", "day", ",", "I", "thank", "the", "good", "God", "for", "having", "so", "arranged", "our", "lives", "that", "our", "dear", "Armand", "will", "never", "know", "that", "his", "mother", ",", "who", "adores", "him", ",", "belongs", "to", "the", "race", "that", "is", "cursed", "with", "the", "brand", "of", "slavery", ".", "''"], "subj_start": 28, "subj_end": 28, "obj_start": 33, "obj_end": 33, "subj_type": "PERSON", "obj_type": "PERSON", "stanford_pos": ["``", "CC", "IN", "DT", ",", "''", "PRP", "VBD", ",", "``", "NN", "CC", "NN", ",", "PRP", "VBP", "DT", "JJ", "NNP", "IN", "VBG", "RB", "VBN", "PRP$", "NNS", "IN", "PRP$", "RB", "NNP", "MD", "RB", "VB", "IN", "PRP$", "NN", ",", "WP", "VBZ", "PRP", ",", "VBZ", "TO", "DT", "NN", "WDT", "VBZ", "VBN", "IN", "DT", "NN", "IN", "NN", ".", "''"], "stanford_ner": ["O", "O", "O", "O", "O", "O", "O", "O", "O", "O", "TIME", "O", "DURATION", "O", "O", "O", "O", "O", "O", "O", "O", "O", "O", "O", "O", "O", "O", "O", "PERSON", "O", "O", "O", "O", "O", "O", "O", "O", "O", "O", "O", "O", "O", "O", "O", "O", "O", "O", "O", "O", "O", "O", "O", "O", "O"], "stanford_head": [11, 4, 4, 11, 8, 8, 8, 11, 8, 11, 0, 11, 11, 16, 16, 11, 19, 19, 16, 21, 16, 23, 21, 25, 23, 32, 29, 29, 32, 32, 32, 25, 41, 35, 41, 35, 38, 35, 38, 35, 32, 44, 44, 41, 47, 47, 44, 50, 50, 47, 52, 50, 11, 11], "stanford_deprel": ["punct", "cc", "case", "dep", "punct", "punct", "nsubj", "dep", "punct", "punct", "ROOT", "cc", "conj", "punct", "nsubj", "dep", "det", "amod", "dobj", "mark", "advcl", "advmod", "ccomp", "nmod:poss", "dobj", "dobj", "nmod:poss", "advmod", "nsubj", "aux", "neg", "acl:relcl", "mark", "nmod:poss", "nsubj", "punct", "nsubj", "acl:relcl", "dobj", "punct", "ccomp", "case", "det", "nmod", "nsubjpass", "auxpass", "acl:relcl", "case", "det", "nmod", "case", "nmod", "punct", "punct"]}, {"id": 177, "relation": "no_relation", "token": ["``", "But", "above", "all", ",", "''", "she", "wrote", ",", "``", "night", "and", "day", ",", "I", "thank", "the", "good", "God", "for", "having", "so", "arranged", "our", "lives", "that", "our", "dear", "Armand", "will", "never", "know", "that", "his", "mother", ",", "who", "adores", "him", ",", "belongs", "to", "the", "race", "that", "is", "cursed", "with", "the", "brand", "of", "slavery", ".", "''"], "subj_start": 28, "subj_end": 28, "obj_start": 38, "obj_end": 38, "subj_type": "PERSON", "obj_type": "PERSON", "stanford_pos": ["``", "CC", "IN", "DT", ",", "''", "PRP", "VBD", ",", "``", "NN", "CC", "NN", ",", "PRP", "VBP", "DT", "JJ", "NNP", "IN", "VBG", "RB", "VBN", "PRP$", "NNS", "IN", "PRP$", "RB", "NNP", "MD", "RB", "VB", "IN", "PRP$", "NN", ",", "WP", "VBZ", "PRP", ",", "VBZ", "TO", "DT", "NN", "WDT", "VBZ", "VBN", "IN", "DT", "NN", "IN", "NN", ".", "''"], "stanford_ner": ["O", "O", "O", "O", "O", "O", "O", "O", "O", "O", "TIME", "O", "DURATION", "O", "O", "O", "O", "O", "O", "O", "O", "O", "O", "O", "O", "O", "O", "O", "PERSON", "O", "O", "O", "O", "O", "O", "O", "O", "O", "O", "O", "O", "O", "O", "O", "O", "O", "O", "O", "O", "O", "O", "O", "O", "O"], "stanford_head": [11, 4, 4, 11, 8, 8, 8, 11, 8, 11, 0, 11, 11, 16, 16, 11, 19, 19, 16, 21, 16, 23, 21, 25, 23, 32, 29, 29, 32, 32, 32, 25, 41, 35, 41, 35, 38, 35, 38, 35, 32, 44, 44, 41, 47, 47, 44, 50, 50, 47, 52, 50, 11, 11], "stanford_deprel": ["punct", "cc", "case", "dep", "punct", "punct", "nsubj", "dep", "punct", "punct", "ROOT", "cc", "conj", "punct", "nsubj", "dep", "det", "amod", "dobj", "mark", "advcl", "advmod", "ccomp", "nmod:poss", "dobj", "dobj", "nmod:poss", "advmod", "nsubj", "aux", "neg", "acl:relcl", "mark", "nmod:poss", "nsubj", "punct", "nsubj", "acl:relcl", "dobj", "punct", "ccomp", "case", "det", "nmod", "nsubjpass", "auxpass", "acl:relcl", "case", "det", "nmod", "case", "nmod", "punct", "punct"]}, {"id": 178, "relation": "per:parents", "token": ["``", "But", "above", "all", ",", "''", "she", "wrote", ",", "``", "night", "and", "day", ",", "I", "thank", "the", "good", "God", "for", "having", "so", "arranged", "our", "lives", "that", "our", "dear", "Armand", "will", "never", "know", "that", "his", "mother", ",", "who", "adores", "him", ",", "belongs", "to", "the", "race", "that", "is", "cursed", "with", "the", "brand", "of", "slavery", ".", "''"], "subj_start": 33, "subj_end": 33, "obj_start": 6, "obj_end": 6, "subj_type": "PERSON", "obj_type": "PERSON", "stanford_pos": ["``", "CC", "IN", "DT", ",", "''", "PRP", "VBD", ",", "``", "NN", "CC", "NN", ",", "PRP", "VBP", "DT", "JJ", "NNP", "IN", "VBG", "RB", "VBN", "PRP$", "NNS", "IN", "PRP$", "RB", "NNP", "MD", "RB", "VB", "IN", "PRP$", "NN", ",", "WP", "VBZ", "PRP", ",", "VBZ", "TO", "DT", "NN", "WDT", "VBZ", "VBN", "IN", "DT", "NN", "IN", "NN", ".", "''"], "stanford_ner": ["O", "O", "O", "O", "O", "O", "O", "O", "O", "O", "TIME", "O", "DURATION", "O", "O", "O", "O", "O", "O", "O", "O", "O", "O", "O", "O", "O", "O", "O", "PERSON", "O", "O", "O", "O", "O", "O", "O", "O", "O", "O", "O", "O", "O", "O", "O", "O", "O", "O", "O", "O", "O", "O", "O", "O", "O"], "stanford_head": [11, 4, 4, 11, 8, 8, 8, 11, 8, 11, 0, 11, 11, 16, 16, 11, 19, 19, 16, 21, 16, 23, 21, 25, 23, 32, 29, 29, 32, 32, 32, 25, 41, 35, 41, 35, 38, 35, 38, 35, 32, 44, 44, 41, 47, 47, 44, 50, 50, 47, 52, 50, 11, 11], "stanford_deprel": ["punct", "cc", "case", "dep", "punct", "punct", "nsubj", "dep", "punct", "punct", "ROOT", "cc", "conj", "punct", "nsubj", "dep", "det", "amod", "dobj", "mark", "advcl", "advmod", "ccomp", "nmod:poss", "dobj", "dobj", "nmod:poss", "advmod", "nsubj", "aux", "neg", "acl:relcl", "mark", "nmod:poss", "nsubj", "punct", "nsubj", "acl:relcl", "dobj", "punct", "ccomp", "case", "det", "nmod", "nsubjpass", "auxpass", "acl:relcl", "case", "det", "nmod", "case", "nmod", "punct", "punct"]}, {"id": 179, "relation": "no_relation", "token": ["``", "But", "above", "all", ",", "''", "she", "wrote", ",", "``", "night", "and", "day", ",", "I", "thank", "the", "good", "God", "for", "having", "so", "arranged", "our", "lives", "that", "our", "dear", "Armand", "will", "never", "know", "that", "his", "mother", ",", "who", "adores", "him", ",", "belongs", "to", "the", "race", "that", "is", "cursed", "with", "the", "brand", "of", "slavery", ".", "''"], "subj_start": 33, "subj_end": 33, "obj_start": 28, "obj_end": 28, "subj_type": "PERSON", "obj_type": "PERSON", "stanford_pos": ["``", "CC", "IN", "DT", ",", "''", "PRP", "VBD", ",", "``", "NN", "CC", "NN", ",", "PRP", "VBP", "DT", "JJ", "NNP", "IN", "VBG", "RB", "VBN", "PRP$", "NNS", "IN", "PRP$", "RB", "NNP", "MD", "RB", "VB", "IN", "PRP$", "NN", ",", "WP", "VBZ", "PRP", ",", "VBZ", "TO", "DT", "NN", "WDT", "VBZ", "VBN", "IN", "DT", "NN", "IN", "NN", ".", "''"], "stanford_ner": ["O", "O", "O", "O", "O", "O", "O", "O", "O", "O", "TIME", "O", "DURATION", "O", "O", "O", "O", "O", "O", "O", "O", "O", "O", "O", "O", "O", "O", "O", "PERSON", "O", "O", "O", "O", "O", "O", "O", "O", "O", "O", "O", "O", "O", "O", "O", "O", "O", "O", "O", "O", "O", "O", "O", "O", "O"], "stanford_head": [11, 4, 4, 11, 8, 8, 8, 11, 8, 11, 0, 11, 11, 16, 16, 11, 19, 19, 16, 21, 16, 23, 21, 25, 23, 32, 29, 29, 32, 32, 32, 25, 41, 35, 41, 35, 38, 35, 38, 35, 32, 44, 44, 41, 47, 47, 44, 50, 50, 47, 52, 50, 11, 11], "stanford_deprel": ["punct", "cc", "case", "dep", "punct", "punct", "nsubj", "dep", "punct", "punct", "ROOT", "cc", "conj", "punct", "nsubj", "dep", "det", "amod", "dobj", "mark", "advcl", "advmod", "ccomp", "nmod:poss", "dobj", "dobj", "nmod:poss", "advmod", "nsubj", "aux", "neg", "acl:relcl", "mark", "nmod:poss", "nsubj", "punct", "nsubj", "acl:relcl", "dobj", "punct", "ccomp", "case", "det", "nmod", "nsubjpass", "auxpass", "acl:relcl", "case", "det", "nmod", "case", "nmod", "punct", "punct"]}, {"id": 180, "relation": "no_relation", "token": ["``", "But", "above", "all", ",", "''", "she", "wrote", ",", "``", "night", "and", "day", ",", "I", "thank", "the", "good", "God", "for", "having", "so", "arranged", "our", "lives", "that", "our", "dear", "Armand", "will", "never", "know", "that", "his", "mother", ",", "who", "adores", "him", ",", "belongs", "to", "the", "race", "that", "is", "cursed", "with", "the", "brand", "of", "slavery", ".", "''"], "subj_start": 33, "subj_end": 33, "obj_start": 38, "obj_end": 38, "subj_type": "PERSON", "obj_type": "PERSON", "stanford_pos": ["``", "CC", "IN", "DT", ",", "''", "PRP", "VBD", ",", "``", "NN", "CC", "NN", ",", "PRP", "VBP", "DT", "JJ", "NNP", "IN", "VBG", "RB", "VBN", "PRP$", "NNS", "IN", "PRP$", "RB", "NNP", "MD", "RB", "VB", "IN", "PRP$", "NN", ",", "WP", "VBZ", "PRP", ",", "VBZ", "TO", "DT", "NN", "WDT", "VBZ", "VBN", "IN", "DT", "NN", "IN", "NN", ".", "''"], "stanford_ner": ["O", "O", "O", "O", "O", "O", "O", "O", "O", "O", "TIME", "O", "DURATION", "O", "O", "O", "O", "O", "O", "O", "O", "O", "O", "O", "O", "O", "O", "O", "PERSON", "O", "O", "O", "O", "O", "O", "O", "O", "O", "O", "O", "O", "O", "O", "O", "O", "O", "O", "O", "O", "O", "O", "O", "O", "O"], "stanford_head": [11, 4, 4, 11, 8, 8, 8, 11, 8, 11, 0, 11, 11, 16, 16, 11, 19, 19, 16, 21, 16, 23, 21, 25, 23, 32, 29, 29, 32, 32, 32, 25, 41, 35, 41, 35, 38, 35, 38, 35, 32, 44, 44, 41, 47, 47, 44, 50, 50, 47, 52, 50, 11, 11], "stanford_deprel": ["punct", "cc", "case", "dep", "punct", "punct", "nsubj", "dep", "punct", "punct", "ROOT", "cc", "conj", "punct", "nsubj", "dep", "det", "amod", "dobj", "mark", "advcl", "advmod", "ccomp", "nmod:poss", "dobj", "dobj", "nmod:poss", "advmod", "nsubj", "aux", "neg", "acl:relcl", "mark", "nmod:poss", "nsubj", "punct", "nsubj", "acl:relcl", "dobj", "punct", "ccomp", "case", "det", "nmod", "nsubjpass", "auxpass", "acl:relcl", "case", "det", "nmod", "case", "nmod", "punct", "punct"]}, {"id": 181, "relation": "per:parents", "token": ["``", "But", "above", "all", ",", "''", "she", "wrote", ",", "``", "night", "and", "day", ",", "I", "thank", "the", "good", "God", "for", "having", "so", "arranged", "our", "lives", "that", "our", "dear", "Armand", "will", "never", "know", "that", "his", "mother", ",", "who", "adores", "him", ",", "belongs", "to", "the", "race", "that", "is", "cursed", "with", "the", "brand", "of", "slavery", ".", "''"], "subj_start": 38, "subj_end": 38, "obj_start": 6, "obj_end": 6, "subj_type": "PERSON", "obj_type": "PERSON", "stanford_pos": ["``", "CC", "IN", "DT", ",", "''", "PRP", "VBD", ",", "``", "NN", "CC", "NN", ",", "PRP", "VBP", "DT", "JJ", "NNP", "IN", "VBG", "RB", "VBN", "PRP$", "NNS", "IN", "PRP$", "RB", "NNP", "MD", "RB", "VB", "IN", "PRP$", "NN", ",", "WP", "VBZ", "PRP", ",", "VBZ", "TO", "DT", "NN", "WDT", "VBZ", "VBN", "IN", "DT", "NN", "IN", "NN", ".", "''"], "stanford_ner": ["O", "O", "O", "O", "O", "O", "O", "O", "O", "O", "TIME", "O", "DURATION", "O", "O", "O", "O", "O", "O", "O", "O", "O", "O", "O", "O", "O", "O", "O", "PERSON", "O", "O", "O", "O", "O", "O", "O", "O", "O", "O", "O", "O", "O", "O", "O", "O", "O", "O", "O", "O", "O", "O", "O", "O", "O"], "stanford_head": [11, 4, 4, 11, 8, 8, 8, 11, 8, 11, 0, 11, 11, 16, 16, 11, 19, 19, 16, 21, 16, 23, 21, 25, 23, 32, 29, 29, 32, 32, 32, 25, 41, 35, 41, 35, 38, 35, 38, 35, 32, 44, 44, 41, 47, 47, 44, 50, 50, 47, 52, 50, 11, 11], "stanford_deprel": ["punct", "cc", "case", "dep", "punct", "punct", "nsubj", "dep", "punct", "punct", "ROOT", "cc", "conj", "punct", "nsubj", "dep", "det", "amod", "dobj", "mark", "advcl", "advmod", "ccomp", "nmod:poss", "dobj", "dobj", "nmod:poss", "advmod", "nsubj", "aux", "neg", "acl:relcl", "mark", "nmod:poss", "nsubj", "punct", "nsubj", "acl:relcl", "dobj", "punct", "ccomp", "case", "det", "nmod", "nsubjpass", "auxpass", "acl:relcl", "case", "det", "nmod", "case", "nmod", "punct", "punct"]}, {"id": 182, "relation": "no_relation", "token": ["``", "But", "above", "all", ",", "''", "she", "wrote", ",", "``", "night", "and", "day", ",", "I", "thank", "the", "good", "God", "for", "having", "so", "arranged", "our", "lives", "that", "our", "dear", "Armand", "will", "never", "know", "that", "his", "mother", ",", "who", "adores", "him", ",", "belongs", "to", "the", "race", "that", "is", "cursed", "with", "the", "brand", "of", "slavery", ".", "''"], "subj_start": 38, "subj_end": 38, "obj_start": 28, "obj_end": 28, "subj_type": "PERSON", "obj_type": "PERSON", "stanford_pos": ["``", "CC", "IN", "DT", ",", "''", "PRP", "VBD", ",", "``", "NN", "CC", "NN", ",", "PRP", "VBP", "DT", "JJ", "NNP", "IN", "VBG", "RB", "VBN", "PRP$", "NNS", "IN", "PRP$", "RB", "NNP", "MD", "RB", "VB", "IN", "PRP$", "NN", ",", "WP", "VBZ", "PRP", ",", "VBZ", "TO", "DT", "NN", "WDT", "VBZ", "VBN", "IN", "DT", "NN", "IN", "NN", ".", "''"], "stanford_ner": ["O", "O", "O", "O", "O", "O", "O", "O", "O", "O", "TIME", "O", "DURATION", "O", "O", "O", "O", "O", "O", "O", "O", "O", "O", "O", "O", "O", "O", "O", "PERSON", "O", "O", "O", "O", "O", "O", "O", "O", "O", "O", "O", "O", "O", "O", "O", "O", "O", "O", "O", "O", "O", "O", "O", "O", "O"], "stanford_head": [11, 4, 4, 11, 8, 8, 8, 11, 8, 11, 0, 11, 11, 16, 16, 11, 19, 19, 16, 21, 16, 23, 21, 25, 23, 32, 29, 29, 32, 32, 32, 25, 41, 35, 41, 35, 38, 35, 38, 35, 32, 44, 44, 41, 47, 47, 44, 50, 50, 47, 52, 50, 11, 11], "stanford_deprel": ["punct", "cc", "case", "dep", "punct", "punct", "nsubj", "dep", "punct", "punct", "ROOT", "cc", "conj", "punct", "nsubj", "dep", "det", "amod", "dobj", "mark", "advcl", "advmod", "ccomp", "nmod:poss", "dobj", "dobj", "nmod:poss", "advmod", "nsubj", "aux", "neg", "acl:relcl", "mark", "nmod:poss", "nsubj", "punct", "nsubj", "acl:relcl", "dobj", "punct", "ccomp", "case", "det", "nmod", "nsubjpass", "auxpass", "acl:relcl", "case", "det", "nmod", "case", "nmod", "punct", "punct"]}, {"id": 183, "relation": "no_relation", "token": ["``", "But", "above", "all", ",", "''", "she", "wrote", ",", "``", "night", "and", "day", ",", "I", "thank", "the", "good", "God", "for", "having", "so", "arranged", "our", "lives", "that", "our", "dear", "Armand", "will", "never", "know", "that", "his", "mother", ",", "who", "adores", "him", ",", "belongs", "to", "the", "race", "that", "is", "cursed", "with", "the", "brand", "of", "slavery", ".", "''"], "subj_start": 38, "subj_end": 38, "obj_start": 33, "obj_end": 33, "subj_type": "PERSON", "obj_type": "PERSON", "stanford_pos": ["``", "CC", "IN", "DT", ",", "''", "PRP", "VBD", ",", "``", "NN", "CC", "NN", ",", "PRP", "VBP", "DT", "JJ", "NNP", "IN", "VBG", "RB", "VBN", "PRP$", "NNS", "IN", "PRP$", "RB", "NNP", "MD", "RB", "VB", "IN", "PRP$", "NN", ",", "WP", "VBZ", "PRP", ",", "VBZ", "TO", "DT", "NN", "WDT", "VBZ", "VBN", "IN", "DT", "NN", "IN", "NN", ".", "''"], "stanford_ner": ["O", "O", "O", "O", "O", "O", "O", "O", "O", "O", "TIME", "O", "DURATION", "O", "O", "O", "O", "O", "O", "O", "O", "O", "O", "O", "O", "O", "O", "O", "PERSON", "O", "O", "O", "O", "O", "O", "O", "O", "O", "O", "O", "O", "O", "O", "O", "O", "O", "O", "O", "O", "O", "O", "O", "O", "O"], "stanford_head": [11, 4, 4, 11, 8, 8, 8, 11, 8, 11, 0, 11, 11, 16, 16, 11, 19, 19, 16, 21, 16, 23, 21, 25, 23, 32, 29, 29, 32, 32, 32, 25, 41, 35, 41, 35, 38, 35, 38, 35, 32, 44, 44, 41, 47, 47, 44, 50, 50, 47, 52, 50, 11, 11], "stanford_deprel": ["punct", "cc", "case", "dep", "punct", "punct", "nsubj", "dep", "punct", "punct", "ROOT", "cc", "conj", "punct", "nsubj", "dep", "det", "amod", "dobj", "mark", "advcl", "advmod", "ccomp", "nmod:poss", "dobj", "dobj", "nmod:poss", "advmod", "nsubj", "aux", "neg", "acl:relcl", "mark", "nmod:poss", "nsubj", "punct", "nsubj", "acl:relcl", "dobj", "punct", "ccomp", "case", "det", "nmod", "nsubjpass", "auxpass", "acl:relcl", "case", "det", "nmod", "case", "nmod", "punct", "punct"]}, {"id": 184, "relation": "per:other_family", "token": ["If", "my", "uncle", "was", "seen", "turning", "the", "corner", ",", "we", "hid", "in", "the", "shadow", "until", "we", "had", "seen", "him", "safely", "housed", "."], "subj_start": 1, "subj_end": 1, "obj_start": 18, "obj_end": 18, "subj_type": "PERSON", "obj_type": "PERSON", "stanford_pos": ["IN", "PRP$", "NN", "VBD", "VBN", "VBG", "DT", "NN", ",", "PRP", "VBD", "IN", "DT", "NN", "IN", "PRP", "VBD", "VBN", "PRP", "RB", "VBD", "."], "stanford_ner": ["O", "O", "O", "O", "O", "O", "O", "O", "O", "O", "O", "O", "O", "O", "O", "O", "O", "O", "O", "O", "O", "O"], "stanford_head": [5, 3, 5, 5, 11, 5, 8, 6, 11, 11, 0, 14, 14, 11, 18, 18, 18, 11, 21, 21, 18, 11], "stanford_deprel": ["mark", "nmod:poss", "nsubjpass", "auxpass", "advcl", "xcomp", "det", "dobj", "punct", "nsubj", "ROOT", "case", "det", "nmod", "mark", "nsubj", "aux", "advcl", "nsubj", "advmod", "ccomp", "punct"]}, {"id": 185, "relation": "per:other_family", "token": ["If", "my", "uncle", "was", "seen", "turning", "the", "corner", ",", "we", "hid", "in", "the", "shadow", "until", "we", "had", "seen", "him", "safely", "housed", "."], "subj_start": 18, "subj_end": 18, "obj_start": 1, "obj_end": 1, "subj_type": "PERSON", "obj_type": "PERSON", "stanford_pos": ["IN", "PRP$", "NN", "VBD", "VBN", "VBG", "DT", "NN", ",", "PRP", "VBD", "IN", "DT", "NN", "IN", "PRP", "VBD", "VBN", "PRP", "RB", "VBD", "."], "stanford_ner": ["O", "O", "O", "O", "O", "O", "O", "O", "O", "O", "O", "O", "O", "O", "O", "O", "O", "O", "O", "O", "O", "O"], "stanford_head": [5, 3, 5, 5, 11, 5, 8, 6, 11, 11, 0, 14, 14, 11, 18, 18, 18, 11, 21, 21, 18, 11], "stanford_deprel": ["mark", "nmod:poss", "nsubjpass", "auxpass", "advcl", "xcomp", "det", "dobj", "punct", "nsubj", "ROOT", "case", "det", "nmod", "mark", "nsubj", "aux", "advcl", "nsubj", "advmod", "ccomp", "punct"]}, {"id": 186, "relation": "per:siblings", "token": ["Or", "if", "Mangan", "'s", "sister", "came", "out", "on", "the", "doorstep", "to", "call", "her", "brother", "in", "to", "his", "tea", ",", "we", "watched", "her", "from", "our", "shadow", "peer", "up", "and", "down", "the", "street", "."], "subj_start": 2, "subj_end": 2, "obj_start": 12, "obj_end": 12, "subj_type": "PERSON", "obj_type": "PERSON", "stanford_pos": ["CC", "IN", "NNP", "POS", "NN", "VBD", "RP", "IN", "DT", "NN", "TO", "VB", "PRP$", "NN", "IN", "TO", "PRP$", "NN", ",", "PRP", "VBD", "PRP", "IN", "PRP$", "NN", "VB", "RB", "CC", "RB", "DT", "NN", "."], "stanford_ner": ["O", "O", "PERSON", "O", "O", "O", "O", "O", "O", "O", "O", "O", "O", "O", "O", "O", "O", "O", "O", "O", "O", "O", "O", "O", "O", "O", "O", "O", "O", "O", "O", "O"], "stanford_head": [21, 6, 5, 3, 6, 21, 6, 10, 10, 6, 12, 6, 14, 12, 18, 18, 18, 12, 21, 21, 0, 21, 25, 25, 21, 21, 26, 27, 27, 31, 26, 21], "stanford_deprel": ["cc", "mark", "nmod:poss", "case", "nsubj", "advcl", "compound:prt", "case", "det", "nmod", "mark", "xcomp", "nmod:poss", "dobj", "case", "case", "nmod:poss", "nmod", "punct", "nsubj", "ROOT", "dobj", "case", "nmod:poss", "nmod", "dep", "advmod", "cc", "conj", "det", "dobj", "punct"]}, {"id": 187, "relation": "no_relation", "token": ["Or", "if", "Mangan", "'s", "sister", "came", "out", "on", "the", "doorstep", "to", "call", "her", "brother", "in", "to", "his", "tea", ",", "we", "watched", "her", "from", "our", "shadow", "peer", "up", "and", "down", "the", "street", "."], "subj_start": 2, "subj_end": 2, "obj_start": 16, "obj_end": 16, "subj_type": "PERSON", "obj_type": "PERSON", "stanford_pos": ["CC", "IN", "NNP", "POS", "NN", "VBD", "RP", "IN", "DT", "NN", "TO", "VB", "PRP$", "NN", "IN", "TO", "PRP$", "NN", ",", "PRP", "VBD", "PRP", "IN", "PRP$", "NN", "VB", "RB", "CC", "RB", "DT", "NN", "."], "stanford_ner": ["O", "O", "PERSON", "O", "O", "O", "O", "O", "O", "O", "O", "O", "O", "O", "O", "O", "O", "O", "O", "O", "O", "O", "O", "O", "O", "O", "O", "O", "O", "O", "O", "O"], "stanford_head": [21, 6, 5, 3, 6, 21, 6, 10, 10, 6, 12, 6, 14, 12, 18, 18, 18, 12, 21, 21, 0, 21, 25, 25, 21, 21, 26, 27, 27, 31, 26, 21], "stanford_deprel": ["cc", "mark", "nmod:poss", "case", "nsubj", "advcl", "compound:prt", "case", "det", "nmod", "mark", "xcomp", "nmod:poss", "dobj", "case", "case", "nmod:poss", "nmod", "punct", "nsubj", "ROOT", "dobj", "case", "nmod:poss", "nmod", "dep", "advmod", "cc", "conj", "det", "dobj", "punct"]}, {"id": 188, "relation": "per:siblings", "token": ["Or", "if", "Mangan", "'s", "sister", "came", "out", "on", "the", "doorstep", "to", "call", "her", "brother", "in", "to", "his", "tea", ",", "we", "watched", "her", "from", "our", "shadow", "peer", "up", "and", "down", "the", "street", "."], "subj_start": 2, "subj_end": 2, "obj_start": 21, "obj_end": 21, "subj_type": "PERSON", "obj_type": "PERSON", "stanford_pos": ["CC", "IN", "NNP", "POS", "NN", "VBD", "RP", "IN", "DT", "NN", "TO", "VB", "PRP$", "NN", "IN", "TO", "PRP$", "NN", ",", "PRP", "VBD", "PRP", "IN", "PRP$", "NN", "VB", "RB", "CC", "RB", "DT", "NN", "."], "stanford_ner": ["O", "O", "PERSON", "O", "O", "O", "O", "O", "O", "O", "O", "O", "O", "O", "O", "O", "O", "O", "O", "O", "O", "O", "O", "O", "O", "O", "O", "O", "O", "O", "O", "O"], "stanford_head": [21, 6, 5, 3, 6, 21, 6, 10, 10, 6, 12, 6, 14, 12, 18, 18, 18, 12, 21, 21, 0, 21, 25, 25, 21, 21, 26, 27, 27, 31, 26, 21], "stanford_deprel": ["cc", "mark", "nmod:poss", "case", "nsubj", "advcl", "compound:prt", "case", "det", "nmod", "mark", "xcomp", "nmod:poss", "dobj", "case", "case", "nmod:poss", "nmod", "punct", "nsubj", "ROOT", "dobj", "case", "nmod:poss", "nmod", "dep", "advmod", "cc", "conj", "det", "dobj", "punct"]}, {"id": 189, "relation": "per:siblings", "token": ["Or", "if", "Mangan", "'s", "sister", "came", "out", "on", "the", "doorstep", "to", "call", "her", "brother", "in", "to", "his", "tea", ",", "we", "watched", "her", "from", "our", "shadow", "peer", "up", "and", "down", "the", "street", "."], "subj_start": 12, "subj_end": 12, "obj_start": 2, "obj_end": 2, "subj_type": "PERSON", "obj_type": "PERSON", "stanford_pos": ["CC", "IN", "NNP", "POS", "NN", "VBD", "RP", "IN", "DT", "NN", "TO", "VB", "PRP$", "NN", "IN", "TO", "PRP$", "NN", ",", "PRP", "VBD", "PRP", "IN", "PRP$", "NN", "VB", "RB", "CC", "RB", "DT", "NN", "."], "stanford_ner": ["O", "O", "PERSON", "O", "O", "O", "O", "O", "O", "O", "O", "O", "O", "O", "O", "O", "O", "O", "O", "O", "O", "O", "O", "O", "O", "O", "O", "O", "O", "O", "O", "O"], "stanford_head": [21, 6, 5, 3, 6, 21, 6, 10, 10, 6, 12, 6, 14, 12, 18, 18, 18, 12, 21, 21, 0, 21, 25, 25, 21, 21, 26, 27, 27, 31, 26, 21], "stanford_deprel": ["cc", "mark", "nmod:poss", "case", "nsubj", "advcl", "compound:prt", "case", "det", "nmod", "mark", "xcomp", "nmod:poss", "dobj", "case", "case", "nmod:poss", "nmod", "punct", "nsubj", "ROOT", "dobj", "case", "nmod:poss", "nmod", "dep", "advmod", "cc", "conj", "det", "dobj", "punct"]}, {"id": 190, "relation": "per:siblings", "token": ["Or", "if", "Mangan", "'s", "sister", "came", "out", "on", "the", "doorstep", "to", "call", "her", "brother", "in", "to", "his", "tea", ",", "we", "watched", "her", "from", "our", "shadow", "peer", "up", "and", "down", "the", "street", "."], "subj_start": 12, "subj_end": 12, "obj_start": 16, "obj_end": 16, "subj_type": "PERSON", "obj_type": "PERSON", "stanford_pos": ["CC", "IN", "NNP", "POS", "NN", "VBD", "RP", "IN", "DT", "NN", "TO", "VB", "PRP$", "NN", "IN", "TO", "PRP$", "NN", ",", "PRP", "VBD", "PRP", "IN", "PRP$", "NN", "VB", "RB", "CC", "RB", "DT", "NN", "."], "stanford_ner": ["O", "O", "PERSON", "O", "O", "O", "O", "O", "O", "O", "O", "O", "O", "O", "O", "O", "O", "O", "O", "O", "O", "O", "O", "O", "O", "O", "O", "O", "O", "O", "O", "O"], "stanford_head": [21, 6, 5, 3, 6, 21, 6, 10, 10, 6, 12, 6, 14, 12, 18, 18, 18, 12, 21, 21, 0, 21, 25, 25, 21, 21, 26, 27, 27, 31, 26, 21], "stanford_deprel": ["cc", "mark", "nmod:poss", "case", "nsubj", "advcl", "compound:prt", "case", "det", "nmod", "mark", "xcomp", "nmod:poss", "dobj", "case", "case", "nmod:poss", "nmod", "punct", "nsubj", "ROOT", "dobj", "case", "nmod:poss", "nmod", "dep", "advmod", "cc", "conj", "det", "dobj", "punct"]}, {"id": 191, "relation": "no_relation", "token": ["Or", "if", "Mangan", "'s", "sister", "came", "out", "on", "the", "doorstep", "to", "call", "her", "brother", "in", "to", "his", "tea", ",", "we", "watched", "her", "from", "our", "shadow", "peer", "up", "and", "down", "the", "street", "."], "subj_start": 12, "subj_end": 12, "obj_start": 21, "obj_end": 21, "subj_type": "PERSON", "obj_type": "PERSON", "stanford_pos": ["CC", "IN", "NNP", "POS", "NN", "VBD", "RP", "IN", "DT", "NN", "TO", "VB", "PRP$", "NN", "IN", "TO", "PRP$", "NN", ",", "PRP", "VBD", "PRP", "IN", "PRP$", "NN", "VB", "RB", "CC", "RB", "DT", "NN", "."], "stanford_ner": ["O", "O", "PERSON", "O", "O", "O", "O", "O", "O", "O", "O", "O", "O", "O", "O", "O", "O", "O", "O", "O", "O", "O", "O", "O", "O", "O", "O", "O", "O", "O", "O", "O"], "stanford_head": [21, 6, 5, 3, 6, 21, 6, 10, 10, 6, 12, 6, 14, 12, 18, 18, 18, 12, 21, 21, 0, 21, 25, 25, 21, 21, 26, 27, 27, 31, 26, 21], "stanford_deprel": ["cc", "mark", "nmod:poss", "case", "nsubj", "advcl", "compound:prt", "case", "det", "nmod", "mark", "xcomp", "nmod:poss", "dobj", "case", "case", "nmod:poss", "nmod", "punct", "nsubj", "ROOT", "dobj", "case", "nmod:poss", "nmod", "dep", "advmod", "cc", "conj", "det", "dobj", "punct"]}, {"id": 192, "relation": "no_relation", "token": ["Or", "if", "Mangan", "'s", "sister", "came", "out", "on", "the", "doorstep", "to", "call", "her", "brother", "in", "to", "his", "tea", ",", "we", "watched", "her", "from", "our", "shadow", "peer", "up", "and", "down", "the", "street", "."], "subj_start": 16, "subj_end": 16, "obj_start": 2, "obj_end": 2, "subj_type": "PERSON", "obj_type": "PERSON", "stanford_pos": ["CC", "IN", "NNP", "POS", "NN", "VBD", "RP", "IN", "DT", "NN", "TO", "VB", "PRP$", "NN", "IN", "TO", "PRP$", "NN", ",", "PRP", "VBD", "PRP", "IN", "PRP$", "NN", "VB", "RB", "CC", "RB", "DT", "NN", "."], "stanford_ner": ["O", "O", "PERSON", "O", "O", "O", "O", "O", "O", "O", "O", "O", "O", "O", "O", "O", "O", "O", "O", "O", "O", "O", "O", "O", "O", "O", "O", "O", "O", "O", "O", "O"], "stanford_head": [21, 6, 5, 3, 6, 21, 6, 10, 10, 6, 12, 6, 14, 12, 18, 18, 18, 12, 21, 21, 0, 21, 25, 25, 21, 21, 26, 27, 27, 31, 26, 21], "stanford_deprel": ["cc", "mark", "nmod:poss", "case", "nsubj", "advcl", "compound:prt", "case", "det", "nmod", "mark", "xcomp", "nmod:poss", "dobj", "case", "case", "nmod:poss", "nmod", "punct", "nsubj", "ROOT", "dobj", "case", "nmod:poss", "nmod", "dep", "advmod", "cc", "conj", "det", "dobj", "punct"]}, {"id": 193, "relation": "per:siblings", "token": ["Or", "if", "Mangan", "'s", "sister", "came", "out", "on", "the", "doorstep", "to", "call", "her", "brother", "in", "to", "his", "tea", ",", "we", "watched", "her", "from", "our", "shadow", "peer", "up", "and", "down", "the", "street", "."], "subj_start": 16, "subj_end": 16, "obj_start": 12, "obj_end": 12, "subj_type": "PERSON", "obj_type": "PERSON", "stanford_pos": ["CC", "IN", "NNP", "POS", "NN", "VBD", "RP", "IN", "DT", "NN", "TO", "VB", "PRP$", "NN", "IN", "TO", "PRP$", "NN", ",", "PRP", "VBD", "PRP", "IN", "PRP$", "NN", "VB", "RB", "CC", "RB", "DT", "NN", "."], "stanford_ner": ["O", "O", "PERSON", "O", "O", "O", "O", "O", "O", "O", "O", "O", "O", "O", "O", "O", "O", "O", "O", "O", "O", "O", "O", "O", "O", "O", "O", "O", "O", "O", "O", "O"], "stanford_head": [21, 6, 5, 3, 6, 21, 6, 10, 10, 6, 12, 6, 14, 12, 18, 18, 18, 12, 21, 21, 0, 21, 25, 25, 21, 21, 26, 27, 27, 31, 26, 21], "stanford_deprel": ["cc", "mark", "nmod:poss", "case", "nsubj", "advcl", "compound:prt", "case", "det", "nmod", "mark", "xcomp", "nmod:poss", "dobj", "case", "case", "nmod:poss", "nmod", "punct", "nsubj", "ROOT", "dobj", "case", "nmod:poss", "nmod", "dep", "advmod", "cc", "conj", "det", "dobj", "punct"]}, {"id": 194, "relation": "per:siblings", "token": ["Or", "if", "Mangan", "'s", "sister", "came", "out", "on", "the", "doorstep", "to", "call", "her", "brother", "in", "to", "his", "tea", ",", "we", "watched", "her", "from", "our", "shadow", "peer", "up", "and", "down", "the", "street", "."], "subj_start": 16, "subj_end": 16, "obj_start": 21, "obj_end": 21, "subj_type": "PERSON", "obj_type": "PERSON", "stanford_pos": ["CC", "IN", "NNP", "POS", "NN", "VBD", "RP", "IN", "DT", "NN", "TO", "VB", "PRP$", "NN", "IN", "TO", "PRP$", "NN", ",", "PRP", "VBD", "PRP", "IN", "PRP$", "NN", "VB", "RB", "CC", "RB", "DT", "NN", "."], "stanford_ner": ["O", "O", "PERSON", "O", "O", "O", "O", "O", "O", "O", "O", "O", "O", "O", "O", "O", "O", "O", "O", "O", "O", "O", "O", "O", "O", "O", "O", "O", "O", "O", "O", "O"], "stanford_head": [21, 6, 5, 3, 6, 21, 6, 10, 10, 6, 12, 6, 14, 12, 18, 18, 18, 12, 21, 21, 0, 21, 25, 25, 21, 21, 26, 27, 27, 31, 26, 21], "stanford_deprel": ["cc", "mark", "nmod:poss", "case", "nsubj", "advcl", "compound:prt", "case", "det", "nmod", "mark", "xcomp", "nmod:poss", "dobj", "case", "case", "nmod:poss", "nmod", "punct", "nsubj", "ROOT", "dobj", "case", "nmod:poss", "nmod", "dep", "advmod", "cc", "conj", "det", "dobj", "punct"]}, {"id": 195, "relation": "per:siblings", "token": ["Or", "if", "Mangan", "'s", "sister", "came", "out", "on", "the", "doorstep", "to", "call", "her", "brother", "in", "to", "his", "tea", ",", "we", "watched", "her", "from", "our", "shadow", "peer", "up", "and", "down", "the", "street", "."], "subj_start": 21, "subj_end": 21, "obj_start": 2, "obj_end": 2, "subj_type": "PERSON", "obj_type": "PERSON", "stanford_pos": ["CC", "IN", "NNP", "POS", "NN", "VBD", "RP", "IN", "DT", "NN", "TO", "VB", "PRP$", "NN", "IN", "TO", "PRP$", "NN", ",", "PRP", "VBD", "PRP", "IN", "PRP$", "NN", "VB", "RB", "CC", "RB", "DT", "NN", "."], "stanford_ner": ["O", "O", "PERSON", "O", "O", "O", "O", "O", "O", "O", "O", "O", "O", "O", "O", "O", "O", "O", "O", "O", "O", "O", "O", "O", "O", "O", "O", "O", "O", "O", "O", "O"], "stanford_head": [21, 6, 5, 3, 6, 21, 6, 10, 10, 6, 12, 6, 14, 12, 18, 18, 18, 12, 21, 21, 0, 21, 25, 25, 21, 21, 26, 27, 27, 31, 26, 21], "stanford_deprel": ["cc", "mark", "nmod:poss", "case", "nsubj", "advcl", "compound:prt", "case", "det", "nmod", "mark", "xcomp", "nmod:poss", "dobj", "case", "case", "nmod:poss", "nmod", "punct", "nsubj", "ROOT", "dobj", "case", "nmod:poss", "nmod", "dep", "advmod", "cc", "conj", "det", "dobj", "punct"]}, {"id": 196, "relation": "no_relation", "token": ["Or", "if", "Mangan", "'s", "sister", "came", "out", "on", "the", "doorstep", "to", "call", "her", "brother", "in", "to", "his", "tea", ",", "we", "watched", "her", "from", "our", "shadow", "peer", "up", "and", "down", "the", "street", "."], "subj_start": 21, "subj_end": 21, "obj_start": 12, "obj_end": 12, "subj_type": "PERSON", "obj_type": "PERSON", "stanford_pos": ["CC", "IN", "NNP", "POS", "NN", "VBD", "RP", "IN", "DT", "NN", "TO", "VB", "PRP$", "NN", "IN", "TO", "PRP$", "NN", ",", "PRP", "VBD", "PRP", "IN", "PRP$", "NN", "VB", "RB", "CC", "RB", "DT", "NN", "."], "stanford_ner": ["O", "O", "PERSON", "O", "O", "O", "O", "O", "O", "O", "O", "O", "O", "O", "O", "O", "O", "O", "O", "O", "O", "O", "O", "O", "O", "O", "O", "O", "O", "O", "O", "O"], "stanford_head": [21, 6, 5, 3, 6, 21, 6, 10, 10, 6, 12, 6, 14, 12, 18, 18, 18, 12, 21, 21, 0, 21, 25, 25, 21, 21, 26, 27, 27, 31, 26, 21], "stanford_deprel": ["cc", "mark", "nmod:poss", "case", "nsubj", "advcl", "compound:prt", "case", "det", "nmod", "mark", "xcomp", "nmod:poss", "dobj", "case", "case", "nmod:poss", "nmod", "punct", "nsubj", "ROOT", "dobj", "case", "nmod:poss", "nmod", "dep", "advmod", "cc", "conj", "det", "dobj", "punct"]}, {"id": 197, "relation": "per:siblings", "token": ["Or", "if", "Mangan", "'s", "sister", "came", "out", "on", "the", "doorstep", "to", "call", "her", "brother", "in", "to", "his", "tea", ",", "we", "watched", "her", "from", "our", "shadow", "peer", "up", "and", "down", "the", "street", "."], "subj_start": 21, "subj_end": 21, "obj_start": 16, "obj_end": 16, "subj_type": "PERSON", "obj_type": "PERSON", "stanford_pos": ["CC", "IN", "NNP", "POS", "NN", "VBD", "RP", "IN", "DT", "NN", "TO", "VB", "PRP$", "NN", "IN", "TO", "PRP$", "NN", ",", "PRP", "VBD", "PRP", "IN", "PRP$", "NN", "VB", "RB", "CC", "RB", "DT", "NN", "."], "stanford_ner": ["O", "O", "PERSON", "O", "O", "O", "O", "O", "O", "O", "O", "O", "O", "O", "O", "O", "O", "O", "O", "O", "O", "O", "O", "O", "O", "O", "O", "O", "O", "O", "O", "O"], "stanford_head": [21, 6, 5, 3, 6, 21, 6, 10, 10, 6, 12, 6, 14, 12, 18, 18, 18, 12, 21, 21, 0, 21, 25, 25, 21, 21, 26, 27, 27, 31, 26, 21], "stanford_deprel": ["cc", "mark", "nmod:poss", "case", "nsubj", "advcl", "compound:prt", "case", "det", "nmod", "mark", "xcomp", "nmod:poss", "dobj", "case", "case", "nmod:poss", "nmod", "punct", "nsubj", "ROOT", "dobj", "case", "nmod:poss", "nmod", "dep", "advmod", "cc", "conj", "det", "dobj", "punct"]}, {"id": 198, "relation": "no_relation", "token": ["We", "waited", "to", "see", "whether", "she", "would", "remain", "or", "go", "in", "and", ",", "if", "she", "remained", ",", "we", "left", "our", "shadow", "and", "walked", "up", "to", "Mangan", "'s", "steps", "resignedly", "."], "subj_start": 5, "subj_end": 5, "obj_start": 14, "obj_end": 14, "subj_type": "PERSON", "obj_type": "PERSON", "stanford_pos": ["PRP", "VBD", "TO", "VB", "IN", "PRP", "MD", "VB", "CC", "VB", "IN", "CC", ",", "IN", "PRP", "VBD", ",", "PRP", "VBD", "PRP$", "NN", "CC", "VBD", "RP", "TO", "NNP", "POS", "NNS", "RB", "."], "stanford_ner": ["O", "O", "O", "O", "O", "O", "O", "O", "O", "O", "O", "O", "O", "O", "O", "O", "O", "O", "O", "O", "O", "O", "O", "O", "O", "PERSON", "O", "O", "O", "O"], "stanford_head": [2, 0, 4, 2, 8, 8, 8, 4, 8, 8, 19, 11, 19, 16, 16, 19, 19, 19, 8, 21, 19, 19, 19, 23, 28, 28, 26, 23, 28, 2], "stanford_deprel": ["nsubj", "ROOT", "mark", "xcomp", "mark", "nsubj", "aux", "ccomp", "cc", "conj", "mark", "cc", "punct", "mark", "nsubj", "advcl", "punct", "nsubj", "dep", "nmod:poss", "dobj", "cc", "conj", "compound:prt", "case", "nmod:poss", "case", "nmod", "advmod", "punct"]}, {"id": 199, "relation": "no_relation", "token": ["We", "waited", "to", "see", "whether", "she", "would", "remain", "or", "go", "in", "and", ",", "if", "she", "remained", ",", "we", "left", "our", "shadow", "and", "walked", "up", "to", "Mangan", "'s", "steps", "resignedly", "."], "subj_start": 5, "subj_end": 5, "obj_start": 25, "obj_end": 25, "subj_type": "PERSON", "obj_type": "PERSON", "stanford_pos": ["PRP", "VBD", "TO", "VB", "IN", "PRP", "MD", "VB", "CC", "VB", "IN", "CC", ",", "IN", "PRP", "VBD", ",", "PRP", "VBD", "PRP$", "NN", "CC", "VBD", "RP", "TO", "NNP", "POS", "NNS", "RB", "."], "stanford_ner": ["O", "O", "O", "O", "O", "O", "O", "O", "O", "O", "O", "O", "O", "O", "O", "O", "O", "O", "O", "O", "O", "O", "O", "O", "O", "PERSON", "O", "O", "O", "O"], "stanford_head": [2, 0, 4, 2, 8, 8, 8, 4, 8, 8, 19, 11, 19, 16, 16, 19, 19, 19, 8, 21, 19, 19, 19, 23, 28, 28, 26, 23, 28, 2], "stanford_deprel": ["nsubj", "ROOT", "mark", "xcomp", "mark", "nsubj", "aux", "ccomp", "cc", "conj", "mark", "cc", "punct", "mark", "nsubj", "advcl", "punct", "nsubj", "dep", "nmod:poss", "dobj", "cc", "conj", "compound:prt", "case", "nmod:poss", "case", "nmod", "advmod", "punct"]}, {"id": 200, "relation": "no_relation", "token": ["We", "waited", "to", "see", "whether", "she", "would", "remain", "or", "go", "in", "and", ",", "if", "she", "remained", ",", "we", "left", "our", "shadow", "and", "walked", "up", "to", "Mangan", "'s", "steps", "resignedly", "."], "subj_start": 14, "subj_end": 14, "obj_start": 5, "obj_end": 5, "subj_type": "PERSON", "obj_type": "PERSON", "stanford_pos": ["PRP", "VBD", "TO", "VB", "IN", "PRP", "MD", "VB", "CC", "VB", "IN", "CC", ",", "IN", "PRP", "VBD", ",", "PRP", "VBD", "PRP$", "NN", "CC", "VBD", "RP", "TO", "NNP", "POS", "NNS", "RB", "."], "stanford_ner": ["O", "O", "O", "O", "O", "O", "O", "O", "O", "O", "O", "O", "O", "O", "O", "O", "O", "O", "O", "O", "O", "O", "O", "O", "O", "PERSON", "O", "O", "O", "O"], "stanford_head": [2, 0, 4, 2, 8, 8, 8, 4, 8, 8, 19, 11, 19, 16, 16, 19, 19, 19, 8, 21, 19, 19, 19, 23, 28, 28, 26, 23, 28, 2], "stanford_deprel": ["nsubj", "ROOT", "mark", "xcomp", "mark", "nsubj", "aux", "ccomp", "cc", "conj", "mark", "cc", "punct", "mark", "nsubj", "advcl", "punct", "nsubj", "dep", "nmod:poss", "dobj", "cc", "conj", "compound:prt", "case", "nmod:poss", "case", "nmod", "advmod", "punct"]}, {"id": 201, "relation": "no_relation", "token": ["We", "waited", "to", "see", "whether", "she", "would", "remain", "or", "go", "in", "and", ",", "if", "she", "remained", ",", "we", "left", "our", "shadow", "and", "walked", "up", "to", "Mangan", "'s", "steps", "resignedly", "."], "subj_start": 14, "subj_end": 14, "obj_start": 25, "obj_end": 25, "subj_type": "PERSON", "obj_type": "PERSON", "stanford_pos": ["PRP", "VBD", "TO", "VB", "IN", "PRP", "MD", "VB", "CC", "VB", "IN", "CC", ",", "IN", "PRP", "VBD", ",", "PRP", "VBD", "PRP$", "NN", "CC", "VBD", "RP", "TO", "NNP", "POS", "NNS", "RB", "."], "stanford_ner": ["O", "O", "O", "O", "O", "O", "O", "O", "O", "O", "O", "O", "O", "O", "O", "O", "O", "O", "O", "O", "O", "O", "O", "O", "O", "PERSON", "O", "O", "O", "O"], "stanford_head": [2, 0, 4, 2, 8, 8, 8, 4, 8, 8, 19, 11, 19, 16, 16, 19, 19, 19, 8, 21, 19, 19, 19, 23, 28, 28, 26, 23, 28, 2], "stanford_deprel": ["nsubj", "ROOT", "mark", "xcomp", "mark", "nsubj", "aux", "ccomp", "cc", "conj", "mark", "cc", "punct", "mark", "nsubj", "advcl", "punct", "nsubj", "dep", "nmod:poss", "dobj", "cc", "conj", "compound:prt", "case", "nmod:poss", "case", "nmod", "advmod", "punct"]}, {"id": 202, "relation": "no_relation", "token": ["We", "waited", "to", "see", "whether", "she", "would", "remain", "or", "go", "in", "and", ",", "if", "she", "remained", ",", "we", "left", "our", "shadow", "and", "walked", "up", "to", "Mangan", "'s", "steps", "resignedly", "."], "subj_start": 25, "subj_end": 25, "obj_start": 5, "obj_end": 5, "subj_type": "PERSON", "obj_type": "PERSON", "stanford_pos": ["PRP", "VBD", "TO", "VB", "IN", "PRP", "MD", "VB", "CC", "VB", "IN", "CC", ",", "IN", "PRP", "VBD", ",", "PRP", "VBD", "PRP$", "NN", "CC", "VBD", "RP", "TO", "NNP", "POS", "NNS", "RB", "."], "stanford_ner": ["O", "O", "O", "O", "O", "O", "O", "O", "O", "O", "O", "O", "O", "O", "O", "O", "O", "O", "O", "O", "O", "O", "O", "O", "O", "PERSON", "O", "O", "O", "O"], "stanford_head": [2, 0, 4, 2, 8, 8, 8, 4, 8, 8, 19, 11, 19, 16, 16, 19, 19, 19, 8, 21, 19, 19, 19, 23, 28, 28, 26, 23, 28, 2], "stanford_deprel": ["nsubj", "ROOT", "mark", "xcomp", "mark", "nsubj", "aux", "ccomp", "cc", "conj", "mark", "cc", "punct", "mark", "nsubj", "advcl", "punct", "nsubj", "dep", "nmod:poss", "dobj", "cc", "conj", "compound:prt", "case", "nmod:poss", "case", "nmod", "advmod", "punct"]}, {"id": 203, "relation": "no_relation", "token": ["We", "waited", "to", "see", "whether", "she", "would", "remain", "or", "go", "in", "and", ",", "if", "she", "remained", ",", "we", "left", "our", "shadow", "and", "walked", "up", "to", "Mangan", "'s", "steps", "resignedly", "."], "subj_start": 25, "subj_end": 25, "obj_start": 14, "obj_end": 14, "subj_type": "PERSON", "obj_type": "PERSON", "stanford_pos": ["PRP", "VBD", "TO", "VB", "IN", "PRP", "MD", "VB", "CC", "VB", "IN", "CC", ",", "IN", "PRP", "VBD", ",", "PRP", "VBD", "PRP$", "NN", "CC", "VBD", "RP", "TO", "NNP", "POS", "NNS", "RB", "."], "stanford_ner": ["O", "O", "O", "O", "O", "O", "O", "O", "O", "O", "O", "O", "O", "O", "O", "O", "O", "O", "O", "O", "O", "O", "O", "O", "O", "PERSON", "O", "O", "O", "O"], "stanford_head": [2, 0, 4, 2, 8, 8, 8, 4, 8, 8, 19, 11, 19, 16, 16, 19, 19, 19, 8, 21, 19, 19, 19, 23, 28, 28, 26, 23, 28, 2], "stanford_deprel": ["nsubj", "ROOT", "mark", "xcomp", "mark", "nsubj", "aux", "ccomp", "cc", "conj", "mark", "cc", "punct", "mark", "nsubj", "advcl", "punct", "nsubj", "dep", "nmod:poss", "dobj", "cc", "conj", "compound:prt", "case", "nmod:poss", "case", "nmod", "advmod", "punct"]}, {"id": 204, "relation": "no_relation", "token": ["Her", "brother", "always", "teased", "her", "before", "he", "obeyed", ",", "and", "I", "stood", "by", "the", "railings", "looking", "at", "her", "."], "subj_start": 0, "subj_end": 0, "obj_start": 4, "obj_end": 4, "subj_type": "PERSON", "obj_type": "PERSON", "stanford_pos": ["PRP$", "NN", "RB", "VBD", "PRP", "IN", "PRP", "VBD", ",", "CC", "PRP", "VBD", "IN", "DT", "NNS", "VBG", "IN", "PRP", "."], "stanford_ner": ["O", "O", "O", "O", "O", "O", "O", "O", "O", "O", "O", "O", "O", "O", "O", "O", "O", "O", "O"], "stanford_head": [2, 4, 4, 0, 4, 8, 8, 4, 4, 4, 12, 4, 15, 15, 12, 15, 18, 16, 4], "stanford_deprel": ["nmod:poss", "nsubj", "advmod", "ROOT", "dobj", "mark", "nsubj", "advcl", "punct", "cc", "nsubj", "conj", "case", "det", "nmod", "acl", "case", "nmod", "punct"]}, {"id": 205, "relation": "per:siblings", "token": ["Her", "brother", "always", "teased", "her", "before", "he", "obeyed", ",", "and", "I", "stood", "by", "the", "railings", "looking", "at", "her", "."], "subj_start": 0, "subj_end": 0, "obj_start": 6, "obj_end": 6, "subj_type": "PERSON", "obj_type": "PERSON", "stanford_pos": ["PRP$", "NN", "RB", "VBD", "PRP", "IN", "PRP", "VBD", ",", "CC", "PRP", "VBD", "IN", "DT", "NNS", "VBG", "IN", "PRP", "."], "stanford_ner": ["O", "O", "O", "O", "O", "O", "O", "O", "O", "O", "O", "O", "O", "O", "O", "O", "O", "O", "O"], "stanford_head": [2, 4, 4, 0, 4, 8, 8, 4, 4, 4, 12, 4, 15, 15, 12, 15, 18, 16, 4], "stanford_deprel": ["nmod:poss", "nsubj", "advmod", "ROOT", "dobj", "mark", "nsubj", "advcl", "punct", "cc", "nsubj", "conj", "case", "det", "nmod", "acl", "case", "nmod", "punct"]}, {"id": 206, "relation": "no_relation", "token": ["Her", "brother", "always", "teased", "her", "before", "he", "obeyed", ",", "and", "I", "stood", "by", "the", "railings", "looking", "at", "her", "."], "subj_start": 0, "subj_end": 0, "obj_start": 17, "obj_end": 17, "subj_type": "PERSON", "obj_type": "PERSON", "stanford_pos": ["PRP$", "NN", "RB", "VBD", "PRP", "IN", "PRP", "VBD", ",", "CC", "PRP", "VBD", "IN", "DT", "NNS", "VBG", "IN", "PRP", "."], "stanford_ner": ["O", "O", "O", "O", "O", "O", "O", "O", "O", "O", "O", "O", "O", "O", "O", "O", "O", "O", "O"], "stanford_head": [2, 4, 4, 0, 4, 8, 8, 4, 4, 4, 12, 4, 15, 15, 12, 15, 18, 16, 4], "stanford_deprel": ["nmod:poss", "nsubj", "advmod", "ROOT", "dobj", "mark", "nsubj", "advcl", "punct", "cc", "nsubj", "conj", "case", "det", "nmod", "acl", "case", "nmod", "punct"]}, {"id": 207, "relation": "no_relation", "token": ["Her", "brother", "always", "teased", "her", "before", "he", "obeyed", ",", "and", "I", "stood", "by", "the", "railings", "looking", "at", "her", "."], "subj_start": 4, "subj_end": 4, "obj_start": 0, "obj_end": 0, "subj_type": "PERSON", "obj_type": "PERSON", "stanford_pos": ["PRP$", "NN", "RB", "VBD", "PRP", "IN", "PRP", "VBD", ",", "CC", "PRP", "VBD", "IN", "DT", "NNS", "VBG", "IN", "PRP", "."], "stanford_ner": ["O", "O", "O", "O", "O", "O", "O", "O", "O", "O", "O", "O", "O", "O", "O", "O", "O", "O", "O"], "stanford_head": [2, 4, 4, 0, 4, 8, 8, 4, 4, 4, 12, 4, 15, 15, 12, 15, 18, 16, 4], "stanford_deprel": ["nmod:poss", "nsubj", "advmod", "ROOT", "dobj", "mark", "nsubj", "advcl", "punct", "cc", "nsubj", "conj", "case", "det", "nmod", "acl", "case", "nmod", "punct"]}, {"id": 208, "relation": "per:siblings", "token": ["Her", "brother", "always", "teased", "her", "before", "he", "obeyed", ",", "and", "I", "stood", "by", "the", "railings", "looking", "at", "her", "."], "subj_start": 4, "subj_end": 4, "obj_start": 6, "obj_end": 6, "subj_type": "PERSON", "obj_type": "PERSON", "stanford_pos": ["PRP$", "NN", "RB", "VBD", "PRP", "IN", "PRP", "VBD", ",", "CC", "PRP", "VBD", "IN", "DT", "NNS", "VBG", "IN", "PRP", "."], "stanford_ner": ["O", "O", "O", "O", "O", "O", "O", "O", "O", "O", "O", "O", "O", "O", "O", "O", "O", "O", "O"], "stanford_head": [2, 4, 4, 0, 4, 8, 8, 4, 4, 4, 12, 4, 15, 15, 12, 15, 18, 16, 4], "stanford_deprel": ["nmod:poss", "nsubj", "advmod", "ROOT", "dobj", "mark", "nsubj", "advcl", "punct", "cc", "nsubj", "conj", "case", "det", "nmod", "acl", "case", "nmod", "punct"]}, {"id": 209, "relation": "no_relation", "token": ["Her", "brother", "always", "teased", "her", "before", "he", "obeyed", ",", "and", "I", "stood", "by", "the", "railings", "looking", "at", "her", "."], "subj_start": 4, "subj_end": 4, "obj_start": 17, "obj_end": 17, "subj_type": "PERSON", "obj_type": "PERSON", "stanford_pos": ["PRP$", "NN", "RB", "VBD", "PRP", "IN", "PRP", "VBD", ",", "CC", "PRP", "VBD", "IN", "DT", "NNS", "VBG", "IN", "PRP", "."], "stanford_ner": ["O", "O", "O", "O", "O", "O", "O", "O", "O", "O", "O", "O", "O", "O", "O", "O", "O", "O", "O"], "stanford_head": [2, 4, 4, 0, 4, 8, 8, 4, 4, 4, 12, 4, 15, 15, 12, 15, 18, 16, 4], "stanford_deprel": ["nmod:poss", "nsubj", "advmod", "ROOT", "dobj", "mark", "nsubj", "advcl", "punct", "cc", "nsubj", "conj", "case", "det", "nmod", "acl", "case", "nmod", "punct"]}, {"id": 210, "relation": "per:siblings", "token": ["Her", "brother", "always", "teased", "her", "before", "he", "obeyed", ",", "and", "I", "stood", "by", "the", "railings", "looking", "at", "her", "."], "subj_start": 6, "subj_end": 6, "obj_start": 0, "obj_end": 0, "subj_type": "PERSON", "obj_type": "PERSON", "stanford_pos": ["PRP$", "NN", "RB", "VBD", "PRP", "IN", "PRP", "VBD", ",", "CC", "PRP", "VBD", "IN", "DT", "NNS", "VBG", "IN", "PRP", "."], "stanford_ner": ["O", "O", "O", "O", "O", "O", "O", "O", "O", "O", "O", "O", "O", "O", "O", "O", "O", "O", "O"], "stanford_head": [2, 4, 4, 0, 4, 8, 8, 4, 4, 4, 12, 4, 15, 15, 12, 15, 18, 16, 4], "stanford_deprel": ["nmod:poss", "nsubj", "advmod", "ROOT", "dobj", "mark", "nsubj", "advcl", "punct", "cc", "nsubj", "conj", "case", "det", "nmod", "acl", "case", "nmod", "punct"]}, {"id": 211, "relation": "per:siblings", "token": ["Her", "brother", "always", "teased", "her", "before", "he", "obeyed", ",", "and", "I", "stood", "by", "the", "railings", "looking", "at", "her", "."], "subj_start": 6, "subj_end": 6, "obj_start": 4, "obj_end": 4, "subj_type": "PERSON", "obj_type": "PERSON", "stanford_pos": ["PRP$", "NN", "RB", "VBD", "PRP", "IN", "PRP", "VBD", ",", "CC", "PRP", "VBD", "IN", "DT", "NNS", "VBG", "IN", "PRP", "."], "stanford_ner": ["O", "O", "O", "O", "O", "O", "O", "O", "O", "O", "O", "O", "O", "O", "O", "O", "O", "O", "O"], "stanford_head": [2, 4, 4, 0, 4, 8, 8, 4, 4, 4, 12, 4, 15, 15, 12, 15, 18, 16, 4], "stanford_deprel": ["nmod:poss", "nsubj", "advmod", "ROOT", "dobj", "mark", "nsubj", "advcl", "punct", "cc", "nsubj", "conj", "case", "det", "nmod", "acl", "case", "nmod", "punct"]}, {"id": 212, "relation": "per:siblings", "token": ["Her", "brother", "always", "teased", "her", "before", "he", "obeyed", ",", "and", "I", "stood", "by", "the", "railings", "looking", "at", "her", "."], "subj_start": 6, "subj_end": 6, "obj_start": 17, "obj_end": 17, "subj_type": "PERSON", "obj_type": "PERSON", "stanford_pos": ["PRP$", "NN", "RB", "VBD", "PRP", "IN", "PRP", "VBD", ",", "CC", "PRP", "VBD", "IN", "DT", "NNS", "VBG", "IN", "PRP", "."], "stanford_ner": ["O", "O", "O", "O", "O", "O", "O", "O", "O", "O", "O", "O", "O", "O", "O", "O", "O", "O", "O"], "stanford_head": [2, 4, 4, 0, 4, 8, 8, 4, 4, 4, 12, 4, 15, 15, 12, 15, 18, 16, 4], "stanford_deprel": ["nmod:poss", "nsubj", "advmod", "ROOT", "dobj", "mark", "nsubj", "advcl", "punct", "cc", "nsubj", "conj", "case", "det", "nmod", "acl", "case", "nmod", "punct"]}, {"id": 213, "relation": "no_relation", "token": ["Her", "brother", "always", "teased", "her", "before", "he", "obeyed", ",", "and", "I", "stood", "by", "the", "railings", "looking", "at", "her", "."], "subj_start": 17, "subj_end": 17, "obj_start": 0, "obj_end": 0, "subj_type": "PERSON", "obj_type": "PERSON", "stanford_pos": ["PRP$", "NN", "RB", "VBD", "PRP", "IN", "PRP", "VBD", ",", "CC", "PRP", "VBD", "IN", "DT", "NNS", "VBG", "IN", "PRP", "."], "stanford_ner": ["O", "O", "O", "O", "O", "O", "O", "O", "O", "O", "O", "O", "O", "O", "O", "O", "O", "O", "O"], "stanford_head": [2, 4, 4, 0, 4, 8, 8, 4, 4, 4, 12, 4, 15, 15, 12, 15, 18, 16, 4], "stanford_deprel": ["nmod:poss", "nsubj", "advmod", "ROOT", "dobj", "mark", "nsubj", "advcl", "punct", "cc", "nsubj", "conj", "case", "det", "nmod", "acl", "case", "nmod", "punct"]}, {"id": 214, "relation": "no_relation", "token": ["Her", "brother", "always", "teased", "her", "before", "he", "obeyed", ",", "and", "I", "stood", "by", "the", "railings", "looking", "at", "her", "."], "subj_start": 17, "subj_end": 17, "obj_start": 4, "obj_end": 4, "subj_type": "PERSON", "obj_type": "PERSON", "stanford_pos": ["PRP$", "NN", "RB", "VBD", "PRP", "IN", "PRP", "VBD", ",", "CC", "PRP", "VBD", "IN", "DT", "NNS", "VBG", "IN", "PRP", "."], "stanford_ner": ["O", "O", "O", "O", "O", "O", "O", "O", "O", "O", "O", "O", "O", "O", "O", "O", "O", "O", "O"], "stanford_head": [2, 4, 4, 0, 4, 8, 8, 4, 4, 4, 12, 4, 15, 15, 12, 15, 18, 16, 4], "stanford_deprel": ["nmod:poss", "nsubj", "advmod", "ROOT", "dobj", "mark", "nsubj", "advcl", "punct", "cc", "nsubj", "conj", "case", "det", "nmod", "acl", "case", "nmod", "punct"]}, {"id": 215, "relation": "per:siblings", "token": ["Her", "brother", "always", "teased", "her", "before", "he", "obeyed", ",", "and", "I", "stood", "by", "the", "railings", "looking", "at", "her", "."], "subj_start": 17, "subj_end": 17, "obj_start": 6, "obj_end": 6, "subj_type": "PERSON", "obj_type": "PERSON", "stanford_pos": ["PRP$", "NN", "RB", "VBD", "PRP", "IN", "PRP", "VBD", ",", "CC", "PRP", "VBD", "IN", "DT", "NNS", "VBG", "IN", "PRP", "."], "stanford_ner": ["O", "O", "O", "O", "O", "O", "O", "O", "O", "O", "O", "O", "O", "O", "O", "O", "O", "O", "O"], "stanford_head": [2, 4, 4, 0, 4, 8, 8, 4, 4, 4, 12, 4, 15, 15, 12, 15, 18, 16, 4], "stanford_deprel": ["nmod:poss", "nsubj", "advmod", "ROOT", "dobj", "mark", "nsubj", "advcl", "punct", "cc", "nsubj", "conj", "case", "det", "nmod", "acl", "case", "nmod", "punct"]}, {"id": 216, "relation": "no_relation", "token": ["Mrs", "Mercer", "stood", "up", "to", "go", ":", "she", "was", "sorry", "she", "could", "n't", "wait", "any", "longer", ",", "but", "it", "was", "after", "eight", "o'clock", "and", "she", "did", "not", "like", "to", "be", "out", "late", ",", "as", "the", "night", "air", "was", "bad", "for", "her", "."], "subj_start": 0, "subj_end": 1, "obj_start": 7, "obj_end": 7, "subj_type": "PERSON", "obj_type": "PERSON", "stanford_pos": ["NNP", "NNP", "VBD", "RP", "TO", "VB", ":", "PRP", "VBD", "JJ", "PRP", "MD", "RB", "VB", "DT", "JJR", ",", "CC", "PRP", "VBD", "IN", "CD", "RB", "CC", "PRP", "VBD", "RB", "VB", "TO", "VB", "RB", "RB", ",", "IN", "DT", "NN", "NN", "VBD", "JJ", "IN", "PRP", "."], "stanford_ner": ["PERSON", "PERSON", "O", "O", "O", "O", "O", "O", "O", "O", "O", "O", "O", "O", "O", "O", "O", "O", "O", "O", "O", "TIME", "TIME", "O", "O", "O", "O", "O", "O", "O", "O", "O", "O", "O", "O", "TIME", "O", "O", "O", "O", "O", "O"], "stanford_head": [2, 3, 0, 3, 6, 3, 3, 10, 10, 3, 14, 14, 14, 10, 16, 14, 10, 10, 22, 22, 22, 10, 22, 22, 28, 28, 28, 22, 30, 28, 32, 30, 22, 39, 37, 37, 39, 39, 22, 41, 39, 3], "stanford_deprel": ["compound", "nsubj", "ROOT", "compound:prt", "mark", "xcomp", "punct", "nsubj", "cop", "parataxis", "nsubj", "aux", "neg", "ccomp", "advmod", "advmod", "punct", "cc", "nsubj", "cop", "case", "conj", "advmod", "cc", "nsubj", "aux", "neg", "conj", "mark", "xcomp", "advmod", "advmod", "punct", "mark", "det", "compound", "nsubj", "cop", "advcl", "case", "nmod", "punct"]}, {"id": 217, "relation": "no_relation", "token": ["Mrs", "Mercer", "stood", "up", "to", "go", ":", "she", "was", "sorry", "she", "could", "n't", "wait", "any", "longer", ",", "but", "it", "was", "after", "eight", "o'clock", "and", "she", "did", "not", "like", "to", "be", "out", "late", ",", "as", "the", "night", "air", "was", "bad", "for", "her", "."], "subj_start": 0, "subj_end": 1, "obj_start": 10, "obj_end": 10, "subj_type": "PERSON", "obj_type": "PERSON", "stanford_pos": ["NNP", "NNP", "VBD", "RP", "TO", "VB", ":", "PRP", "VBD", "JJ", "PRP", "MD", "RB", "VB", "DT", "JJR", ",", "CC", "PRP", "VBD", "IN", "CD", "RB", "CC", "PRP", "VBD", "RB", "VB", "TO", "VB", "RB", "RB", ",", "IN", "DT", "NN", "NN", "VBD", "JJ", "IN", "PRP", "."], "stanford_ner": ["PERSON", "PERSON", "O", "O", "O", "O", "O", "O", "O", "O", "O", "O", "O", "O", "O", "O", "O", "O", "O", "O", "O", "TIME", "TIME", "O", "O", "O", "O", "O", "O", "O", "O", "O", "O", "O", "O", "TIME", "O", "O", "O", "O", "O", "O"], "stanford_head": [2, 3, 0, 3, 6, 3, 3, 10, 10, 3, 14, 14, 14, 10, 16, 14, 10, 10, 22, 22, 22, 10, 22, 22, 28, 28, 28, 22, 30, 28, 32, 30, 22, 39, 37, 37, 39, 39, 22, 41, 39, 3], "stanford_deprel": ["compound", "nsubj", "ROOT", "compound:prt", "mark", "xcomp", "punct", "nsubj", "cop", "parataxis", "nsubj", "aux", "neg", "ccomp", "advmod", "advmod", "punct", "cc", "nsubj", "cop", "case", "conj", "advmod", "cc", "nsubj", "aux", "neg", "conj", "mark", "xcomp", "advmod", "advmod", "punct", "mark", "det", "compound", "nsubj", "cop", "advcl", "case", "nmod", "punct"]}, {"id": 218, "relation": "no_relation", "token": ["Mrs", "Mercer", "stood", "up", "to", "go", ":", "she", "was", "sorry", "she", "could", "n't", "wait", "any", "longer", ",", "but", "it", "was", "after", "eight", "o'clock", "and", "she", "did", "not", "like", "to", "be", "out", "late", ",", "as", "the", "night", "air", "was", "bad", "for", "her", "."], "subj_start": 0, "subj_end": 1, "obj_start": 24, "obj_end": 24, "subj_type": "PERSON", "obj_type": "PERSON", "stanford_pos": ["NNP", "NNP", "VBD", "RP", "TO", "VB", ":", "PRP", "VBD", "JJ", "PRP", "MD", "RB", "VB", "DT", "JJR", ",", "CC", "PRP", "VBD", "IN", "CD", "RB", "CC", "PRP", "VBD", "RB", "VB", "TO", "VB", "RB", "RB", ",", "IN", "DT", "NN", "NN", "VBD", "JJ", "IN", "PRP", "."], "stanford_ner": ["PERSON", "PERSON", "O", "O", "O", "O", "O", "O", "O", "O", "O", "O", "O", "O", "O", "O", "O", "O", "O", "O", "O", "TIME", "TIME", "O", "O", "O", "O", "O", "O", "O", "O", "O", "O", "O", "O", "TIME", "O", "O", "O", "O", "O", "O"], "stanford_head": [2, 3, 0, 3, 6, 3, 3, 10, 10, 3, 14, 14, 14, 10, 16, 14, 10, 10, 22, 22, 22, 10, 22, 22, 28, 28, 28, 22, 30, 28, 32, 30, 22, 39, 37, 37, 39, 39, 22, 41, 39, 3], "stanford_deprel": ["compound", "nsubj", "ROOT", "compound:prt", "mark", "xcomp", "punct", "nsubj", "cop", "parataxis", "nsubj", "aux", "neg", "ccomp", "advmod", "advmod", "punct", "cc", "nsubj", "cop", "case", "conj", "advmod", "cc", "nsubj", "aux", "neg", "conj", "mark", "xcomp", "advmod", "advmod", "punct", "mark", "det", "compound", "nsubj", "cop", "advcl", "case", "nmod", "punct"]}, {"id": 219, "relation": "no_relation", "token": ["Mrs", "Mercer", "stood", "up", "to", "go", ":", "she", "was", "sorry", "she", "could", "n't", "wait", "any", "longer", ",", "but", "it", "was", "after", "eight", "o'clock", "and", "she", "did", "not", "like", "to", "be", "out", "late", ",", "as", "the", "night", "air", "was", "bad", "for", "her", "."], "subj_start": 0, "subj_end": 1, "obj_start": 40, "obj_end": 40, "subj_type": "PERSON", "obj_type": "PERSON", "stanford_pos": ["NNP", "NNP", "VBD", "RP", "TO", "VB", ":", "PRP", "VBD", "JJ", "PRP", "MD", "RB", "VB", "DT", "JJR", ",", "CC", "PRP", "VBD", "IN", "CD", "RB", "CC", "PRP", "VBD", "RB", "VB", "TO", "VB", "RB", "RB", ",", "IN", "DT", "NN", "NN", "VBD", "JJ", "IN", "PRP", "."], "stanford_ner": ["PERSON", "PERSON", "O", "O", "O", "O", "O", "O", "O", "O", "O", "O", "O", "O", "O", "O", "O", "O", "O", "O", "O", "TIME", "TIME", "O", "O", "O", "O", "O", "O", "O", "O", "O", "O", "O", "O", "TIME", "O", "O", "O", "O", "O", "O"], "stanford_head": [2, 3, 0, 3, 6, 3, 3, 10, 10, 3, 14, 14, 14, 10, 16, 14, 10, 10, 22, 22, 22, 10, 22, 22, 28, 28, 28, 22, 30, 28, 32, 30, 22, 39, 37, 37, 39, 39, 22, 41, 39, 3], "stanford_deprel": ["compound", "nsubj", "ROOT", "compound:prt", "mark", "xcomp", "punct", "nsubj", "cop", "parataxis", "nsubj", "aux", "neg", "ccomp", "advmod", "advmod", "punct", "cc", "nsubj", "cop", "case", "conj", "advmod", "cc", "nsubj", "aux", "neg", "conj", "mark", "xcomp", "advmod", "advmod", "punct", "mark", "det", "compound", "nsubj", "cop", "advcl", "case", "nmod", "punct"]}, {"id": 220, "relation": "no_relation", "token": ["Mrs", "Mercer", "stood", "up", "to", "go", ":", "she", "was", "sorry", "she", "could", "n't", "wait", "any", "longer", ",", "but", "it", "was", "after", "eight", "o'clock", "and", "she", "did", "not", "like", "to", "be", "out", "late", ",", "as", "the", "night", "air", "was", "bad", "for", "her", "."], "subj_start": 7, "subj_end": 7, "obj_start": 0, "obj_end": 1, "subj_type": "PERSON", "obj_type": "PERSON", "stanford_pos": ["NNP", "NNP", "VBD", "RP", "TO", "VB", ":", "PRP", "VBD", "JJ", "PRP", "MD", "RB", "VB", "DT", "JJR", ",", "CC", "PRP", "VBD", "IN", "CD", "RB", "CC", "PRP", "VBD", "RB", "VB", "TO", "VB", "RB", "RB", ",", "IN", "DT", "NN", "NN", "VBD", "JJ", "IN", "PRP", "."], "stanford_ner": ["PERSON", "PERSON", "O", "O", "O", "O", "O", "O", "O", "O", "O", "O", "O", "O", "O", "O", "O", "O", "O", "O", "O", "TIME", "TIME", "O", "O", "O", "O", "O", "O", "O", "O", "O", "O", "O", "O", "TIME", "O", "O", "O", "O", "O", "O"], "stanford_head": [2, 3, 0, 3, 6, 3, 3, 10, 10, 3, 14, 14, 14, 10, 16, 14, 10, 10, 22, 22, 22, 10, 22, 22, 28, 28, 28, 22, 30, 28, 32, 30, 22, 39, 37, 37, 39, 39, 22, 41, 39, 3], "stanford_deprel": ["compound", "nsubj", "ROOT", "compound:prt", "mark", "xcomp", "punct", "nsubj", "cop", "parataxis", "nsubj", "aux", "neg", "ccomp", "advmod", "advmod", "punct", "cc", "nsubj", "cop", "case", "conj", "advmod", "cc", "nsubj", "aux", "neg", "conj", "mark", "xcomp", "advmod", "advmod", "punct", "mark", "det", "compound", "nsubj", "cop", "advcl", "case", "nmod", "punct"]}, {"id": 221, "relation": "no_relation", "token": ["Mrs", "Mercer", "stood", "up", "to", "go", ":", "she", "was", "sorry", "she", "could", "n't", "wait", "any", "longer", ",", "but", "it", "was", "after", "eight", "o'clock", "and", "she", "did", "not", "like", "to", "be", "out", "late", ",", "as", "the", "night", "air", "was", "bad", "for", "her", "."], "subj_start": 7, "subj_end": 7, "obj_start": 10, "obj_end": 10, "subj_type": "PERSON", "obj_type": "PERSON", "stanford_pos": ["NNP", "NNP", "VBD", "RP", "TO", "VB", ":", "PRP", "VBD", "JJ", "PRP", "MD", "RB", "VB", "DT", "JJR", ",", "CC", "PRP", "VBD", "IN", "CD", "RB", "CC", "PRP", "VBD", "RB", "VB", "TO", "VB", "RB", "RB", ",", "IN", "DT", "NN", "NN", "VBD", "JJ", "IN", "PRP", "."], "stanford_ner": ["PERSON", "PERSON", "O", "O", "O", "O", "O", "O", "O", "O", "O", "O", "O", "O", "O", "O", "O", "O", "O", "O", "O", "TIME", "TIME", "O", "O", "O", "O", "O", "O", "O", "O", "O", "O", "O", "O", "TIME", "O", "O", "O", "O", "O", "O"], "stanford_head": [2, 3, 0, 3, 6, 3, 3, 10, 10, 3, 14, 14, 14, 10, 16, 14, 10, 10, 22, 22, 22, 10, 22, 22, 28, 28, 28, 22, 30, 28, 32, 30, 22, 39, 37, 37, 39, 39, 22, 41, 39, 3], "stanford_deprel": ["compound", "nsubj", "ROOT", "compound:prt", "mark", "xcomp", "punct", "nsubj", "cop", "parataxis", "nsubj", "aux", "neg", "ccomp", "advmod", "advmod", "punct", "cc", "nsubj", "cop", "case", "conj", "advmod", "cc", "nsubj", "aux", "neg", "conj", "mark", "xcomp", "advmod", "advmod", "punct", "mark", "det", "compound", "nsubj", "cop", "advcl", "case", "nmod", "punct"]}, {"id": 222, "relation": "no_relation", "token": ["Mrs", "Mercer", "stood", "up", "to", "go", ":", "she", "was", "sorry", "she", "could", "n't", "wait", "any", "longer", ",", "but", "it", "was", "after", "eight", "o'clock", "and", "she", "did", "not", "like", "to", "be", "out", "late", ",", "as", "the", "night", "air", "was", "bad", "for", "her", "."], "subj_start": 7, "subj_end": 7, "obj_start": 24, "obj_end": 24, "subj_type": "PERSON", "obj_type": "PERSON", "stanford_pos": ["NNP", "NNP", "VBD", "RP", "TO", "VB", ":", "PRP", "VBD", "JJ", "PRP", "MD", "RB", "VB", "DT", "JJR", ",", "CC", "PRP", "VBD", "IN", "CD", "RB", "CC", "PRP", "VBD", "RB", "VB", "TO", "VB", "RB", "RB", ",", "IN", "DT", "NN", "NN", "VBD", "JJ", "IN", "PRP", "."], "stanford_ner": ["PERSON", "PERSON", "O", "O", "O", "O", "O", "O", "O", "O", "O", "O", "O", "O", "O", "O", "O", "O", "O", "O", "O", "TIME", "TIME", "O", "O", "O", "O", "O", "O", "O", "O", "O", "O", "O", "O", "TIME", "O", "O", "O", "O", "O", "O"], "stanford_head": [2, 3, 0, 3, 6, 3, 3, 10, 10, 3, 14, 14, 14, 10, 16, 14, 10, 10, 22, 22, 22, 10, 22, 22, 28, 28, 28, 22, 30, 28, 32, 30, 22, 39, 37, 37, 39, 39, 22, 41, 39, 3], "stanford_deprel": ["compound", "nsubj", "ROOT", "compound:prt", "mark", "xcomp", "punct", "nsubj", "cop", "parataxis", "nsubj", "aux", "neg", "ccomp", "advmod", "advmod", "punct", "cc", "nsubj", "cop", "case", "conj", "advmod", "cc", "nsubj", "aux", "neg", "conj", "mark", "xcomp", "advmod", "advmod", "punct", "mark", "det", "compound", "nsubj", "cop", "advcl", "case", "nmod", "punct"]}, {"id": 223, "relation": "no_relation", "token": ["Mrs", "Mercer", "stood", "up", "to", "go", ":", "she", "was", "sorry", "she", "could", "n't", "wait", "any", "longer", ",", "but", "it", "was", "after", "eight", "o'clock", "and", "she", "did", "not", "like", "to", "be", "out", "late", ",", "as", "the", "night", "air", "was", "bad", "for", "her", "."], "subj_start": 7, "subj_end": 7, "obj_start": 40, "obj_end": 40, "subj_type": "PERSON", "obj_type": "PERSON", "stanford_pos": ["NNP", "NNP", "VBD", "RP", "TO", "VB", ":", "PRP", "VBD", "JJ", "PRP", "MD", "RB", "VB", "DT", "JJR", ",", "CC", "PRP", "VBD", "IN", "CD", "RB", "CC", "PRP", "VBD", "RB", "VB", "TO", "VB", "RB", "RB", ",", "IN", "DT", "NN", "NN", "VBD", "JJ", "IN", "PRP", "."], "stanford_ner": ["PERSON", "PERSON", "O", "O", "O", "O", "O", "O", "O", "O", "O", "O", "O", "O", "O", "O", "O", "O", "O", "O", "O", "TIME", "TIME", "O", "O", "O", "O", "O", "O", "O", "O", "O", "O", "O", "O", "TIME", "O", "O", "O", "O", "O", "O"], "stanford_head": [2, 3, 0, 3, 6, 3, 3, 10, 10, 3, 14, 14, 14, 10, 16, 14, 10, 10, 22, 22, 22, 10, 22, 22, 28, 28, 28, 22, 30, 28, 32, 30, 22, 39, 37, 37, 39, 39, 22, 41, 39, 3], "stanford_deprel": ["compound", "nsubj", "ROOT", "compound:prt", "mark", "xcomp", "punct", "nsubj", "cop", "parataxis", "nsubj", "aux", "neg", "ccomp", "advmod", "advmod", "punct", "cc", "nsubj", "cop", "case", "conj", "advmod", "cc", "nsubj", "aux", "neg", "conj", "mark", "xcomp", "advmod", "advmod", "punct", "mark", "det", "compound", "nsubj", "cop", "advcl", "case", "nmod", "punct"]}, {"id": 224, "relation": "no_relation", "token": ["Mrs", "Mercer", "stood", "up", "to", "go", ":", "she", "was", "sorry", "she", "could", "n't", "wait", "any", "longer", ",", "but", "it", "was", "after", "eight", "o'clock", "and", "she", "did", "not", "like", "to", "be", "out", "late", ",", "as", "the", "night", "air", "was", "bad", "for", "her", "."], "subj_start": 10, "subj_end": 10, "obj_start": 0, "obj_end": 1, "subj_type": "PERSON", "obj_type": "PERSON", "stanford_pos": ["NNP", "NNP", "VBD", "RP", "TO", "VB", ":", "PRP", "VBD", "JJ", "PRP", "MD", "RB", "VB", "DT", "JJR", ",", "CC", "PRP", "VBD", "IN", "CD", "RB", "CC", "PRP", "VBD", "RB", "VB", "TO", "VB", "RB", "RB", ",", "IN", "DT", "NN", "NN", "VBD", "JJ", "IN", "PRP", "."], "stanford_ner": ["PERSON", "PERSON", "O", "O", "O", "O", "O", "O", "O", "O", "O", "O", "O", "O", "O", "O", "O", "O", "O", "O", "O", "TIME", "TIME", "O", "O", "O", "O", "O", "O", "O", "O", "O", "O", "O", "O", "TIME", "O", "O", "O", "O", "O", "O"], "stanford_head": [2, 3, 0, 3, 6, 3, 3, 10, 10, 3, 14, 14, 14, 10, 16, 14, 10, 10, 22, 22, 22, 10, 22, 22, 28, 28, 28, 22, 30, 28, 32, 30, 22, 39, 37, 37, 39, 39, 22, 41, 39, 3], "stanford_deprel": ["compound", "nsubj", "ROOT", "compound:prt", "mark", "xcomp", "punct", "nsubj", "cop", "parataxis", "nsubj", "aux", "neg", "ccomp", "advmod", "advmod", "punct", "cc", "nsubj", "cop", "case", "conj", "advmod", "cc", "nsubj", "aux", "neg", "conj", "mark", "xcomp", "advmod", "advmod", "punct", "mark", "det", "compound", "nsubj", "cop", "advcl", "case", "nmod", "punct"]}, {"id": 225, "relation": "no_relation", "token": ["Mrs", "Mercer", "stood", "up", "to", "go", ":", "she", "was", "sorry", "she", "could", "n't", "wait", "any", "longer", ",", "but", "it", "was", "after", "eight", "o'clock", "and", "she", "did", "not", "like", "to", "be", "out", "late", ",", "as", "the", "night", "air", "was", "bad", "for", "her", "."], "subj_start": 10, "subj_end": 10, "obj_start": 7, "obj_end": 7, "subj_type": "PERSON", "obj_type": "PERSON", "stanford_pos": ["NNP", "NNP", "VBD", "RP", "TO", "VB", ":", "PRP", "VBD", "JJ", "PRP", "MD", "RB", "VB", "DT", "JJR", ",", "CC", "PRP", "VBD", "IN", "CD", "RB", "CC", "PRP", "VBD", "RB", "VB", "TO", "VB", "RB", "RB", ",", "IN", "DT", "NN", "NN", "VBD", "JJ", "IN", "PRP", "."], "stanford_ner": ["PERSON", "PERSON", "O", "O", "O", "O", "O", "O", "O", "O", "O", "O", "O", "O", "O", "O", "O", "O", "O", "O", "O", "TIME", "TIME", "O", "O", "O", "O", "O", "O", "O", "O", "O", "O", "O", "O", "TIME", "O", "O", "O", "O", "O", "O"], "stanford_head": [2, 3, 0, 3, 6, 3, 3, 10, 10, 3, 14, 14, 14, 10, 16, 14, 10, 10, 22, 22, 22, 10, 22, 22, 28, 28, 28, 22, 30, 28, 32, 30, 22, 39, 37, 37, 39, 39, 22, 41, 39, 3], "stanford_deprel": ["compound", "nsubj", "ROOT", "compound:prt", "mark", "xcomp", "punct", "nsubj", "cop", "parataxis", "nsubj", "aux", "neg", "ccomp", "advmod", "advmod", "punct", "cc", "nsubj", "cop", "case", "conj", "advmod", "cc", "nsubj", "aux", "neg", "conj", "mark", "xcomp", "advmod", "advmod", "punct", "mark", "det", "compound", "nsubj", "cop", "advcl", "case", "nmod", "punct"]}, {"id": 226, "relation": "no_relation", "token": ["Mrs", "Mercer", "stood", "up", "to", "go", ":", "she", "was", "sorry", "she", "could", "n't", "wait", "any", "longer", ",", "but", "it", "was", "after", "eight", "o'clock", "and", "she", "did", "not", "like", "to", "be", "out", "late", ",", "as", "the", "night", "air", "was", "bad", "for", "her", "."], "subj_start": 10, "subj_end": 10, "obj_start": 24, "obj_end": 24, "subj_type": "PERSON", "obj_type": "PERSON", "stanford_pos": ["NNP", "NNP", "VBD", "RP", "TO", "VB", ":", "PRP", "VBD", "JJ", "PRP", "MD", "RB", "VB", "DT", "JJR", ",", "CC", "PRP", "VBD", "IN", "CD", "RB", "CC", "PRP", "VBD", "RB", "VB", "TO", "VB", "RB", "RB", ",", "IN", "DT", "NN", "NN", "VBD", "JJ", "IN", "PRP", "."], "stanford_ner": ["PERSON", "PERSON", "O", "O", "O", "O", "O", "O", "O", "O", "O", "O", "O", "O", "O", "O", "O", "O", "O", "O", "O", "TIME", "TIME", "O", "O", "O", "O", "O", "O", "O", "O", "O", "O", "O", "O", "TIME", "O", "O", "O", "O", "O", "O"], "stanford_head": [2, 3, 0, 3, 6, 3, 3, 10, 10, 3, 14, 14, 14, 10, 16, 14, 10, 10, 22, 22, 22, 10, 22, 22, 28, 28, 28, 22, 30, 28, 32, 30, 22, 39, 37, 37, 39, 39, 22, 41, 39, 3], "stanford_deprel": ["compound", "nsubj", "ROOT", "compound:prt", "mark", "xcomp", "punct", "nsubj", "cop", "parataxis", "nsubj", "aux", "neg", "ccomp", "advmod", "advmod", "punct", "cc", "nsubj", "cop", "case", "conj", "advmod", "cc", "nsubj", "aux", "neg", "conj", "mark", "xcomp", "advmod", "advmod", "punct", "mark", "det", "compound", "nsubj", "cop", "advcl", "case", "nmod", "punct"]}, {"id": 227, "relation": "no_relation", "token": ["Mrs", "Mercer", "stood", "up", "to", "go", ":", "she", "was", "sorry", "she", "could", "n't", "wait", "any", "longer", ",", "but", "it", "was", "after", "eight", "o'clock", "and", "she", "did", "not", "like", "to", "be", "out", "late", ",", "as", "the", "night", "air", "was", "bad", "for", "her", "."], "subj_start": 10, "subj_end": 10, "obj_start": 40, "obj_end": 40, "subj_type": "PERSON", "obj_type": "PERSON", "stanford_pos": ["NNP", "NNP", "VBD", "RP", "TO", "VB", ":", "PRP", "VBD", "JJ", "PRP", "MD", "RB", "VB", "DT", "JJR", ",", "CC", "PRP", "VBD", "IN", "CD", "RB", "CC", "PRP", "VBD", "RB", "VB", "TO", "VB", "RB", "RB", ",", "IN", "DT", "NN", "NN", "VBD", "JJ", "IN", "PRP", "."], "stanford_ner": ["PERSON", "PERSON", "O", "O", "O", "O", "O", "O", "O", "O", "O", "O", "O", "O", "O", "O", "O", "O", "O", "O", "O", "TIME", "TIME", "O", "O", "O", "O", "O", "O", "O", "O", "O", "O", "O", "O", "TIME", "O", "O", "O", "O", "O", "O"], "stanford_head": [2, 3, 0, 3, 6, 3, 3, 10, 10, 3, 14, 14, 14, 10, 16, 14, 10, 10, 22, 22, 22, 10, 22, 22, 28, 28, 28, 22, 30, 28, 32, 30, 22, 39, 37, 37, 39, 39, 22, 41, 39, 3], "stanford_deprel": ["compound", "nsubj", "ROOT", "compound:prt", "mark", "xcomp", "punct", "nsubj", "cop", "parataxis", "nsubj", "aux", "neg", "ccomp", "advmod", "advmod", "punct", "cc", "nsubj", "cop", "case", "conj", "advmod", "cc", "nsubj", "aux", "neg", "conj", "mark", "xcomp", "advmod", "advmod", "punct", "mark", "det", "compound", "nsubj", "cop", "advcl", "case", "nmod", "punct"]}, {"id": 228, "relation": "no_relation", "token": ["Mrs", "Mercer", "stood", "up", "to", "go", ":", "she", "was", "sorry", "she", "could", "n't", "wait", "any", "longer", ",", "but", "it", "was", "after", "eight", "o'clock", "and", "she", "did", "not", "like", "to", "be", "out", "late", ",", "as", "the", "night", "air", "was", "bad", "for", "her", "."], "subj_start": 24, "subj_end": 24, "obj_start": 0, "obj_end": 1, "subj_type": "PERSON", "obj_type": "PERSON", "stanford_pos": ["NNP", "NNP", "VBD", "RP", "TO", "VB", ":", "PRP", "VBD", "JJ", "PRP", "MD", "RB", "VB", "DT", "JJR", ",", "CC", "PRP", "VBD", "IN", "CD", "RB", "CC", "PRP", "VBD", "RB", "VB", "TO", "VB", "RB", "RB", ",", "IN", "DT", "NN", "NN", "VBD", "JJ", "IN", "PRP", "."], "stanford_ner": ["PERSON", "PERSON", "O", "O", "O", "O", "O", "O", "O", "O", "O", "O", "O", "O", "O", "O", "O", "O", "O", "O", "O", "TIME", "TIME", "O", "O", "O", "O", "O", "O", "O", "O", "O", "O", "O", "O", "TIME", "O", "O", "O", "O", "O", "O"], "stanford_head": [2, 3, 0, 3, 6, 3, 3, 10, 10, 3, 14, 14, 14, 10, 16, 14, 10, 10, 22, 22, 22, 10, 22, 22, 28, 28, 28, 22, 30, 28, 32, 30, 22, 39, 37, 37, 39, 39, 22, 41, 39, 3], "stanford_deprel": ["compound", "nsubj", "ROOT", "compound:prt", "mark", "xcomp", "punct", "nsubj", "cop", "parataxis", "nsubj", "aux", "neg", "ccomp", "advmod", "advmod", "punct", "cc", "nsubj", "cop", "case", "conj", "advmod", "cc", "nsubj", "aux", "neg", "conj", "mark", "xcomp", "advmod", "advmod", "punct", "mark", "det", "compound", "nsubj", "cop", "advcl", "case", "nmod", "punct"]}, {"id": 229, "relation": "no_relation", "token": ["Mrs", "Mercer", "stood", "up", "to", "go", ":", "she", "was", "sorry", "she", "could", "n't", "wait", "any", "longer", ",", "but", "it", "was", "after", "eight", "o'clock", "and", "she", "did", "not", "like", "to", "be", "out", "late", ",", "as", "the", "night", "air", "was", "bad", "for", "her", "."], "subj_start": 24, "subj_end": 24, "obj_start": 7, "obj_end": 7, "subj_type": "PERSON", "obj_type": "PERSON", "stanford_pos": ["NNP", "NNP", "VBD", "RP", "TO", "VB", ":", "PRP", "VBD", "JJ", "PRP", "MD", "RB", "VB", "DT", "JJR", ",", "CC", "PRP", "VBD", "IN", "CD", "RB", "CC", "PRP", "VBD", "RB", "VB", "TO", "VB", "RB", "RB", ",", "IN", "DT", "NN", "NN", "VBD", "JJ", "IN", "PRP", "."], "stanford_ner": ["PERSON", "PERSON", "O", "O", "O", "O", "O", "O", "O", "O", "O", "O", "O", "O", "O", "O", "O", "O", "O", "O", "O", "TIME", "TIME", "O", "O", "O", "O", "O", "O", "O", "O", "O", "O", "O", "O", "TIME", "O", "O", "O", "O", "O", "O"], "stanford_head": [2, 3, 0, 3, 6, 3, 3, 10, 10, 3, 14, 14, 14, 10, 16, 14, 10, 10, 22, 22, 22, 10, 22, 22, 28, 28, 28, 22, 30, 28, 32, 30, 22, 39, 37, 37, 39, 39, 22, 41, 39, 3], "stanford_deprel": ["compound", "nsubj", "ROOT", "compound:prt", "mark", "xcomp", "punct", "nsubj", "cop", "parataxis", "nsubj", "aux", "neg", "ccomp", "advmod", "advmod", "punct", "cc", "nsubj", "cop", "case", "conj", "advmod", "cc", "nsubj", "aux", "neg", "conj", "mark", "xcomp", "advmod", "advmod", "punct", "mark", "det", "compound", "nsubj", "cop", "advcl", "case", "nmod", "punct"]}, {"id": 230, "relation": "no_relation", "token": ["Mrs", "Mercer", "stood", "up", "to", "go", ":", "she", "was", "sorry", "she", "could", "n't", "wait", "any", "longer", ",", "but", "it", "was", "after", "eight", "o'clock", "and", "she", "did", "not", "like", "to", "be", "out", "late", ",", "as", "the", "night", "air", "was", "bad", "for", "her", "."], "subj_start": 24, "subj_end": 24, "obj_start": 10, "obj_end": 10, "subj_type": "PERSON", "obj_type": "PERSON", "stanford_pos": ["NNP", "NNP", "VBD", "RP", "TO", "VB", ":", "PRP", "VBD", "JJ", "PRP", "MD", "RB", "VB", "DT", "JJR", ",", "CC", "PRP", "VBD", "IN", "CD", "RB", "CC", "PRP", "VBD", "RB", "VB", "TO", "VB", "RB", "RB", ",", "IN", "DT", "NN", "NN", "VBD", "JJ", "IN", "PRP", "."], "stanford_ner": ["PERSON", "PERSON", "O", "O", "O", "O", "O", "O", "O", "O", "O", "O", "O", "O", "O", "O", "O", "O", "O", "O", "O", "TIME", "TIME", "O", "O", "O", "O", "O", "O", "O", "O", "O", "O", "O", "O", "TIME", "O", "O", "O", "O", "O", "O"], "stanford_head": [2, 3, 0, 3, 6, 3, 3, 10, 10, 3, 14, 14, 14, 10, 16, 14, 10, 10, 22, 22, 22, 10, 22, 22, 28, 28, 28, 22, 30, 28, 32, 30, 22, 39, 37, 37, 39, 39, 22, 41, 39, 3], "stanford_deprel": ["compound", "nsubj", "ROOT", "compound:prt", "mark", "xcomp", "punct", "nsubj", "cop", "parataxis", "nsubj", "aux", "neg", "ccomp", "advmod", "advmod", "punct", "cc", "nsubj", "cop", "case", "conj", "advmod", "cc", "nsubj", "aux", "neg", "conj", "mark", "xcomp", "advmod", "advmod", "punct", "mark", "det", "compound", "nsubj", "cop", "advcl", "case", "nmod", "punct"]}, {"id": 231, "relation": "no_relation", "token": ["Mrs", "Mercer", "stood", "up", "to", "go", ":", "she", "was", "sorry", "she", "could", "n't", "wait", "any", "longer", ",", "but", "it", "was", "after", "eight", "o'clock", "and", "she", "did", "not", "like", "to", "be", "out", "late", ",", "as", "the", "night", "air", "was", "bad", "for", "her", "."], "subj_start": 24, "subj_end": 24, "obj_start": 40, "obj_end": 40, "subj_type": "PERSON", "obj_type": "PERSON", "stanford_pos": ["NNP", "NNP", "VBD", "RP", "TO", "VB", ":", "PRP", "VBD", "JJ", "PRP", "MD", "RB", "VB", "DT", "JJR", ",", "CC", "PRP", "VBD", "IN", "CD", "RB", "CC", "PRP", "VBD", "RB", "VB", "TO", "VB", "RB", "RB", ",", "IN", "DT", "NN", "NN", "VBD", "JJ", "IN", "PRP", "."], "stanford_ner": ["PERSON", "PERSON", "O", "O", "O", "O", "O", "O", "O", "O", "O", "O", "O", "O", "O", "O", "O", "O", "O", "O", "O", "TIME", "TIME", "O", "O", "O", "O", "O", "O", "O", "O", "O", "O", "O", "O", "TIME", "O", "O", "O", "O", "O", "O"], "stanford_head": [2, 3, 0, 3, 6, 3, 3, 10, 10, 3, 14, 14, 14, 10, 16, 14, 10, 10, 22, 22, 22, 10, 22, 22, 28, 28, 28, 22, 30, 28, 32, 30, 22, 39, 37, 37, 39, 39, 22, 41, 39, 3], "stanford_deprel": ["compound", "nsubj", "ROOT", "compound:prt", "mark", "xcomp", "punct", "nsubj", "cop", "parataxis", "nsubj", "aux", "neg", "ccomp", "advmod", "advmod", "punct", "cc", "nsubj", "cop", "case", "conj", "advmod", "cc", "nsubj", "aux", "neg", "conj", "mark", "xcomp", "advmod", "advmod", "punct", "mark", "det", "compound", "nsubj", "cop", "advcl", "case", "nmod", "punct"]}, {"id": 232, "relation": "no_relation", "token": ["Mrs", "Mercer", "stood", "up", "to", "go", ":", "she", "was", "sorry", "she", "could", "n't", "wait", "any", "longer", ",", "but", "it", "was", "after", "eight", "o'clock", "and", "she", "did", "not", "like", "to", "be", "out", "late", ",", "as", "the", "night", "air", "was", "bad", "for", "her", "."], "subj_start": 40, "subj_end": 40, "obj_start": 0, "obj_end": 1, "subj_type": "PERSON", "obj_type": "PERSON", "stanford_pos": ["NNP", "NNP", "VBD", "RP", "TO", "VB", ":", "PRP", "VBD", "JJ", "PRP", "MD", "RB", "VB", "DT", "JJR", ",", "CC", "PRP", "VBD", "IN", "CD", "RB", "CC", "PRP", "VBD", "RB", "VB", "TO", "VB", "RB", "RB", ",", "IN", "DT", "NN", "NN", "VBD", "JJ", "IN", "PRP", "."], "stanford_ner": ["PERSON", "PERSON", "O", "O", "O", "O", "O", "O", "O", "O", "O", "O", "O", "O", "O", "O", "O", "O", "O", "O", "O", "TIME", "TIME", "O", "O", "O", "O", "O", "O", "O", "O", "O", "O", "O", "O", "TIME", "O", "O", "O", "O", "O", "O"], "stanford_head": [2, 3, 0, 3, 6, 3, 3, 10, 10, 3, 14, 14, 14, 10, 16, 14, 10, 10, 22, 22, 22, 10, 22, 22, 28, 28, 28, 22, 30, 28, 32, 30, 22, 39, 37, 37, 39, 39, 22, 41, 39, 3], "stanford_deprel": ["compound", "nsubj", "ROOT", "compound:prt", "mark", "xcomp", "punct", "nsubj", "cop", "parataxis", "nsubj", "aux", "neg", "ccomp", "advmod", "advmod", "punct", "cc", "nsubj", "cop", "case", "conj", "advmod", "cc", "nsubj", "aux", "neg", "conj", "mark", "xcomp", "advmod", "advmod", "punct", "mark", "det", "compound", "nsubj", "cop", "advcl", "case", "nmod", "punct"]}, {"id": 233, "relation": "no_relation", "token": ["Mrs", "Mercer", "stood", "up", "to", "go", ":", "she", "was", "sorry", "she", "could", "n't", "wait", "any", "longer", ",", "but", "it", "was", "after", "eight", "o'clock", "and", "she", "did", "not", "like", "to", "be", "out", "late", ",", "as", "the", "night", "air", "was", "bad", "for", "her", "."], "subj_start": 40, "subj_end": 40, "obj_start": 7, "obj_end": 7, "subj_type": "PERSON", "obj_type": "PERSON", "stanford_pos": ["NNP", "NNP", "VBD", "RP", "TO", "VB", ":", "PRP", "VBD", "JJ", "PRP", "MD", "RB", "VB", "DT", "JJR", ",", "CC", "PRP", "VBD", "IN", "CD", "RB", "CC", "PRP", "VBD", "RB", "VB", "TO", "VB", "RB", "RB", ",", "IN", "DT", "NN", "NN", "VBD", "JJ", "IN", "PRP", "."], "stanford_ner": ["PERSON", "PERSON", "O", "O", "O", "O", "O", "O", "O", "O", "O", "O", "O", "O", "O", "O", "O", "O", "O", "O", "O", "TIME", "TIME", "O", "O", "O", "O", "O", "O", "O", "O", "O", "O", "O", "O", "TIME", "O", "O", "O", "O", "O", "O"], "stanford_head": [2, 3, 0, 3, 6, 3, 3, 10, 10, 3, 14, 14, 14, 10, 16, 14, 10, 10, 22, 22, 22, 10, 22, 22, 28, 28, 28, 22, 30, 28, 32, 30, 22, 39, 37, 37, 39, 39, 22, 41, 39, 3], "stanford_deprel": ["compound", "nsubj", "ROOT", "compound:prt", "mark", "xcomp", "punct", "nsubj", "cop", "parataxis", "nsubj", "aux", "neg", "ccomp", "advmod", "advmod", "punct", "cc", "nsubj", "cop", "case", "conj", "advmod", "cc", "nsubj", "aux", "neg", "conj", "mark", "xcomp", "advmod", "advmod", "punct", "mark", "det", "compound", "nsubj", "cop", "advcl", "case", "nmod", "punct"]}, {"id": 234, "relation": "no_relation", "token": ["Mrs", "Mercer", "stood", "up", "to", "go", ":", "she", "was", "sorry", "she", "could", "n't", "wait", "any", "longer", ",", "but", "it", "was", "after", "eight", "o'clock", "and", "she", "did", "not", "like", "to", "be", "out", "late", ",", "as", "the", "night", "air", "was", "bad", "for", "her", "."], "subj_start": 40, "subj_end": 40, "obj_start": 10, "obj_end": 10, "subj_type": "PERSON", "obj_type": "PERSON", "stanford_pos": ["NNP", "NNP", "VBD", "RP", "TO", "VB", ":", "PRP", "VBD", "JJ", "PRP", "MD", "RB", "VB", "DT", "JJR", ",", "CC", "PRP", "VBD", "IN", "CD", "RB", "CC", "PRP", "VBD", "RB", "VB", "TO", "VB", "RB", "RB", ",", "IN", "DT", "NN", "NN", "VBD", "JJ", "IN", "PRP", "."], "stanford_ner": ["PERSON", "PERSON", "O", "O", "O", "O", "O", "O", "O", "O", "O", "O", "O", "O", "O", "O", "O", "O", "O", "O", "O", "TIME", "TIME", "O", "O", "O", "O", "O", "O", "O", "O", "O", "O", "O", "O", "TIME", "O", "O", "O", "O", "O", "O"], "stanford_head": [2, 3, 0, 3, 6, 3, 3, 10, 10, 3, 14, 14, 14, 10, 16, 14, 10, 10, 22, 22, 22, 10, 22, 22, 28, 28, 28, 22, 30, 28, 32, 30, 22, 39, 37, 37, 39, 39, 22, 41, 39, 3], "stanford_deprel": ["compound", "nsubj", "ROOT", "compound:prt", "mark", "xcomp", "punct", "nsubj", "cop", "parataxis", "nsubj", "aux", "neg", "ccomp", "advmod", "advmod", "punct", "cc", "nsubj", "cop", "case", "conj", "advmod", "cc", "nsubj", "aux", "neg", "conj", "mark", "xcomp", "advmod", "advmod", "punct", "mark", "det", "compound", "nsubj", "cop", "advcl", "case", "nmod", "punct"]}, {"id": 235, "relation": "no_relation", "token": ["Mrs", "Mercer", "stood", "up", "to", "go", ":", "she", "was", "sorry", "she", "could", "n't", "wait", "any", "longer", ",", "but", "it", "was", "after", "eight", "o'clock", "and", "she", "did", "not", "like", "to", "be", "out", "late", ",", "as", "the", "night", "air", "was", "bad", "for", "her", "."], "subj_start": 40, "subj_end": 40, "obj_start": 24, "obj_end": 24, "subj_type": "PERSON", "obj_type": "PERSON", "stanford_pos": ["NNP", "NNP", "VBD", "RP", "TO", "VB", ":", "PRP", "VBD", "JJ", "PRP", "MD", "RB", "VB", "DT", "JJR", ",", "CC", "PRP", "VBD", "IN", "CD", "RB", "CC", "PRP", "VBD", "RB", "VB", "TO", "VB", "RB", "RB", ",", "IN", "DT", "NN", "NN", "VBD", "JJ", "IN", "PRP", "."], "stanford_ner": ["PERSON", "PERSON", "O", "O", "O", "O", "O", "O", "O", "O", "O", "O", "O", "O", "O", "O", "O", "O", "O", "O", "O", "TIME", "TIME", "O", "O", "O", "O", "O", "O", "O", "O", "O", "O", "O", "O", "TIME", "O", "O", "O", "O", "O", "O"], "stanford_head": [2, 3, 0, 3, 6, 3, 3, 10, 10, 3, 14, 14, 14, 10, 16, 14, 10, 10, 22, 22, 22, 10, 22, 22, 28, 28, 28, 22, 30, 28, 32, 30, 22, 39, 37, 37, 39, 39, 22, 41, 39, 3], "stanford_deprel": ["compound", "nsubj", "ROOT", "compound:prt", "mark", "xcomp", "punct", "nsubj", "cop", "parataxis", "nsubj", "aux", "neg", "ccomp", "advmod", "advmod", "punct", "cc", "nsubj", "cop", "case", "conj", "advmod", "cc", "nsubj", "aux", "neg", "conj", "mark", "xcomp", "advmod", "advmod", "punct", "mark", "det", "compound", "nsubj", "cop", "advcl", "case", "nmod", "punct"]}, {"id": 236, "relation": "no_relation", "token": ["When", "she", "had", "gone", "I", "began", "to", "walk", "up", "and", "down", "the", "room", ",", "clenching", "my", "fists", "."], "subj_start": 1, "subj_end": 1, "obj_start": 15, "obj_end": 15, "subj_type": "PERSON", "obj_type": "PERSON", "stanford_pos": ["WRB", "PRP", "VBD", "VBN", "PRP", "VBD", "TO", "VB", "RB", "CC", "RB", "DT", "NN", ",", "VBG", "PRP$", "NNS", "."], "stanford_ner": ["O", "O", "O", "O", "O", "O", "O", "O", "O", "O", "O", "O", "O", "O", "O", "O", "O", "O"], "stanford_head": [4, 4, 4, 6, 6, 0, 8, 6, 8, 9, 9, 13, 8, 6, 6, 17, 15, 6], "stanford_deprel": ["advmod", "nsubj", "aux", "advcl", "nsubj", "ROOT", "mark", "xcomp", "advmod", "cc", "conj", "det", "dobj", "punct", "xcomp", "nmod:poss", "dobj", "punct"]}, {"id": 237, "relation": "no_relation", "token": ["When", "she", "had", "gone", "I", "began", "to", "walk", "up", "and", "down", "the", "room", ",", "clenching", "my", "fists", "."], "subj_start": 15, "subj_end": 15, "obj_start": 1, "obj_end": 1, "subj_type": "PERSON", "obj_type": "PERSON", "stanford_pos": ["WRB", "PRP", "VBD", "VBN", "PRP", "VBD", "TO", "VB", "RB", "CC", "RB", "DT", "NN", ",", "VBG", "PRP$", "NNS", "."], "stanford_ner": ["O", "O", "O", "O", "O", "O", "O", "O", "O", "O", "O", "O", "O", "O", "O", "O", "O", "O"], "stanford_head": [4, 4, 4, 6, 6, 0, 8, 6, 8, 9, 9, 13, 8, 6, 6, 17, 15, 6], "stanford_deprel": ["advmod", "nsubj", "aux", "advcl", "nsubj", "ROOT", "mark", "xcomp", "advmod", "cc", "conj", "det", "dobj", "punct", "xcomp", "nmod:poss", "dobj", "punct"]}, {"id": 238, "relation": "per:other_family", "token": ["My", "uncle", "said", "he", "was", "very", "sorry", "he", "had", "forgotten", "."], "subj_start": 0, "subj_end": 0, "obj_start": 3, "obj_end": 3, "subj_type": "PERSON", "obj_type": "PERSON", "stanford_pos": ["PRP$", "NN", "VBD", "PRP", "VBD", "RB", "JJ", "PRP", "VBD", "VBN", "."], "stanford_ner": ["O", "O", "O", "O", "O", "O", "O", "O", "O", "O", "O"], "stanford_head": [2, 3, 0, 7, 7, 7, 3, 10, 10, 7, 3], "stanford_deprel": ["nmod:poss", "nsubj", "ROOT", "nsubj", "cop", "advmod", "ccomp", "nsubj", "aux", "ccomp", "punct"]}, {"id": 239, "relation": "per:other_family", "token": ["My", "uncle", "said", "he", "was", "very", "sorry", "he", "had", "forgotten", "."], "subj_start": 0, "subj_end": 0, "obj_start": 7, "obj_end": 7, "subj_type": "PERSON", "obj_type": "PERSON", "stanford_pos": ["PRP$", "NN", "VBD", "PRP", "VBD", "RB", "JJ", "PRP", "VBD", "VBN", "."], "stanford_ner": ["O", "O", "O", "O", "O", "O", "O", "O", "O", "O", "O"], "stanford_head": [2, 3, 0, 7, 7, 7, 3, 10, 10, 7, 3], "stanford_deprel": ["nmod:poss", "nsubj", "ROOT", "nsubj", "cop", "advmod", "ccomp", "nsubj", "aux", "ccomp", "punct"]}, {"id": 240, "relation": "per:other_family", "token": ["My", "uncle", "said", "he", "was", "very", "sorry", "he", "had", "forgotten", "."], "subj_start": 3, "subj_end": 3, "obj_start": 0, "obj_end": 0, "subj_type": "PERSON", "obj_type": "PERSON", "stanford_pos": ["PRP$", "NN", "VBD", "PRP", "VBD", "RB", "JJ", "PRP", "VBD", "VBN", "."], "stanford_ner": ["O", "O", "O", "O", "O", "O", "O", "O", "O", "O", "O"], "stanford_head": [2, 3, 0, 7, 7, 7, 3, 10, 10, 7, 3], "stanford_deprel": ["nmod:poss", "nsubj", "ROOT", "nsubj", "cop", "advmod", "ccomp", "nsubj", "aux", "ccomp", "punct"]}, {"id": 241, "relation": "no_relation", "token": ["My", "uncle", "said", "he", "was", "very", "sorry", "he", "had", "forgotten", "."], "subj_start": 3, "subj_end": 3, "obj_start": 7, "obj_end": 7, "subj_type": "PERSON", "obj_type": "PERSON", "stanford_pos": ["PRP$", "NN", "VBD", "PRP", "VBD", "RB", "JJ", "PRP", "VBD", "VBN", "."], "stanford_ner": ["O", "O", "O", "O", "O", "O", "O", "O", "O", "O", "O"], "stanford_head": [2, 3, 0, 7, 7, 7, 3, 10, 10, 7, 3], "stanford_deprel": ["nmod:poss", "nsubj", "ROOT", "nsubj", "cop", "advmod", "ccomp", "nsubj", "aux", "ccomp", "punct"]}, {"id": 242, "relation": "per:other_family", "token": ["My", "uncle", "said", "he", "was", "very", "sorry", "he", "had", "forgotten", "."], "subj_start": 7, "subj_end": 7, "obj_start": 0, "obj_end": 0, "subj_type": "PERSON", "obj_type": "PERSON", "stanford_pos": ["PRP$", "NN", "VBD", "PRP", "VBD", "RB", "JJ", "PRP", "VBD", "VBN", "."], "stanford_ner": ["O", "O", "O", "O", "O", "O", "O", "O", "O", "O", "O"], "stanford_head": [2, 3, 0, 7, 7, 7, 3, 10, 10, 7, 3], "stanford_deprel": ["nmod:poss", "nsubj", "ROOT", "nsubj", "cop", "advmod", "ccomp", "nsubj", "aux", "ccomp", "punct"]}, {"id": 243, "relation": "no_relation", "token": ["My", "uncle", "said", "he", "was", "very", "sorry", "he", "had", "forgotten", "."], "subj_start": 7, "subj_end": 7, "obj_start": 3, "obj_end": 3, "subj_type": "PERSON", "obj_type": "PERSON", "stanford_pos": ["PRP$", "NN", "VBD", "PRP", "VBD", "RB", "JJ", "PRP", "VBD", "VBN", "."], "stanford_ner": ["O", "O", "O", "O", "O", "O", "O", "O", "O", "O", "O"], "stanford_head": [2, 3, 0, 7, 7, 7, 3, 10, 10, 7, 3], "stanford_deprel": ["nmod:poss", "nsubj", "ROOT", "nsubj", "cop", "advmod", "ccomp", "nsubj", "aux", "ccomp", "punct"]}, {"id": 244, "relation": "no_relation", "token": ["When", "I", "left", "the", "kitchen", "he", "was", "about", "to", "recite", "the", "opening", "lines", "of", "the", "piece", "to", "my", "aunt", "."], "subj_start": 5, "subj_end": 5, "obj_start": 17, "obj_end": 17, "subj_type": "PERSON", "obj_type": "PERSON", "stanford_pos": ["WRB", "PRP", "VBD", "DT", "NN", "PRP", "VBD", "IN", "TO", "VB", "DT", "NN", "NNS", "IN", "DT", "NN", "TO", "PRP$", "NN", "."], "stanford_ner": ["O", "O", "O", "O", "O", "O", "O", "O", "O", "O", "O", "O", "O", "O", "O", "O", "O", "O", "O", "O"], "stanford_head": [3, 3, 0, 5, 3, 8, 8, 5, 10, 8, 13, 13, 10, 16, 16, 13, 19, 19, 10, 3], "stanford_deprel": ["advmod", "nsubj", "ROOT", "det", "dobj", "nsubj", "aux", "acl:relcl", "mark", "xcomp", "det", "compound", "dobj", "case", "det", "nmod", "case", "nmod:poss", "nmod", "punct"]}, {"id": 245, "relation": "no_relation", "token": ["When", "I", "left", "the", "kitchen", "he", "was", "about", "to", "recite", "the", "opening", "lines", "of", "the", "piece", "to", "my", "aunt", "."], "subj_start": 17, "subj_end": 17, "obj_start": 5, "obj_end": 5, "subj_type": "PERSON", "obj_type": "PERSON", "stanford_pos": ["WRB", "PRP", "VBD", "DT", "NN", "PRP", "VBD", "IN", "TO", "VB", "DT", "NN", "NNS", "IN", "DT", "NN", "TO", "PRP$", "NN", "."], "stanford_ner": ["O", "O", "O", "O", "O", "O", "O", "O", "O", "O", "O", "O", "O", "O", "O", "O", "O", "O", "O", "O"], "stanford_head": [3, 3, 0, 5, 3, 8, 8, 5, 10, 8, 13, 13, 10, 16, 16, 13, 19, 19, 10, 3], "stanford_deprel": ["advmod", "nsubj", "ROOT", "det", "dobj", "nsubj", "aux", "acl:relcl", "mark", "xcomp", "det", "compound", "dobj", "case", "det", "nmod", "case", "nmod:poss", "nmod", "punct"]}, {"id": 246, "relation": "no_relation", "token": ["It", "happened", "that", "he", "was", "roaring", "protestations", ",", "with", "his", "arms", "clasped", "about", "the", "dog", "'s", "neck", ",", "when", "the", "father", "of", "the", "family", "came", "in", "from", "work", "."], "subj_start": 3, "subj_end": 3, "obj_start": 9, "obj_end": 9, "subj_type": "PERSON", "obj_type": "PERSON", "stanford_pos": ["PRP", "VBD", "IN", "PRP", "VBD", "VBG", "NNS", ",", "IN", "PRP$", "NNS", "VBD", "IN", "DT", "NN", "POS", "NN", ",", "WRB", "DT", "NN", "IN", "DT", "NN", "VBD", "IN", "IN", "NN", "."], "stanford_ner": ["O", "O", "O", "O", "O", "O", "O", "O", "O", "O", "O", "O", "O", "O", "O", "O", "O", "O", "O", "O", "O", "O", "O", "O", "O", "O", "O", "O", "O"], "stanford_head": [2, 0, 6, 6, 6, 2, 6, 6, 11, 11, 6, 11, 17, 15, 17, 15, 12, 6, 25, 21, 25, 24, 24, 21, 6, 25, 28, 25, 2], "stanford_deprel": ["nsubj", "ROOT", "mark", "nsubj", "aux", "ccomp", "dobj", "punct", "case", "nmod:poss", "nmod", "acl", "case", "det", "nmod:poss", "case", "nmod", "punct", "advmod", "det", "nsubj", "case", "det", "nmod", "advcl", "compound:prt", "case", "nmod", "punct"]}, {"id": 247, "relation": "no_relation", "token": ["It", "happened", "that", "he", "was", "roaring", "protestations", ",", "with", "his", "arms", "clasped", "about", "the", "dog", "'s", "neck", ",", "when", "the", "father", "of", "the", "family", "came", "in", "from", "work", "."], "subj_start": 9, "subj_end": 9, "obj_start": 3, "obj_end": 3, "subj_type": "PERSON", "obj_type": "PERSON", "stanford_pos": ["PRP", "VBD", "IN", "PRP", "VBD", "VBG", "NNS", ",", "IN", "PRP$", "NNS", "VBD", "IN", "DT", "NN", "POS", "NN", ",", "WRB", "DT", "NN", "IN", "DT", "NN", "VBD", "IN", "IN", "NN", "."], "stanford_ner": ["O", "O", "O", "O", "O", "O", "O", "O", "O", "O", "O", "O", "O", "O", "O", "O", "O", "O", "O", "O", "O", "O", "O", "O", "O", "O", "O", "O", "O"], "stanford_head": [2, 0, 6, 6, 6, 2, 6, 6, 11, 11, 6, 11, 17, 15, 17, 15, 12, 6, 25, 21, 25, 24, 24, 21, 6, 25, 28, 25, 2], "stanford_deprel": ["nsubj", "ROOT", "mark", "nsubj", "aux", "ccomp", "dobj", "punct", "case", "nmod:poss", "nmod", "acl", "case", "det", "nmod:poss", "case", "nmod", "punct", "advmod", "det", "nsubj", "case", "det", "nmod", "advcl", "compound:prt", "case", "nmod", "punct"]}, {"id": 248, "relation": "no_relation", "token": ["The", "father", "of", "the", "family", ",", "it", "appears", ",", "was", "in", "a", "particularly", "savage", "temper", "that", "evening", ",", "and", "when", "he", "perceived", "that", "it", "would", "amaze", "and", "anger", "everybody", "if", "such", "a", "dog", "were", "allowed", "to", "remain", ",", "he", "decided", "that", "it", "should", "be", "so", "."], "subj_start": 20, "subj_end": 20, "obj_start": 38, "obj_end": 38, "subj_type": "PERSON", "obj_type": "PERSON", "stanford_pos": ["DT", "NN", "IN", "DT", "NN", ",", "PRP", "VBZ", ",", "VBD", "IN", "DT", "RB", "JJ", "NN", "WDT", "NN", ",", "CC", "WRB", "PRP", "VBD", "IN", "PRP", "MD", "VB", "CC", "NN", "NN", "IN", "PDT", "DT", "NN", "VBD", "VBN", "TO", "VB", ",", "PRP", "VBD", "IN", "PRP", "MD", "VB", "RB", "."], "stanford_ner": ["O", "O", "O", "O", "O", "O", "O", "O", "O", "O", "O", "O", "O", "O", "O", "O", "TIME", "O", "O", "O", "O", "O", "O", "O", "O", "O", "O", "O", "O", "O", "O", "O", "O", "O", "O", "O", "O", "O", "O", "O", "O", "O", "O", "O", "O", "O"], "stanford_head": [2, 15, 5, 5, 2, 8, 8, 15, 8, 15, 15, 15, 14, 15, 0, 17, 15, 17, 17, 22, 22, 40, 26, 26, 26, 22, 26, 29, 26, 35, 33, 33, 35, 35, 26, 37, 35, 40, 40, 17, 44, 44, 44, 40, 44, 15], "stanford_deprel": ["det", "nsubj", "case", "det", "nmod", "punct", "nsubj", "parataxis", "punct", "cop", "case", "det", "advmod", "amod", "ROOT", "det", "dobj", "punct", "cc", "advmod", "nsubj", "advcl", "mark", "nsubj", "aux", "ccomp", "cc", "compound", "conj", "mark", "det:predet", "det", "nsubjpass", "auxpass", "advcl", "mark", "xcomp", "punct", "nsubj", "conj", "mark", "nsubj", "aux", "ccomp", "advmod", "punct"]}, {"id": 249, "relation": "no_relation", "token": ["The", "father", "of", "the", "family", ",", "it", "appears", ",", "was", "in", "a", "particularly", "savage", "temper", "that", "evening", ",", "and", "when", "he", "perceived", "that", "it", "would", "amaze", "and", "anger", "everybody", "if", "such", "a", "dog", "were", "allowed", "to", "remain", ",", "he", "decided", "that", "it", "should", "be", "so", "."], "subj_start": 38, "subj_end": 38, "obj_start": 20, "obj_end": 20, "subj_type": "PERSON", "obj_type": "PERSON", "stanford_pos": ["DT", "NN", "IN", "DT", "NN", ",", "PRP", "VBZ", ",", "VBD", "IN", "DT", "RB", "JJ", "NN", "WDT", "NN", ",", "CC", "WRB", "PRP", "VBD", "IN", "PRP", "MD", "VB", "CC", "NN", "NN", "IN", "PDT", "DT", "NN", "VBD", "VBN", "TO", "VB", ",", "PRP", "VBD", "IN", "PRP", "MD", "VB", "RB", "."], "stanford_ner": ["O", "O", "O", "O", "O", "O", "O", "O", "O", "O", "O", "O", "O", "O", "O", "O", "TIME", "O", "O", "O", "O", "O", "O", "O", "O", "O", "O", "O", "O", "O", "O", "O", "O", "O", "O", "O", "O", "O", "O", "O", "O", "O", "O", "O", "O", "O"], "stanford_head": [2, 15, 5, 5, 2, 8, 8, 15, 8, 15, 15, 15, 14, 15, 0, 17, 15, 17, 17, 22, 22, 40, 26, 26, 26, 22, 26, 29, 26, 35, 33, 33, 35, 35, 26, 37, 35, 40, 40, 17, 44, 44, 44, 40, 44, 15], "stanford_deprel": ["det", "nsubj", "case", "det", "nmod", "punct", "nsubj", "parataxis", "punct", "cop", "case", "det", "advmod", "amod", "ROOT", "det", "dobj", "punct", "cc", "advmod", "nsubj", "advcl", "mark", "nsubj", "aux", "ccomp", "cc", "compound", "conj", "mark", "det:predet", "det", "nsubjpass", "auxpass", "advcl", "mark", "xcomp", "punct", "nsubj", "conj", "mark", "nsubj", "aux", "ccomp", "advmod", "punct"]}, {"id": 250, "relation": "no_relation", "token": ["The", "child", ",", "crying", "softly", ",", "took", "his", "friend", "off", "to", "a", "retired", "part", "of", "the", "room", "to", "hobnob", "with", "him", ",", "while", "the", "father", "quelled", "a", "fierce", "rebellion", "of", "his", "wife", "."], "subj_start": 7, "subj_end": 7, "obj_start": 20, "obj_end": 20, "subj_type": "PERSON", "obj_type": "PERSON", "stanford_pos": ["DT", "NN", ",", "VBG", "RB", ",", "VBD", "PRP$", "NN", "IN", "TO", "DT", "JJ", "NN", "IN", "DT", "NN", "TO", "VB", "IN", "PRP", ",", "IN", "DT", "NN", "VBD", "DT", "JJ", "NN", "IN", "PRP$", "NN", "."], "stanford_ner": ["O", "O", "O", "O", "O", "O", "O", "O", "O", "O", "O", "O", "O", "O", "O", "O", "O", "O", "O", "O", "O", "O", "O", "O", "O", "O", "O", "O", "O", "O", "O", "O", "O"], "stanford_head": [2, 7, 7, 7, 4, 7, 0, 9, 7, 14, 14, 14, 14, 7, 17, 17, 14, 19, 7, 21, 19, 7, 26, 25, 26, 7, 29, 29, 26, 32, 32, 29, 7], "stanford_deprel": ["det", "nsubj", "punct", "advcl", "advmod", "punct", "ROOT", "nmod:poss", "dobj", "case", "case", "det", "amod", "nmod", "case", "det", "nmod", "mark", "advcl", "case", "nmod", "punct", "mark", "det", "nsubj", "advcl", "det", "amod", "dobj", "case", "nmod:poss", "nmod", "punct"]}, {"id": 251, "relation": "per:parents", "token": ["The", "child", ",", "crying", "softly", ",", "took", "his", "friend", "off", "to", "a", "retired", "part", "of", "the", "room", "to", "hobnob", "with", "him", ",", "while", "the", "father", "quelled", "a", "fierce", "rebellion", "of", "his", "wife", "."], "subj_start": 7, "subj_end": 7, "obj_start": 30, "obj_end": 30, "subj_type": "PERSON", "obj_type": "PERSON", "stanford_pos": ["DT", "NN", ",", "VBG", "RB", ",", "VBD", "PRP$", "NN", "IN", "TO", "DT", "JJ", "NN", "IN", "DT", "NN", "TO", "VB", "IN", "PRP", ",", "IN", "DT", "NN", "VBD", "DT", "JJ", "NN", "IN", "PRP$", "NN", "."], "stanford_ner": ["O", "O", "O", "O", "O", "O", "O", "O", "O", "O", "O", "O", "O", "O", "O", "O", "O", "O", "O", "O", "O", "O", "O", "O", "O", "O", "O", "O", "O", "O", "O", "O", "O"], "stanford_head": [2, 7, 7, 7, 4, 7, 0, 9, 7, 14, 14, 14, 14, 7, 17, 17, 14, 19, 7, 21, 19, 7, 26, 25, 26, 7, 29, 29, 26, 32, 32, 29, 7], "stanford_deprel": ["det", "nsubj", "punct", "advcl", "advmod", "punct", "ROOT", "nmod:poss", "dobj", "case", "case", "det", "amod", "nmod", "case", "det", "nmod", "mark", "advcl", "case", "nmod", "punct", "mark", "det", "nsubj", "advcl", "det", "amod", "dobj", "case", "nmod:poss", "nmod", "punct"]}, {"id": 252, "relation": "no_relation", "token": ["The", "child", ",", "crying", "softly", ",", "took", "his", "friend", "off", "to", "a", "retired", "part", "of", "the", "room", "to", "hobnob", "with", "him", ",", "while", "the", "father", "quelled", "a", "fierce", "rebellion", "of", "his", "wife", "."], "subj_start": 20, "subj_end": 20, "obj_start": 7, "obj_end": 7, "subj_type": "PERSON", "obj_type": "PERSON", "stanford_pos": ["DT", "NN", ",", "VBG", "RB", ",", "VBD", "PRP$", "NN", "IN", "TO", "DT", "JJ", "NN", "IN", "DT", "NN", "TO", "VB", "IN", "PRP", ",", "IN", "DT", "NN", "VBD", "DT", "JJ", "NN", "IN", "PRP$", "NN", "."], "stanford_ner": ["O", "O", "O", "O", "O", "O", "O", "O", "O", "O", "O", "O", "O", "O", "O", "O", "O", "O", "O", "O", "O", "O", "O", "O", "O", "O", "O", "O", "O", "O", "O", "O", "O"], "stanford_head": [2, 7, 7, 7, 4, 7, 0, 9, 7, 14, 14, 14, 14, 7, 17, 17, 14, 19, 7, 21, 19, 7, 26, 25, 26, 7, 29, 29, 26, 32, 32, 29, 7], "stanford_deprel": ["det", "nsubj", "punct", "advcl", "advmod", "punct", "ROOT", "nmod:poss", "dobj", "case", "case", "det", "amod", "nmod", "case", "det", "nmod", "mark", "advcl", "case", "nmod", "punct", "mark", "det", "nsubj", "advcl", "det", "amod", "dobj", "case", "nmod:poss", "nmod", "punct"]}, {"id": 253, "relation": "no_relation", "token": ["The", "child", ",", "crying", "softly", ",", "took", "his", "friend", "off", "to", "a", "retired", "part", "of", "the", "room", "to", "hobnob", "with", "him", ",", "while", "the", "father", "quelled", "a", "fierce", "rebellion", "of", "his", "wife", "."], "subj_start": 20, "subj_end": 20, "obj_start": 30, "obj_end": 30, "subj_type": "PERSON", "obj_type": "PERSON", "stanford_pos": ["DT", "NN", ",", "VBG", "RB", ",", "VBD", "PRP$", "NN", "IN", "TO", "DT", "JJ", "NN", "IN", "DT", "NN", "TO", "VB", "IN", "PRP", ",", "IN", "DT", "NN", "VBD", "DT", "JJ", "NN", "IN", "PRP$", "NN", "."], "stanford_ner": ["O", "O", "O", "O", "O", "O", "O", "O", "O", "O", "O", "O", "O", "O", "O", "O", "O", "O", "O", "O", "O", "O", "O", "O", "O", "O", "O", "O", "O", "O", "O", "O", "O"], "stanford_head": [2, 7, 7, 7, 4, 7, 0, 9, 7, 14, 14, 14, 14, 7, 17, 17, 14, 19, 7, 21, 19, 7, 26, 25, 26, 7, 29, 29, 26, 32, 32, 29, 7], "stanford_deprel": ["det", "nsubj", "punct", "advcl", "advmod", "punct", "ROOT", "nmod:poss", "dobj", "case", "case", "det", "amod", "nmod", "case", "det", "nmod", "mark", "advcl", "case", "nmod", "punct", "mark", "det", "nsubj", "advcl", "det", "amod", "dobj", "case", "nmod:poss", "nmod", "punct"]}, {"id": 254, "relation": "per:children", "token": ["The", "child", ",", "crying", "softly", ",", "took", "his", "friend", "off", "to", "a", "retired", "part", "of", "the", "room", "to", "hobnob", "with", "him", ",", "while", "the", "father", "quelled", "a", "fierce", "rebellion", "of", "his", "wife", "."], "subj_start": 30, "subj_end": 30, "obj_start": 7, "obj_end": 7, "subj_type": "PERSON", "obj_type": "PERSON", "stanford_pos": ["DT", "NN", ",", "VBG", "RB", ",", "VBD", "PRP$", "NN", "IN", "TO", "DT", "JJ", "NN", "IN", "DT", "NN", "TO", "VB", "IN", "PRP", ",", "IN", "DT", "NN", "VBD", "DT", "JJ", "NN", "IN", "PRP$", "NN", "."], "stanford_ner": ["O", "O", "O", "O", "O", "O", "O", "O", "O", "O", "O", "O", "O", "O", "O", "O", "O", "O", "O", "O", "O", "O", "O", "O", "O", "O", "O", "O", "O", "O", "O", "O", "O"], "stanford_head": [2, 7, 7, 7, 4, 7, 0, 9, 7, 14, 14, 14, 14, 7, 17, 17, 14, 19, 7, 21, 19, 7, 26, 25, 26, 7, 29, 29, 26, 32, 32, 29, 7], "stanford_deprel": ["det", "nsubj", "punct", "advcl", "advmod", "punct", "ROOT", "nmod:poss", "dobj", "case", "case", "det", "amod", "nmod", "case", "det", "nmod", "mark", "advcl", "case", "nmod", "punct", "mark", "det", "nsubj", "advcl", "det", "amod", "dobj", "case", "nmod:poss", "nmod", "punct"]}, {"id": 255, "relation": "no_relation", "token": ["The", "child", ",", "crying", "softly", ",", "took", "his", "friend", "off", "to", "a", "retired", "part", "of", "the", "room", "to", "hobnob", "with", "him", ",", "while", "the", "father", "quelled", "a", "fierce", "rebellion", "of", "his", "wife", "."], "subj_start": 30, "subj_end": 30, "obj_start": 20, "obj_end": 20, "subj_type": "PERSON", "obj_type": "PERSON", "stanford_pos": ["DT", "NN", ",", "VBG", "RB", ",", "VBD", "PRP$", "NN", "IN", "TO", "DT", "JJ", "NN", "IN", "DT", "NN", "TO", "VB", "IN", "PRP", ",", "IN", "DT", "NN", "VBD", "DT", "JJ", "NN", "IN", "PRP$", "NN", "."], "stanford_ner": ["O", "O", "O", "O", "O", "O", "O", "O", "O", "O", "O", "O", "O", "O", "O", "O", "O", "O", "O", "O", "O", "O", "O", "O", "O", "O", "O", "O", "O", "O", "O", "O", "O"], "stanford_head": [2, 7, 7, 7, 4, 7, 0, 9, 7, 14, 14, 14, 14, 7, 17, 17, 14, 19, 7, 21, 19, 7, 26, 25, 26, 7, 29, 29, 26, 32, 32, 29, 7], "stanford_deprel": ["det", "nsubj", "punct", "advcl", "advmod", "punct", "ROOT", "nmod:poss", "dobj", "case", "case", "det", "amod", "nmod", "case", "det", "nmod", "mark", "advcl", "case", "nmod", "punct", "mark", "det", "nsubj", "advcl", "det", "amod", "dobj", "case", "nmod:poss", "nmod", "punct"]}, {"id": 256, "relation": "no_relation", "token": ["Once", "when", "the", "child", "had", "run", ",", "protesting", "loudly", ",", "with", "tears", "raining", "down", "his", "face", "and", "his", "arms", "outstretched", ",", "to", "protect", "his", "friend", ",", "he", "had", "been", "struck", "in", "the", "head", "with", "a", "very", "large", "saucepan", "from", "the", "hand", "of", "his", "father", ",", "enraged", "at", "some", "seeming", "lack", "of", "courtesy", "in", "the", "dog", "."], "subj_start": 14, "subj_end": 14, "obj_start": 17, "obj_end": 17, "subj_type": "PERSON", "obj_type": "PERSON", "stanford_pos": ["RB", "WRB", "DT", "NN", "VBD", "VBN", ",", "VBG", "RB", ",", "IN", "NNS", "VBG", "RP", "PRP$", "NN", "CC", "PRP$", "NNS", "VBN", ",", "TO", "VB", "PRP$", "NN", ",", "PRP", "VBD", "VBN", "VBN", "IN", "DT", "NN", "IN", "DT", "RB", "JJ", "NN", "IN", "DT", "NN", "IN", "PRP$", "NN", ",", "VBD", "IN", "DT", "JJ", "NN", "IN", "NN", "IN", "DT", "NN", "."], "stanford_ner": ["DATE", "O", "O", "O", "O", "O", "O", "O", "O", "O", "O", "O", "O", "O", "O", "O", "O", "O", "O", "O", "O", "O", "O", "O", "O", "O", "O", "O", "O", "O", "O", "O", "O", "O", "O", "O", "O", "O", "O", "O", "O", "O", "O", "O", "O", "O", "O", "O", "O", "O", "O", "O", "O", "O", "O", "O"], "stanford_head": [30, 6, 4, 6, 6, 30, 6, 6, 8, 6, 12, 6, 12, 13, 16, 20, 16, 19, 16, 13, 13, 23, 13, 25, 23, 30, 30, 30, 30, 0, 33, 33, 30, 38, 38, 37, 38, 30, 41, 41, 38, 44, 44, 41, 30, 30, 50, 50, 50, 46, 52, 50, 55, 55, 50, 30], "stanford_deprel": ["advmod", "advmod", "det", "nsubj", "aux", "advcl", "punct", "xcomp", "advmod", "punct", "case", "nmod", "acl", "compound:prt", "nmod:poss", "nsubj", "cc", "nmod:poss", "conj", "dep", "punct", "mark", "xcomp", "nmod:poss", "dobj", "punct", "nsubjpass", "aux", "auxpass", "ROOT", "case", "det", "nmod", "case", "det", "advmod", "amod", "nmod", "case", "det", "nmod", "case", "nmod:poss", "nmod", "punct", "dep", "case", "det", "amod", "nmod", "case", "nmod", "case", "det", "nmod", "punct"]}, {"id": 257, "relation": "no_relation", "token": ["Once", "when", "the", "child", "had", "run", ",", "protesting", "loudly", ",", "with", "tears", "raining", "down", "his", "face", "and", "his", "arms", "outstretched", ",", "to", "protect", "his", "friend", ",", "he", "had", "been", "struck", "in", "the", "head", "with", "a", "very", "large", "saucepan", "from", "the", "hand", "of", "his", "father", ",", "enraged", "at", "some", "seeming", "lack", "of", "courtesy", "in", "the", "dog", "."], "subj_start": 14, "subj_end": 14, "obj_start": 23, "obj_end": 23, "subj_type": "PERSON", "obj_type": "PERSON", "stanford_pos": ["RB", "WRB", "DT", "NN", "VBD", "VBN", ",", "VBG", "RB", ",", "IN", "NNS", "VBG", "RP", "PRP$", "NN", "CC", "PRP$", "NNS", "VBN", ",", "TO", "VB", "PRP$", "NN", ",", "PRP", "VBD", "VBN", "VBN", "IN", "DT", "NN", "IN", "DT", "RB", "JJ", "NN", "IN", "DT", "NN", "IN", "PRP$", "NN", ",", "VBD", "IN", "DT", "JJ", "NN", "IN", "NN", "IN", "DT", "NN", "."], "stanford_ner": ["DATE", "O", "O", "O", "O", "O", "O", "O", "O", "O", "O", "O", "O", "O", "O", "O", "O", "O", "O", "O", "O", "O", "O", "O", "O", "O", "O", "O", "O", "O", "O", "O", "O", "O", "O", "O", "O", "O", "O", "O", "O", "O", "O", "O", "O", "O", "O", "O", "O", "O", "O", "O", "O", "O", "O", "O"], "stanford_head": [30, 6, 4, 6, 6, 30, 6, 6, 8, 6, 12, 6, 12, 13, 16, 20, 16, 19, 16, 13, 13, 23, 13, 25, 23, 30, 30, 30, 30, 0, 33, 33, 30, 38, 38, 37, 38, 30, 41, 41, 38, 44, 44, 41, 30, 30, 50, 50, 50, 46, 52, 50, 55, 55, 50, 30], "stanford_deprel": ["advmod", "advmod", "det", "nsubj", "aux", "advcl", "punct", "xcomp", "advmod", "punct", "case", "nmod", "acl", "compound:prt", "nmod:poss", "nsubj", "cc", "nmod:poss", "conj", "dep", "punct", "mark", "xcomp", "nmod:poss", "dobj", "punct", "nsubjpass", "aux", "auxpass", "ROOT", "case", "det", "nmod", "case", "det", "advmod", "amod", "nmod", "case", "det", "nmod", "case", "nmod:poss", "nmod", "punct", "dep", "case", "det", "amod", "nmod", "case", "nmod", "case", "det", "nmod", "punct"]}, {"id": 258, "relation": "no_relation", "token": ["Once", "when", "the", "child", "had", "run", ",", "protesting", "loudly", ",", "with", "tears", "raining", "down", "his", "face", "and", "his", "arms", "outstretched", ",", "to", "protect", "his", "friend", ",", "he", "had", "been", "struck", "in", "the", "head", "with", "a", "very", "large", "saucepan", "from", "the", "hand", "of", "his", "father", ",", "enraged", "at", "some", "seeming", "lack", "of", "courtesy", "in", "the", "dog", "."], "subj_start": 17, "subj_end": 17, "obj_start": 26, "obj_end": 26, "subj_type": "PERSON", "obj_type": "PERSON", "stanford_pos": ["RB", "WRB", "DT", "NN", "VBD", "VBN", ",", "VBG", "RB", ",", "IN", "NNS", "VBG", "RP", "PRP$", "NN", "CC", "PRP$", "NNS", "VBN", ",", "TO", "VB", "PRP$", "NN", ",", "PRP", "VBD", "VBN", "VBN", "IN", "DT", "NN", "IN", "DT", "RB", "JJ", "NN", "IN", "DT", "NN", "IN", "PRP$", "NN", ",", "VBD", "IN", "DT", "JJ", "NN", "IN", "NN", "IN", "DT", "NN", "."], "stanford_ner": ["DATE", "O", "O", "O", "O", "O", "O", "O", "O", "O", "O", "O", "O", "O", "O", "O", "O", "O", "O", "O", "O", "O", "O", "O", "O", "O", "O", "O", "O", "O", "O", "O", "O", "O", "O", "O", "O", "O", "O", "O", "O", "O", "O", "O", "O", "O", "O", "O", "O", "O", "O", "O", "O", "O", "O", "O"], "stanford_head": [30, 6, 4, 6, 6, 30, 6, 6, 8, 6, 12, 6, 12, 13, 16, 20, 16, 19, 16, 13, 13, 23, 13, 25, 23, 30, 30, 30, 30, 0, 33, 33, 30, 38, 38, 37, 38, 30, 41, 41, 38, 44, 44, 41, 30, 30, 50, 50, 50, 46, 52, 50, 55, 55, 50, 30], "stanford_deprel": ["advmod", "advmod", "det", "nsubj", "aux", "advcl", "punct", "xcomp", "advmod", "punct", "case", "nmod", "acl", "compound:prt", "nmod:poss", "nsubj", "cc", "nmod:poss", "conj", "dep", "punct", "mark", "xcomp", "nmod:poss", "dobj", "punct", "nsubjpass", "aux", "auxpass", "ROOT", "case", "det", "nmod", "case", "det", "advmod", "amod", "nmod", "case", "det", "nmod", "case", "nmod:poss", "nmod", "punct", "dep", "case", "det", "amod", "nmod", "case", "nmod", "case", "det", "nmod", "punct"]}, {"id": 259, "relation": "no_relation", "token": ["Once", "when", "the", "child", "had", "run", ",", "protesting", "loudly", ",", "with", "tears", "raining", "down", "his", "face", "and", "his", "arms", "outstretched", ",", "to", "protect", "his", "friend", ",", "he", "had", "been", "struck", "in", "the", "head", "with", "a", "very", "large", "saucepan", "from", "the", "hand", "of", "his", "father", ",", "enraged", "at", "some", "seeming", "lack", "of", "courtesy", "in", "the", "dog", "."], "subj_start": 14, "subj_end": 14, "obj_start": 42, "obj_end": 42, "subj_type": "PERSON", "obj_type": "PERSON", "stanford_pos": ["RB", "WRB", "DT", "NN", "VBD", "VBN", ",", "VBG", "RB", ",", "IN", "NNS", "VBG", "RP", "PRP$", "NN", "CC", "PRP$", "NNS", "VBN", ",", "TO", "VB", "PRP$", "NN", ",", "PRP", "VBD", "VBN", "VBN", "IN", "DT", "NN", "IN", "DT", "RB", "JJ", "NN", "IN", "DT", "NN", "IN", "PRP$", "NN", ",", "VBD", "IN", "DT", "JJ", "NN", "IN", "NN", "IN", "DT", "NN", "."], "stanford_ner": ["DATE", "O", "O", "O", "O", "O", "O", "O", "O", "O", "O", "O", "O", "O", "O", "O", "O", "O", "O", "O", "O", "O", "O", "O", "O", "O", "O", "O", "O", "O", "O", "O", "O", "O", "O", "O", "O", "O", "O", "O", "O", "O", "O", "O", "O", "O", "O", "O", "O", "O", "O", "O", "O", "O", "O", "O"], "stanford_head": [30, 6, 4, 6, 6, 30, 6, 6, 8, 6, 12, 6, 12, 13, 16, 20, 16, 19, 16, 13, 13, 23, 13, 25, 23, 30, 30, 30, 30, 0, 33, 33, 30, 38, 38, 37, 38, 30, 41, 41, 38, 44, 44, 41, 30, 30, 50, 50, 50, 46, 52, 50, 55, 55, 50, 30], "stanford_deprel": ["advmod", "advmod", "det", "nsubj", "aux", "advcl", "punct", "xcomp", "advmod", "punct", "case", "nmod", "acl", "compound:prt", "nmod:poss", "nsubj", "cc", "nmod:poss", "conj", "dep", "punct", "mark", "xcomp", "nmod:poss", "dobj", "punct", "nsubjpass", "aux", "auxpass", "ROOT", "case", "det", "nmod", "case", "det", "advmod", "amod", "nmod", "case", "det", "nmod", "case", "nmod:poss", "nmod", "punct", "dep", "case", "det", "amod", "nmod", "case", "nmod", "case", "det", "nmod", "punct"]}, {"id": 260, "relation": "no_relation", "token": ["Once", "when", "the", "child", "had", "run", ",", "protesting", "loudly", ",", "with", "tears", "raining", "down", "his", "face", "and", "his", "arms", "outstretched", ",", "to", "protect", "his", "friend", ",", "he", "had", "been", "struck", "in", "the", "head", "with", "a", "very", "large", "saucepan", "from", "the", "hand", "of", "his", "father", ",", "enraged", "at", "some", "seeming", "lack", "of", "courtesy", "in", "the", "dog", "."], "subj_start": 17, "subj_end": 17, "obj_start": 14, "obj_end": 14, "subj_type": "PERSON", "obj_type": "PERSON", "stanford_pos": ["RB", "WRB", "DT", "NN", "VBD", "VBN", ",", "VBG", "RB", ",", "IN", "NNS", "VBG", "RP", "PRP$", "NN", "CC", "PRP$", "NNS", "VBN", ",", "TO", "VB", "PRP$", "NN", ",", "PRP", "VBD", "VBN", "VBN", "IN", "DT", "NN", "IN", "DT", "RB", "JJ", "NN", "IN", "DT", "NN", "IN", "PRP$", "NN", ",", "VBD", "IN", "DT", "JJ", "NN", "IN", "NN", "IN", "DT", "NN", "."], "stanford_ner": ["DATE", "O", "O", "O", "O", "O", "O", "O", "O", "O", "O", "O", "O", "O", "O", "O", "O", "O", "O", "O", "O", "O", "O", "O", "O", "O", "O", "O", "O", "O", "O", "O", "O", "O", "O", "O", "O", "O", "O", "O", "O", "O", "O", "O", "O", "O", "O", "O", "O", "O", "O", "O", "O", "O", "O", "O"], "stanford_head": [30, 6, 4, 6, 6, 30, 6, 6, 8, 6, 12, 6, 12, 13, 16, 20, 16, 19, 16, 13, 13, 23, 13, 25, 23, 30, 30, 30, 30, 0, 33, 33, 30, 38, 38, 37, 38, 30, 41, 41, 38, 44, 44, 41, 30, 30, 50, 50, 50, 46, 52, 50, 55, 55, 50, 30], "stanford_deprel": ["advmod", "advmod", "det", "nsubj", "aux", "advcl", "punct", "xcomp", "advmod", "punct", "case", "nmod", "acl", "compound:prt", "nmod:poss", "nsubj", "cc", "nmod:poss", "conj", "dep", "punct", "mark", "xcomp", "nmod:poss", "dobj", "punct", "nsubjpass", "aux", "auxpass", "ROOT", "case", "det", "nmod", "case", "det", "advmod", "amod", "nmod", "case", "det", "nmod", "case", "nmod:poss", "nmod", "punct", "dep", "case", "det", "amod", "nmod", "case", "nmod", "case", "det", "nmod", "punct"]}, {"id": 261, "relation": "no_relation", "token": ["Once", "when", "the", "child", "had", "run", ",", "protesting", "loudly", ",", "with", "tears", "raining", "down", "his", "face", "and", "his", "arms", "outstretched", ",", "to", "protect", "his", "friend", ",", "he", "had", "been", "struck", "in", "the", "head", "with", "a", "very", "large", "saucepan", "from", "the", "hand", "of", "his", "father", ",", "enraged", "at", "some", "seeming", "lack", "of", "courtesy", "in", "the", "dog", "."], "subj_start": 17, "subj_end": 17, "obj_start": 23, "obj_end": 23, "subj_type": "PERSON", "obj_type": "PERSON", "stanford_pos": ["RB", "WRB", "DT", "NN", "VBD", "VBN", ",", "VBG", "RB", ",", "IN", "NNS", "VBG", "RP", "PRP$", "NN", "CC", "PRP$", "NNS", "VBN", ",", "TO", "VB", "PRP$", "NN", ",", "PRP", "VBD", "VBN", "VBN", "IN", "DT", "NN", "IN", "DT", "RB", "JJ", "NN", "IN", "DT", "NN", "IN", "PRP$", "NN", ",", "VBD", "IN", "DT", "JJ", "NN", "IN", "NN", "IN", "DT", "NN", "."], "stanford_ner": ["DATE", "O", "O", "O", "O", "O", "O", "O", "O", "O", "O", "O", "O", "O", "O", "O", "O", "O", "O", "O", "O", "O", "O", "O", "O", "O", "O", "O", "O", "O", "O", "O", "O", "O", "O", "O", "O", "O", "O", "O", "O", "O", "O", "O", "O", "O", "O", "O", "O", "O", "O", "O", "O", "O", "O", "O"], "stanford_head": [30, 6, 4, 6, 6, 30, 6, 6, 8, 6, 12, 6, 12, 13, 16, 20, 16, 19, 16, 13, 13, 23, 13, 25, 23, 30, 30, 30, 30, 0, 33, 33, 30, 38, 38, 37, 38, 30, 41, 41, 38, 44, 44, 41, 30, 30, 50, 50, 50, 46, 52, 50, 55, 55, 50, 30], "stanford_deprel": ["advmod", "advmod", "det", "nsubj", "aux", "advcl", "punct", "xcomp", "advmod", "punct", "case", "nmod", "acl", "compound:prt", "nmod:poss", "nsubj", "cc", "nmod:poss", "conj", "dep", "punct", "mark", "xcomp", "nmod:poss", "dobj", "punct", "nsubjpass", "aux", "auxpass", "ROOT", "case", "det", "nmod", "case", "det", "advmod", "amod", "nmod", "case", "det", "nmod", "case", "nmod:poss", "nmod", "punct", "dep", "case", "det", "amod", "nmod", "case", "nmod", "case", "det", "nmod", "punct"]}, {"id": 262, "relation": "no_relation", "token": ["Once", "when", "the", "child", "had", "run", ",", "protesting", "loudly", ",", "with", "tears", "raining", "down", "his", "face", "and", "his", "arms", "outstretched", ",", "to", "protect", "his", "friend", ",", "he", "had", "been", "struck", "in", "the", "head", "with", "a", "very", "large", "saucepan", "from", "the", "hand", "of", "his", "father", ",", "enraged", "at", "some", "seeming", "lack", "of", "courtesy", "in", "the", "dog", "."], "subj_start": 17, "subj_end": 17, "obj_start": 26, "obj_end": 26, "subj_type": "PERSON", "obj_type": "PERSON", "stanford_pos": ["RB", "WRB", "DT", "NN", "VBD", "VBN", ",", "VBG", "RB", ",", "IN", "NNS", "VBG", "RP", "PRP$", "NN", "CC", "PRP$", "NNS", "VBN", ",", "TO", "VB", "PRP$", "NN", ",", "PRP", "VBD", "VBN", "VBN", "IN", "DT", "NN", "IN", "DT", "RB", "JJ", "NN", "IN", "DT", "NN", "IN", "PRP$", "NN", ",", "VBD", "IN", "DT", "JJ", "NN", "IN", "NN", "IN", "DT", "NN", "."], "stanford_ner": ["DATE", "O", "O", "O", "O", "O", "O", "O", "O", "O", "O", "O", "O", "O", "O", "O", "O", "O", "O", "O", "O", "O", "O", "O", "O", "O", "O", "O", "O", "O", "O", "O", "O", "O", "O", "O", "O", "O", "O", "O", "O", "O", "O", "O", "O", "O", "O", "O", "O", "O", "O", "O", "O", "O", "O", "O"], "stanford_head": [30, 6, 4, 6, 6, 30, 6, 6, 8, 6, 12, 6, 12, 13, 16, 20, 16, 19, 16, 13, 13, 23, 13, 25, 23, 30, 30, 30, 30, 0, 33, 33, 30, 38, 38, 37, 38, 30, 41, 41, 38, 44, 44, 41, 30, 30, 50, 50, 50, 46, 52, 50, 55, 55, 50, 30], "stanford_deprel": ["advmod", "advmod", "det", "nsubj", "aux", "advcl", "punct", "xcomp", "advmod", "punct", "case", "nmod", "acl", "compound:prt", "nmod:poss", "nsubj", "cc", "nmod:poss", "conj", "dep", "punct", "mark", "xcomp", "nmod:poss", "dobj", "punct", "nsubjpass", "aux", "auxpass", "ROOT", "case", "det", "nmod", "case", "det", "advmod", "amod", "nmod", "case", "det", "nmod", "case", "nmod:poss", "nmod", "punct", "dep", "case", "det", "amod", "nmod", "case", "nmod", "case", "det", "nmod", "punct"]}, {"id": 263, "relation": "no_relation", "token": ["Once", "when", "the", "child", "had", "run", ",", "protesting", "loudly", ",", "with", "tears", "raining", "down", "his", "face", "and", "his", "arms", "outstretched", ",", "to", "protect", "his", "friend", ",", "he", "had", "been", "struck", "in", "the", "head", "with", "a", "very", "large", "saucepan", "from", "the", "hand", "of", "his", "father", ",", "enraged", "at", "some", "seeming", "lack", "of", "courtesy", "in", "the", "dog", "."], "subj_start": 17, "subj_end": 17, "obj_start": 42, "obj_end": 42, "subj_type": "PERSON", "obj_type": "PERSON", "stanford_pos": ["RB", "WRB", "DT", "NN", "VBD", "VBN", ",", "VBG", "RB", ",", "IN", "NNS", "VBG", "RP", "PRP$", "NN", "CC", "PRP$", "NNS", "VBN", ",", "TO", "VB", "PRP$", "NN", ",", "PRP", "VBD", "VBN", "VBN", "IN", "DT", "NN", "IN", "DT", "RB", "JJ", "NN", "IN", "DT", "NN", "IN", "PRP$", "NN", ",", "VBD", "IN", "DT", "JJ", "NN", "IN", "NN", "IN", "DT", "NN", "."], "stanford_ner": ["DATE", "O", "O", "O", "O", "O", "O", "O", "O", "O", "O", "O", "O", "O", "O", "O", "O", "O", "O", "O", "O", "O", "O", "O", "O", "O", "O", "O", "O", "O", "O", "O", "O", "O", "O", "O", "O", "O", "O", "O", "O", "O", "O", "O", "O", "O", "O", "O", "O", "O", "O", "O", "O", "O", "O", "O"], "stanford_head": [30, 6, 4, 6, 6, 30, 6, 6, 8, 6, 12, 6, 12, 13, 16, 20, 16, 19, 16, 13, 13, 23, 13, 25, 23, 30, 30, 30, 30, 0, 33, 33, 30, 38, 38, 37, 38, 30, 41, 41, 38, 44, 44, 41, 30, 30, 50, 50, 50, 46, 52, 50, 55, 55, 50, 30], "stanford_deprel": ["advmod", "advmod", "det", "nsubj", "aux", "advcl", "punct", "xcomp", "advmod", "punct", "case", "nmod", "acl", "compound:prt", "nmod:poss", "nsubj", "cc", "nmod:poss", "conj", "dep", "punct", "mark", "xcomp", "nmod:poss", "dobj", "punct", "nsubjpass", "aux", "auxpass", "ROOT", "case", "det", "nmod", "case", "det", "advmod", "amod", "nmod", "case", "det", "nmod", "case", "nmod:poss", "nmod", "punct", "dep", "case", "det", "amod", "nmod", "case", "nmod", "case", "det", "nmod", "punct"]}, {"id": 264, "relation": "no_relation", "token": ["Once", "when", "the", "child", "had", "run", ",", "protesting", "loudly", ",", "with", "tears", "raining", "down", "his", "face", "and", "his", "arms", "outstretched", ",", "to", "protect", "his", "friend", ",", "he", "had", "been", "struck", "in", "the", "head", "with", "a", "very", "large", "saucepan", "from", "the", "hand", "of", "his", "father", ",", "enraged", "at", "some", "seeming", "lack", "of", "courtesy", "in", "the", "dog", "."], "subj_start": 23, "subj_end": 23, "obj_start": 14, "obj_end": 14, "subj_type": "PERSON", "obj_type": "PERSON", "stanford_pos": ["RB", "WRB", "DT", "NN", "VBD", "VBN", ",", "VBG", "RB", ",", "IN", "NNS", "VBG", "RP", "PRP$", "NN", "CC", "PRP$", "NNS", "VBN", ",", "TO", "VB", "PRP$", "NN", ",", "PRP", "VBD", "VBN", "VBN", "IN", "DT", "NN", "IN", "DT", "RB", "JJ", "NN", "IN", "DT", "NN", "IN", "PRP$", "NN", ",", "VBD", "IN", "DT", "JJ", "NN", "IN", "NN", "IN", "DT", "NN", "."], "stanford_ner": ["DATE", "O", "O", "O", "O", "O", "O", "O", "O", "O", "O", "O", "O", "O", "O", "O", "O", "O", "O", "O", "O", "O", "O", "O", "O", "O", "O", "O", "O", "O", "O", "O", "O", "O", "O", "O", "O", "O", "O", "O", "O", "O", "O", "O", "O", "O", "O", "O", "O", "O", "O", "O", "O", "O", "O", "O"], "stanford_head": [30, 6, 4, 6, 6, 30, 6, 6, 8, 6, 12, 6, 12, 13, 16, 20, 16, 19, 16, 13, 13, 23, 13, 25, 23, 30, 30, 30, 30, 0, 33, 33, 30, 38, 38, 37, 38, 30, 41, 41, 38, 44, 44, 41, 30, 30, 50, 50, 50, 46, 52, 50, 55, 55, 50, 30], "stanford_deprel": ["advmod", "advmod", "det", "nsubj", "aux", "advcl", "punct", "xcomp", "advmod", "punct", "case", "nmod", "acl", "compound:prt", "nmod:poss", "nsubj", "cc", "nmod:poss", "conj", "dep", "punct", "mark", "xcomp", "nmod:poss", "dobj", "punct", "nsubjpass", "aux", "auxpass", "ROOT", "case", "det", "nmod", "case", "det", "advmod", "amod", "nmod", "case", "det", "nmod", "case", "nmod:poss", "nmod", "punct", "dep", "case", "det", "amod", "nmod", "case", "nmod", "case", "det", "nmod", "punct"]}, {"id": 265, "relation": "no_relation", "token": ["Once", "when", "the", "child", "had", "run", ",", "protesting", "loudly", ",", "with", "tears", "raining", "down", "his", "face", "and", "his", "arms", "outstretched", ",", "to", "protect", "his", "friend", ",", "he", "had", "been", "struck", "in", "the", "head", "with", "a", "very", "large", "saucepan", "from", "the", "hand", "of", "his", "father", ",", "enraged", "at", "some", "seeming", "lack", "of", "courtesy", "in", "the", "dog", "."], "subj_start": 23, "subj_end": 23, "obj_start": 17, "obj_end": 17, "subj_type": "PERSON", "obj_type": "PERSON", "stanford_pos": ["RB", "WRB", "DT", "NN", "VBD", "VBN", ",", "VBG", "RB", ",", "IN", "NNS", "VBG", "RP", "PRP$", "NN", "CC", "PRP$", "NNS", "VBN", ",", "TO", "VB", "PRP$", "NN", ",", "PRP", "VBD", "VBN", "VBN", "IN", "DT", "NN", "IN", "DT", "RB", "JJ", "NN", "IN", "DT", "NN", "IN", "PRP$", "NN", ",", "VBD", "IN", "DT", "JJ", "NN", "IN", "NN", "IN", "DT", "NN", "."], "stanford_ner": ["DATE", "O", "O", "O", "O", "O", "O", "O", "O", "O", "O", "O", "O", "O", "O", "O", "O", "O", "O", "O", "O", "O", "O", "O", "O", "O", "O", "O", "O", "O", "O", "O", "O", "O", "O", "O", "O", "O", "O", "O", "O", "O", "O", "O", "O", "O", "O", "O", "O", "O", "O", "O", "O", "O", "O", "O"], "stanford_head": [30, 6, 4, 6, 6, 30, 6, 6, 8, 6, 12, 6, 12, 13, 16, 20, 16, 19, 16, 13, 13, 23, 13, 25, 23, 30, 30, 30, 30, 0, 33, 33, 30, 38, 38, 37, 38, 30, 41, 41, 38, 44, 44, 41, 30, 30, 50, 50, 50, 46, 52, 50, 55, 55, 50, 30], "stanford_deprel": ["advmod", "advmod", "det", "nsubj", "aux", "advcl", "punct", "xcomp", "advmod", "punct", "case", "nmod", "acl", "compound:prt", "nmod:poss", "nsubj", "cc", "nmod:poss", "conj", "dep", "punct", "mark", "xcomp", "nmod:poss", "dobj", "punct", "nsubjpass", "aux", "auxpass", "ROOT", "case", "det", "nmod", "case", "det", "advmod", "amod", "nmod", "case", "det", "nmod", "case", "nmod:poss", "nmod", "punct", "dep", "case", "det", "amod", "nmod", "case", "nmod", "case", "det", "nmod", "punct"]}, {"id": 266, "relation": "no_relation", "token": ["Once", "when", "the", "child", "had", "run", ",", "protesting", "loudly", ",", "with", "tears", "raining", "down", "his", "face", "and", "his", "arms", "outstretched", ",", "to", "protect", "his", "friend", ",", "he", "had", "been", "struck", "in", "the", "head", "with", "a", "very", "large", "saucepan", "from", "the", "hand", "of", "his", "father", ",", "enraged", "at", "some", "seeming", "lack", "of", "courtesy", "in", "the", "dog", "."], "subj_start": 23, "subj_end": 23, "obj_start": 26, "obj_end": 26, "subj_type": "PERSON", "obj_type": "PERSON", "stanford_pos": ["RB", "WRB", "DT", "NN", "VBD", "VBN", ",", "VBG", "RB", ",", "IN", "NNS", "VBG", "RP", "PRP$", "NN", "CC", "PRP$", "NNS", "VBN", ",", "TO", "VB", "PRP$", "NN", ",", "PRP", "VBD", "VBN", "VBN", "IN", "DT", "NN", "IN", "DT", "RB", "JJ", "NN", "IN", "DT", "NN", "IN", "PRP$", "NN", ",", "VBD", "IN", "DT", "JJ", "NN", "IN", "NN", "IN", "DT", "NN", "."], "stanford_ner": ["DATE", "O", "O", "O", "O", "O", "O", "O", "O", "O", "O", "O", "O", "O", "O", "O", "O", "O", "O", "O", "O", "O", "O", "O", "O", "O", "O", "O", "O", "O", "O", "O", "O", "O", "O", "O", "O", "O", "O", "O", "O", "O", "O", "O", "O", "O", "O", "O", "O", "O", "O", "O", "O", "O", "O", "O"], "stanford_head": [30, 6, 4, 6, 6, 30, 6, 6, 8, 6, 12, 6, 12, 13, 16, 20, 16, 19, 16, 13, 13, 23, 13, 25, 23, 30, 30, 30, 30, 0, 33, 33, 30, 38, 38, 37, 38, 30, 41, 41, 38, 44, 44, 41, 30, 30, 50, 50, 50, 46, 52, 50, 55, 55, 50, 30], "stanford_deprel": ["advmod", "advmod", "det", "nsubj", "aux", "advcl", "punct", "xcomp", "advmod", "punct", "case", "nmod", "acl", "compound:prt", "nmod:poss", "nsubj", "cc", "nmod:poss", "conj", "dep", "punct", "mark", "xcomp", "nmod:poss", "dobj", "punct", "nsubjpass", "aux", "auxpass", "ROOT", "case", "det", "nmod", "case", "det", "advmod", "amod", "nmod", "case", "det", "nmod", "case", "nmod:poss", "nmod", "punct", "dep", "case", "det", "amod", "nmod", "case", "nmod", "case", "det", "nmod", "punct"]}, {"id": 267, "relation": "no_relation", "token": ["Once", "when", "the", "child", "had", "run", ",", "protesting", "loudly", ",", "with", "tears", "raining", "down", "his", "face", "and", "his", "arms", "outstretched", ",", "to", "protect", "his", "friend", ",", "he", "had", "been", "struck", "in", "the", "head", "with", "a", "very", "large", "saucepan", "from", "the", "hand", "of", "his", "father", ",", "enraged", "at", "some", "seeming", "lack", "of", "courtesy", "in", "the", "dog", "."], "subj_start": 23, "subj_end": 23, "obj_start": 42, "obj_end": 42, "subj_type": "PERSON", "obj_type": "PERSON", "stanford_pos": ["RB", "WRB", "DT", "NN", "VBD", "VBN", ",", "VBG", "RB", ",", "IN", "NNS", "VBG", "RP", "PRP$", "NN", "CC", "PRP$", "NNS", "VBN", ",", "TO", "VB", "PRP$", "NN", ",", "PRP", "VBD", "VBN", "VBN", "IN", "DT", "NN", "IN", "DT", "RB", "JJ", "NN", "IN", "DT", "NN", "IN", "PRP$", "NN", ",", "VBD", "IN", "DT", "JJ", "NN", "IN", "NN", "IN", "DT", "NN", "."], "stanford_ner": ["DATE", "O", "O", "O", "O", "O", "O", "O", "O", "O", "O", "O", "O", "O", "O", "O", "O", "O", "O", "O", "O", "O", "O", "O", "O", "O", "O", "O", "O", "O", "O", "O", "O", "O", "O", "O", "O", "O", "O", "O", "O", "O", "O", "O", "O", "O", "O", "O", "O", "O", "O", "O", "O", "O", "O", "O"], "stanford_head": [30, 6, 4, 6, 6, 30, 6, 6, 8, 6, 12, 6, 12, 13, 16, 20, 16, 19, 16, 13, 13, 23, 13, 25, 23, 30, 30, 30, 30, 0, 33, 33, 30, 38, 38, 37, 38, 30, 41, 41, 38, 44, 44, 41, 30, 30, 50, 50, 50, 46, 52, 50, 55, 55, 50, 30], "stanford_deprel": ["advmod", "advmod", "det", "nsubj", "aux", "advcl", "punct", "xcomp", "advmod", "punct", "case", "nmod", "acl", "compound:prt", "nmod:poss", "nsubj", "cc", "nmod:poss", "conj", "dep", "punct", "mark", "xcomp", "nmod:poss", "dobj", "punct", "nsubjpass", "aux", "auxpass", "ROOT", "case", "det", "nmod", "case", "det", "advmod", "amod", "nmod", "case", "det", "nmod", "case", "nmod:poss", "nmod", "punct", "dep", "case", "det", "amod", "nmod", "case", "nmod", "case", "det", "nmod", "punct"]}, {"id": 268, "relation": "no_relation", "token": ["Once", "when", "the", "child", "had", "run", ",", "protesting", "loudly", ",", "with", "tears", "raining", "down", "his", "face", "and", "his", "arms", "outstretched", ",", "to", "protect", "his", "friend", ",", "he", "had", "been", "struck", "in", "the", "head", "with", "a", "very", "large", "saucepan", "from", "the", "hand", "of", "his", "father", ",", "enraged", "at", "some", "seeming", "lack", "of", "courtesy", "in", "the", "dog", "."], "subj_start": 26, "subj_end": 26, "obj_start": 14, "obj_end": 14, "subj_type": "PERSON", "obj_type": "PERSON", "stanford_pos": ["RB", "WRB", "DT", "NN", "VBD", "VBN", ",", "VBG", "RB", ",", "IN", "NNS", "VBG", "RP", "PRP$", "NN", "CC", "PRP$", "NNS", "VBN", ",", "TO", "VB", "PRP$", "NN", ",", "PRP", "VBD", "VBN", "VBN", "IN", "DT", "NN", "IN", "DT", "RB", "JJ", "NN", "IN", "DT", "NN", "IN", "PRP$", "NN", ",", "VBD", "IN", "DT", "JJ", "NN", "IN", "NN", "IN", "DT", "NN", "."], "stanford_ner": ["DATE", "O", "O", "O", "O", "O", "O", "O", "O", "O", "O", "O", "O", "O", "O", "O", "O", "O", "O", "O", "O", "O", "O", "O", "O", "O", "O", "O", "O", "O", "O", "O", "O", "O", "O", "O", "O", "O", "O", "O", "O", "O", "O", "O", "O", "O", "O", "O", "O", "O", "O", "O", "O", "O", "O", "O"], "stanford_head": [30, 6, 4, 6, 6, 30, 6, 6, 8, 6, 12, 6, 12, 13, 16, 20, 16, 19, 16, 13, 13, 23, 13, 25, 23, 30, 30, 30, 30, 0, 33, 33, 30, 38, 38, 37, 38, 30, 41, 41, 38, 44, 44, 41, 30, 30, 50, 50, 50, 46, 52, 50, 55, 55, 50, 30], "stanford_deprel": ["advmod", "advmod", "det", "nsubj", "aux", "advcl", "punct", "xcomp", "advmod", "punct", "case", "nmod", "acl", "compound:prt", "nmod:poss", "nsubj", "cc", "nmod:poss", "conj", "dep", "punct", "mark", "xcomp", "nmod:poss", "dobj", "punct", "nsubjpass", "aux", "auxpass", "ROOT", "case", "det", "nmod", "case", "det", "advmod", "amod", "nmod", "case", "det", "nmod", "case", "nmod:poss", "nmod", "punct", "dep", "case", "det", "amod", "nmod", "case", "nmod", "case", "det", "nmod", "punct"]}, {"id": 269, "relation": "no_relation", "token": ["Once", "when", "the", "child", "had", "run", ",", "protesting", "loudly", ",", "with", "tears", "raining", "down", "his", "face", "and", "his", "arms", "outstretched", ",", "to", "protect", "his", "friend", ",", "he", "had", "been", "struck", "in", "the", "head", "with", "a", "very", "large", "saucepan", "from", "the", "hand", "of", "his", "father", ",", "enraged", "at", "some", "seeming", "lack", "of", "courtesy", "in", "the", "dog", "."], "subj_start": 26, "subj_end": 26, "obj_start": 17, "obj_end": 17, "subj_type": "PERSON", "obj_type": "PERSON", "stanford_pos": ["RB", "WRB", "DT", "NN", "VBD", "VBN", ",", "VBG", "RB", ",", "IN", "NNS", "VBG", "RP", "PRP$", "NN", "CC", "PRP$", "NNS", "VBN", ",", "TO", "VB", "PRP$", "NN", ",", "PRP", "VBD", "VBN", "VBN", "IN", "DT", "NN", "IN", "DT", "RB", "JJ", "NN", "IN", "DT", "NN", "IN", "PRP$", "NN", ",", "VBD", "IN", "DT", "JJ", "NN", "IN", "NN", "IN", "DT", "NN", "."], "stanford_ner": ["DATE", "O", "O", "O", "O", "O", "O", "O", "O", "O", "O", "O", "O", "O", "O", "O", "O", "O", "O", "O", "O", "O", "O", "O", "O", "O", "O", "O", "O", "O", "O", "O", "O", "O", "O", "O", "O", "O", "O", "O", "O", "O", "O", "O", "O", "O", "O", "O", "O", "O", "O", "O", "O", "O", "O", "O"], "stanford_head": [30, 6, 4, 6, 6, 30, 6, 6, 8, 6, 12, 6, 12, 13, 16, 20, 16, 19, 16, 13, 13, 23, 13, 25, 23, 30, 30, 30, 30, 0, 33, 33, 30, 38, 38, 37, 38, 30, 41, 41, 38, 44, 44, 41, 30, 30, 50, 50, 50, 46, 52, 50, 55, 55, 50, 30], "stanford_deprel": ["advmod", "advmod", "det", "nsubj", "aux", "advcl", "punct", "xcomp", "advmod", "punct", "case", "nmod", "acl", "compound:prt", "nmod:poss", "nsubj", "cc", "nmod:poss", "conj", "dep", "punct", "mark", "xcomp", "nmod:poss", "dobj", "punct", "nsubjpass", "aux", "auxpass", "ROOT", "case", "det", "nmod", "case", "det", "advmod", "amod", "nmod", "case", "det", "nmod", "case", "nmod:poss", "nmod", "punct", "dep", "case", "det", "amod", "nmod", "case", "nmod", "case", "det", "nmod", "punct"]}, {"id": 270, "relation": "no_relation", "token": ["Once", "when", "the", "child", "had", "run", ",", "protesting", "loudly", ",", "with", "tears", "raining", "down", "his", "face", "and", "his", "arms", "outstretched", ",", "to", "protect", "his", "friend", ",", "he", "had", "been", "struck", "in", "the", "head", "with", "a", "very", "large", "saucepan", "from", "the", "hand", "of", "his", "father", ",", "enraged", "at", "some", "seeming", "lack", "of", "courtesy", "in", "the", "dog", "."], "subj_start": 26, "subj_end": 26, "obj_start": 23, "obj_end": 23, "subj_type": "PERSON", "obj_type": "PERSON", "stanford_pos": ["RB", "WRB", "DT", "NN", "VBD", "VBN", ",", "VBG", "RB", ",", "IN", "NNS", "VBG", "RP", "PRP$", "NN", "CC", "PRP$", "NNS", "VBN", ",", "TO", "VB", "PRP$", "NN", ",", "PRP", "VBD", "VBN", "VBN", "IN", "DT", "NN", "IN", "DT", "RB", "JJ", "NN", "IN", "DT", "NN", "IN", "PRP$", "NN", ",", "VBD", "IN", "DT", "JJ", "NN", "IN", "NN", "IN", "DT", "NN", "."], "stanford_ner": ["DATE", "O", "O", "O", "O", "O", "O", "O", "O", "O", "O", "O", "O", "O", "O", "O", "O", "O", "O", "O", "O", "O", "O", "O", "O", "O", "O", "O", "O", "O", "O", "O", "O", "O", "O", "O", "O", "O", "O", "O", "O", "O", "O", "O", "O", "O", "O", "O", "O", "O", "O", "O", "O", "O", "O", "O"], "stanford_head": [30, 6, 4, 6, 6, 30, 6, 6, 8, 6, 12, 6, 12, 13, 16, 20, 16, 19, 16, 13, 13, 23, 13, 25, 23, 30, 30, 30, 30, 0, 33, 33, 30, 38, 38, 37, 38, 30, 41, 41, 38, 44, 44, 41, 30, 30, 50, 50, 50, 46, 52, 50, 55, 55, 50, 30], "stanford_deprel": ["advmod", "advmod", "det", "nsubj", "aux", "advcl", "punct", "xcomp", "advmod", "punct", "case", "nmod", "acl", "compound:prt", "nmod:poss", "nsubj", "cc", "nmod:poss", "conj", "dep", "punct", "mark", "xcomp", "nmod:poss", "dobj", "punct", "nsubjpass", "aux", "auxpass", "ROOT", "case", "det", "nmod", "case", "det", "advmod", "amod", "nmod", "case", "det", "nmod", "case", "nmod:poss", "nmod", "punct", "dep", "case", "det", "amod", "nmod", "case", "nmod", "case", "det", "nmod", "punct"]}, {"id": 271, "relation": "no_relation", "token": ["Once", "when", "the", "child", "had", "run", ",", "protesting", "loudly", ",", "with", "tears", "raining", "down", "his", "face", "and", "his", "arms", "outstretched", ",", "to", "protect", "his", "friend", ",", "he", "had", "been", "struck", "in", "the", "head", "with", "a", "very", "large", "saucepan", "from", "the", "hand", "of", "his", "father", ",", "enraged", "at", "some", "seeming", "lack", "of", "courtesy", "in", "the", "dog", "."], "subj_start": 26, "subj_end": 26, "obj_start": 42, "obj_end": 42, "subj_type": "PERSON", "obj_type": "PERSON", "stanford_pos": ["RB", "WRB", "DT", "NN", "VBD", "VBN", ",", "VBG", "RB", ",", "IN", "NNS", "VBG", "RP", "PRP$", "NN", "CC", "PRP$", "NNS", "VBN", ",", "TO", "VB", "PRP$", "NN", ",", "PRP", "VBD", "VBN", "VBN", "IN", "DT", "NN", "IN", "DT", "RB", "JJ", "NN", "IN", "DT", "NN", "IN", "PRP$", "NN", ",", "VBD", "IN", "DT", "JJ", "NN", "IN", "NN", "IN", "DT", "NN", "."], "stanford_ner": ["DATE", "O", "O", "O", "O", "O", "O", "O", "O", "O", "O", "O", "O", "O", "O", "O", "O", "O", "O", "O", "O", "O", "O", "O", "O", "O", "O", "O", "O", "O", "O", "O", "O", "O", "O", "O", "O", "O", "O", "O", "O", "O", "O", "O", "O", "O", "O", "O", "O", "O", "O", "O", "O", "O", "O", "O"], "stanford_head": [30, 6, 4, 6, 6, 30, 6, 6, 8, 6, 12, 6, 12, 13, 16, 20, 16, 19, 16, 13, 13, 23, 13, 25, 23, 30, 30, 30, 30, 0, 33, 33, 30, 38, 38, 37, 38, 30, 41, 41, 38, 44, 44, 41, 30, 30, 50, 50, 50, 46, 52, 50, 55, 55, 50, 30], "stanford_deprel": ["advmod", "advmod", "det", "nsubj", "aux", "advcl", "punct", "xcomp", "advmod", "punct", "case", "nmod", "acl", "compound:prt", "nmod:poss", "nsubj", "cc", "nmod:poss", "conj", "dep", "punct", "mark", "xcomp", "nmod:poss", "dobj", "punct", "nsubjpass", "aux", "auxpass", "ROOT", "case", "det", "nmod", "case", "det", "advmod", "amod", "nmod", "case", "det", "nmod", "case", "nmod:poss", "nmod", "punct", "dep", "case", "det", "amod", "nmod", "case", "nmod", "case", "det", "nmod", "punct"]}, {"id": 272, "relation": "no_relation", "token": ["Once", "when", "the", "child", "had", "run", ",", "protesting", "loudly", ",", "with", "tears", "raining", "down", "his", "face", "and", "his", "arms", "outstretched", ",", "to", "protect", "his", "friend", ",", "he", "had", "been", "struck", "in", "the", "head", "with", "a", "very", "large", "saucepan", "from", "the", "hand", "of", "his", "father", ",", "enraged", "at", "some", "seeming", "lack", "of", "courtesy", "in", "the", "dog", "."], "subj_start": 42, "subj_end": 42, "obj_start": 14, "obj_end": 14, "subj_type": "PERSON", "obj_type": "PERSON", "stanford_pos": ["RB", "WRB", "DT", "NN", "VBD", "VBN", ",", "VBG", "RB", ",", "IN", "NNS", "VBG", "RP", "PRP$", "NN", "CC", "PRP$", "NNS", "VBN", ",", "TO", "VB", "PRP$", "NN", ",", "PRP", "VBD", "VBN", "VBN", "IN", "DT", "NN", "IN", "DT", "RB", "JJ", "NN", "IN", "DT", "NN", "IN", "PRP$", "NN", ",", "VBD", "IN", "DT", "JJ", "NN", "IN", "NN", "IN", "DT", "NN", "."], "stanford_ner": ["DATE", "O", "O", "O", "O", "O", "O", "O", "O", "O", "O", "O", "O", "O", "O", "O", "O", "O", "O", "O", "O", "O", "O", "O", "O", "O", "O", "O", "O", "O", "O", "O", "O", "O", "O", "O", "O", "O", "O", "O", "O", "O", "O", "O", "O", "O", "O", "O", "O", "O", "O", "O", "O", "O", "O", "O"], "stanford_head": [30, 6, 4, 6, 6, 30, 6, 6, 8, 6, 12, 6, 12, 13, 16, 20, 16, 19, 16, 13, 13, 23, 13, 25, 23, 30, 30, 30, 30, 0, 33, 33, 30, 38, 38, 37, 38, 30, 41, 41, 38, 44, 44, 41, 30, 30, 50, 50, 50, 46, 52, 50, 55, 55, 50, 30], "stanford_deprel": ["advmod", "advmod", "det", "nsubj", "aux", "advcl", "punct", "xcomp", "advmod", "punct", "case", "nmod", "acl", "compound:prt", "nmod:poss", "nsubj", "cc", "nmod:poss", "conj", "dep", "punct", "mark", "xcomp", "nmod:poss", "dobj", "punct", "nsubjpass", "aux", "auxpass", "ROOT", "case", "det", "nmod", "case", "det", "advmod", "amod", "nmod", "case", "det", "nmod", "case", "nmod:poss", "nmod", "punct", "dep", "case", "det", "amod", "nmod", "case", "nmod", "case", "det", "nmod", "punct"]}, {"id": 273, "relation": "no_relation", "token": ["Once", "when", "the", "child", "had", "run", ",", "protesting", "loudly", ",", "with", "tears", "raining", "down", "his", "face", "and", "his", "arms", "outstretched", ",", "to", "protect", "his", "friend", ",", "he", "had", "been", "struck", "in", "the", "head", "with", "a", "very", "large", "saucepan", "from", "the", "hand", "of", "his", "father", ",", "enraged", "at", "some", "seeming", "lack", "of", "courtesy", "in", "the", "dog", "."], "subj_start": 42, "subj_end": 42, "obj_start": 17, "obj_end": 17, "subj_type": "PERSON", "obj_type": "PERSON", "stanford_pos": ["RB", "WRB", "DT", "NN", "VBD", "VBN", ",", "VBG", "RB", ",", "IN", "NNS", "VBG", "RP", "PRP$", "NN", "CC", "PRP$", "NNS", "VBN", ",", "TO", "VB", "PRP$", "NN", ",", "PRP", "VBD", "VBN", "VBN", "IN", "DT", "NN", "IN", "DT", "RB", "JJ", "NN", "IN", "DT", "NN", "IN", "PRP$", "NN", ",", "VBD", "IN", "DT", "JJ", "NN", "IN", "NN", "IN", "DT", "NN", "."], "stanford_ner": ["DATE", "O", "O", "O", "O", "O", "O", "O", "O", "O", "O", "O", "O", "O", "O", "O", "O", "O", "O", "O", "O", "O", "O", "O", "O", "O", "O", "O", "O", "O", "O", "O", "O", "O", "O", "O", "O", "O", "O", "O", "O", "O", "O", "O", "O", "O", "O", "O", "O", "O", "O", "O", "O", "O", "O", "O"], "stanford_head": [30, 6, 4, 6, 6, 30, 6, 6, 8, 6, 12, 6, 12, 13, 16, 20, 16, 19, 16, 13, 13, 23, 13, 25, 23, 30, 30, 30, 30, 0, 33, 33, 30, 38, 38, 37, 38, 30, 41, 41, 38, 44, 44, 41, 30, 30, 50, 50, 50, 46, 52, 50, 55, 55, 50, 30], "stanford_deprel": ["advmod", "advmod", "det", "nsubj", "aux", "advcl", "punct", "xcomp", "advmod", "punct", "case", "nmod", "acl", "compound:prt", "nmod:poss", "nsubj", "cc", "nmod:poss", "conj", "dep", "punct", "mark", "xcomp", "nmod:poss", "dobj", "punct", "nsubjpass", "aux", "auxpass", "ROOT", "case", "det", "nmod", "case", "det", "advmod", "amod", "nmod", "case", "det", "nmod", "case", "nmod:poss", "nmod", "punct", "dep", "case", "det", "amod", "nmod", "case", "nmod", "case", "det", "nmod", "punct"]}, {"id": 274, "relation": "no_relation", "token": ["Once", "when", "the", "child", "had", "run", ",", "protesting", "loudly", ",", "with", "tears", "raining", "down", "his", "face", "and", "his", "arms", "outstretched", ",", "to", "protect", "his", "friend", ",", "he", "had", "been", "struck", "in", "the", "head", "with", "a", "very", "large", "saucepan", "from", "the", "hand", "of", "his", "father", ",", "enraged", "at", "some", "seeming", "lack", "of", "courtesy", "in", "the", "dog", "."], "subj_start": 42, "subj_end": 42, "obj_start": 23, "obj_end": 23, "subj_type": "PERSON", "obj_type": "PERSON", "stanford_pos": ["RB", "WRB", "DT", "NN", "VBD", "VBN", ",", "VBG", "RB", ",", "IN", "NNS", "VBG", "RP", "PRP$", "NN", "CC", "PRP$", "NNS", "VBN", ",", "TO", "VB", "PRP$", "NN", ",", "PRP", "VBD", "VBN", "VBN", "IN", "DT", "NN", "IN", "DT", "RB", "JJ", "NN", "IN", "DT", "NN", "IN", "PRP$", "NN", ",", "VBD", "IN", "DT", "JJ", "NN", "IN", "NN", "IN", "DT", "NN", "."], "stanford_ner": ["DATE", "O", "O", "O", "O", "O", "O", "O", "O", "O", "O", "O", "O", "O", "O", "O", "O", "O", "O", "O", "O", "O", "O", "O", "O", "O", "O", "O", "O", "O", "O", "O", "O", "O", "O", "O", "O", "O", "O", "O", "O", "O", "O", "O", "O", "O", "O", "O", "O", "O", "O", "O", "O", "O", "O", "O"], "stanford_head": [30, 6, 4, 6, 6, 30, 6, 6, 8, 6, 12, 6, 12, 13, 16, 20, 16, 19, 16, 13, 13, 23, 13, 25, 23, 30, 30, 30, 30, 0, 33, 33, 30, 38, 38, 37, 38, 30, 41, 41, 38, 44, 44, 41, 30, 30, 50, 50, 50, 46, 52, 50, 55, 55, 50, 30], "stanford_deprel": ["advmod", "advmod", "det", "nsubj", "aux", "advcl", "punct", "xcomp", "advmod", "punct", "case", "nmod", "acl", "compound:prt", "nmod:poss", "nsubj", "cc", "nmod:poss", "conj", "dep", "punct", "mark", "xcomp", "nmod:poss", "dobj", "punct", "nsubjpass", "aux", "auxpass", "ROOT", "case", "det", "nmod", "case", "det", "advmod", "amod", "nmod", "case", "det", "nmod", "case", "nmod:poss", "nmod", "punct", "dep", "case", "det", "amod", "nmod", "case", "nmod", "case", "det", "nmod", "punct"]}, {"id": 275, "relation": "no_relation", "token": ["Once", "when", "the", "child", "had", "run", ",", "protesting", "loudly", ",", "with", "tears", "raining", "down", "his", "face", "and", "his", "arms", "outstretched", ",", "to", "protect", "his", "friend", ",", "he", "had", "been", "struck", "in", "the", "head", "with", "a", "very", "large", "saucepan", "from", "the", "hand", "of", "his", "father", ",", "enraged", "at", "some", "seeming", "lack", "of", "courtesy", "in", "the", "dog", "."], "subj_start": 42, "subj_end": 42, "obj_start": 26, "obj_end": 26, "subj_type": "PERSON", "obj_type": "PERSON", "stanford_pos": ["RB", "WRB", "DT", "NN", "VBD", "VBN", ",", "VBG", "RB", ",", "IN", "NNS", "VBG", "RP", "PRP$", "NN", "CC", "PRP$", "NNS", "VBN", ",", "TO", "VB", "PRP$", "NN", ",", "PRP", "VBD", "VBN", "VBN", "IN", "DT", "NN", "IN", "DT", "RB", "JJ", "NN", "IN", "DT", "NN", "IN", "PRP$", "NN", ",", "VBD", "IN", "DT", "JJ", "NN", "IN", "NN", "IN", "DT", "NN", "."], "stanford_ner": ["DATE", "O", "O", "O", "O", "O", "O", "O", "O", "O", "O", "O", "O", "O", "O", "O", "O", "O", "O", "O", "O", "O", "O", "O", "O", "O", "O", "O", "O", "O", "O", "O", "O", "O", "O", "O", "O", "O", "O", "O", "O", "O", "O", "O", "O", "O", "O", "O", "O", "O", "O", "O", "O", "O", "O", "O"], "stanford_head": [30, 6, 4, 6, 6, 30, 6, 6, 8, 6, 12, 6, 12, 13, 16, 20, 16, 19, 16, 13, 13, 23, 13, 25, 23, 30, 30, 30, 30, 0, 33, 33, 30, 38, 38, 37, 38, 30, 41, 41, 38, 44, 44, 41, 30, 30, 50, 50, 50, 46, 52, 50, 55, 55, 50, 30], "stanford_deprel": ["advmod", "advmod", "det", "nsubj", "aux", "advcl", "punct", "xcomp", "advmod", "punct", "case", "nmod", "acl", "compound:prt", "nmod:poss", "nsubj", "cc", "nmod:poss", "conj", "dep", "punct", "mark", "xcomp", "nmod:poss", "dobj", "punct", "nsubjpass", "aux", "auxpass", "ROOT", "case", "det", "nmod", "case", "det", "advmod", "amod", "nmod", "case", "det", "nmod", "case", "nmod:poss", "nmod", "punct", "dep", "case", "det", "amod", "nmod", "case", "nmod", "case", "det", "nmod", "punct"]}, {"id": 276, "relation": "no_relation", "token": ["``", "I", "could", "do", "much", "better", ",", "I", "know", ",", "''", "said", "Mrs.", "Ellis", ";", "``", "but", "as", "no", "one", "seems", "inclined", "to", "take", "her", ",", "I", "must", "act", "from", "a", "sense", "of", "duty", "expect", "to", "have", "trouble", "with", "the", "child", ";", "for", "she", "'s", "an", "undisciplined", "thing", "--", "used", "to", "having", "her", "own", "way", ".", "''"], "subj_start": 12, "subj_end": 13, "obj_start": 24, "obj_end": 24, "subj_type": "PERSON", "obj_type": "PERSON", "stanford_pos": ["``", "PRP", "MD", "VB", "RB", "JJR", ",", "PRP", "VBP", ",", "''", "VBD", "NNP", "NNP", ":", "``", "CC", "IN", "DT", "NN", "VBZ", "VBN", "TO", "VB", "PRP", ",", "PRP", "MD", "VB", "IN", "DT", "NN", "IN", "NN", "VBP", "TO", "VB", "NN", "IN", "DT", "NN", ":", "IN", "PRP", "VBZ", "DT", "JJ", "NN", ":", "VBN", "TO", "VBG", "PRP$", "JJ", "NN", ".", "''"], "stanford_ner": ["O", "O", "O", "O", "O", "O", "O", "O", "O", "O", "O", "O", "O", "PERSON", "O", "O", "O", "O", "O", "NUMBER", "O", "O", "O", "O", "O", "O", "O", "O", "O", "O", "O", "O", "O", "O", "O", "O", "O", "O", "O", "O", "O", "O", "O", "O", "O", "O", "O", "O", "O", "O", "O", "O", "O", "O", "O", "O", "O"], "stanford_head": [9, 4, 4, 9, 6, 4, 9, 9, 12, 9, 9, 0, 14, 12, 12, 12, 29, 21, 20, 21, 29, 21, 24, 22, 24, 29, 29, 29, 12, 32, 32, 29, 34, 32, 29, 37, 35, 37, 41, 41, 38, 29, 48, 48, 48, 48, 48, 29, 48, 48, 52, 50, 55, 55, 52, 12, 12], "stanford_deprel": ["punct", "nsubj", "aux", "ccomp", "advmod", "advmod", "punct", "nsubj", "dep", "punct", "punct", "ROOT", "compound", "nsubj", "punct", "punct", "cc", "mark", "neg", "nsubj", "advcl", "xcomp", "mark", "xcomp", "dobj", "punct", "nsubj", "aux", "ccomp", "case", "det", "nmod", "case", "nmod", "dep", "mark", "xcomp", "dobj", "case", "det", "nmod", "punct", "mark", "nsubj", "cop", "det", "amod", "parataxis", "punct", "dep", "mark", "advcl", "nmod:poss", "amod", "dobj", "punct", "punct"]}, {"id": 277, "relation": "no_relation", "token": ["``", "I", "could", "do", "much", "better", ",", "I", "know", ",", "''", "said", "Mrs.", "Ellis", ";", "``", "but", "as", "no", "one", "seems", "inclined", "to", "take", "her", ",", "I", "must", "act", "from", "a", "sense", "of", "duty", "expect", "to", "have", "trouble", "with", "the", "child", ";", "for", "she", "'s", "an", "undisciplined", "thing", "--", "used", "to", "having", "her", "own", "way", ".", "''"], "subj_start": 12, "subj_end": 13, "obj_start": 43, "obj_end": 43, "subj_type": "PERSON", "obj_type": "PERSON", "stanford_pos": ["``", "PRP", "MD", "VB", "RB", "JJR", ",", "PRP", "VBP", ",", "''", "VBD", "NNP", "NNP", ":", "``", "CC", "IN", "DT", "NN", "VBZ", "VBN", "TO", "VB", "PRP", ",", "PRP", "MD", "VB", "IN", "DT", "NN", "IN", "NN", "VBP", "TO", "VB", "NN", "IN", "DT", "NN", ":", "IN", "PRP", "VBZ", "DT", "JJ", "NN", ":", "VBN", "TO", "VBG", "PRP$", "JJ", "NN", ".", "''"], "stanford_ner": ["O", "O", "O", "O", "O", "O", "O", "O", "O", "O", "O", "O", "O", "PERSON", "O", "O", "O", "O", "O", "NUMBER", "O", "O", "O", "O", "O", "O", "O", "O", "O", "O", "O", "O", "O", "O", "O", "O", "O", "O", "O", "O", "O", "O", "O", "O", "O", "O", "O", "O", "O", "O", "O", "O", "O", "O", "O", "O", "O"], "stanford_head": [9, 4, 4, 9, 6, 4, 9, 9, 12, 9, 9, 0, 14, 12, 12, 12, 29, 21, 20, 21, 29, 21, 24, 22, 24, 29, 29, 29, 12, 32, 32, 29, 34, 32, 29, 37, 35, 37, 41, 41, 38, 29, 48, 48, 48, 48, 48, 29, 48, 48, 52, 50, 55, 55, 52, 12, 12], "stanford_deprel": ["punct", "nsubj", "aux", "ccomp", "advmod", "advmod", "punct", "nsubj", "dep", "punct", "punct", "ROOT", "compound", "nsubj", "punct", "punct", "cc", "mark", "neg", "nsubj", "advcl", "xcomp", "mark", "xcomp", "dobj", "punct", "nsubj", "aux", "ccomp", "case", "det", "nmod", "case", "nmod", "dep", "mark", "xcomp", "dobj", "case", "det", "nmod", "punct", "mark", "nsubj", "cop", "det", "amod", "parataxis", "punct", "dep", "mark", "advcl", "nmod:poss", "amod", "dobj", "punct", "punct"]}, {"id": 278, "relation": "no_relation", "token": ["``", "I", "could", "do", "much", "better", ",", "I", "know", ",", "''", "said", "Mrs.", "Ellis", ";", "``", "but", "as", "no", "one", "seems", "inclined", "to", "take", "her", ",", "I", "must", "act", "from", "a", "sense", "of", "duty", "expect", "to", "have", "trouble", "with", "the", "child", ";", "for", "she", "'s", "an", "undisciplined", "thing", "--", "used", "to", "having", "her", "own", "way", ".", "''"], "subj_start": 12, "subj_end": 13, "obj_start": 52, "obj_end": 52, "subj_type": "PERSON", "obj_type": "PERSON", "stanford_pos": ["``", "PRP", "MD", "VB", "RB", "JJR", ",", "PRP", "VBP", ",", "''", "VBD", "NNP", "NNP", ":", "``", "CC", "IN", "DT", "NN", "VBZ", "VBN", "TO", "VB", "PRP", ",", "PRP", "MD", "VB", "IN", "DT", "NN", "IN", "NN", "VBP", "TO", "VB", "NN", "IN", "DT", "NN", ":", "IN", "PRP", "VBZ", "DT", "JJ", "NN", ":", "VBN", "TO", "VBG", "PRP$", "JJ", "NN", ".", "''"], "stanford_ner": ["O", "O", "O", "O", "O", "O", "O", "O", "O", "O", "O", "O", "O", "PERSON", "O", "O", "O", "O", "O", "NUMBER", "O", "O", "O", "O", "O", "O", "O", "O", "O", "O", "O", "O", "O", "O", "O", "O", "O", "O", "O", "O", "O", "O", "O", "O", "O", "O", "O", "O", "O", "O", "O", "O", "O", "O", "O", "O", "O"], "stanford_head": [9, 4, 4, 9, 6, 4, 9, 9, 12, 9, 9, 0, 14, 12, 12, 12, 29, 21, 20, 21, 29, 21, 24, 22, 24, 29, 29, 29, 12, 32, 32, 29, 34, 32, 29, 37, 35, 37, 41, 41, 38, 29, 48, 48, 48, 48, 48, 29, 48, 48, 52, 50, 55, 55, 52, 12, 12], "stanford_deprel": ["punct", "nsubj", "aux", "ccomp", "advmod", "advmod", "punct", "nsubj", "dep", "punct", "punct", "ROOT", "compound", "nsubj", "punct", "punct", "cc", "mark", "neg", "nsubj", "advcl", "xcomp", "mark", "xcomp", "dobj", "punct", "nsubj", "aux", "ccomp", "case", "det", "nmod", "case", "nmod", "dep", "mark", "xcomp", "dobj", "case", "det", "nmod", "punct", "mark", "nsubj", "cop", "det", "amod", "parataxis", "punct", "dep", "mark", "advcl", "nmod:poss", "amod", "dobj", "punct", "punct"]}, {"id": 279, "relation": "no_relation", "token": ["``", "I", "could", "do", "much", "better", ",", "I", "know", ",", "''", "said", "Mrs.", "Ellis", ";", "``", "but", "as", "no", "one", "seems", "inclined", "to", "take", "her", ",", "I", "must", "act", "from", "a", "sense", "of", "duty", "expect", "to", "have", "trouble", "with", "the", "child", ";", "for", "she", "'s", "an", "undisciplined", "thing", "--", "used", "to", "having", "her", "own", "way", ".", "''"], "subj_start": 24, "subj_end": 24, "obj_start": 12, "obj_end": 13, "subj_type": "PERSON", "obj_type": "PERSON", "stanford_pos": ["``", "PRP", "MD", "VB", "RB", "JJR", ",", "PRP", "VBP", ",", "''", "VBD", "NNP", "NNP", ":", "``", "CC", "IN", "DT", "NN", "VBZ", "VBN", "TO", "VB", "PRP", ",", "PRP", "MD", "VB", "IN", "DT", "NN", "IN", "NN", "VBP", "TO", "VB", "NN", "IN", "DT", "NN", ":", "IN", "PRP", "VBZ", "DT", "JJ", "NN", ":", "VBN", "TO", "VBG", "PRP$", "JJ", "NN", ".", "''"], "stanford_ner": ["O", "O", "O", "O", "O", "O", "O", "O", "O", "O", "O", "O", "O", "PERSON", "O", "O", "O", "O", "O", "NUMBER", "O", "O", "O", "O", "O", "O", "O", "O", "O", "O", "O", "O", "O", "O", "O", "O", "O", "O", "O", "O", "O", "O", "O", "O", "O", "O", "O", "O", "O", "O", "O", "O", "O", "O", "O", "O", "O"], "stanford_head": [9, 4, 4, 9, 6, 4, 9, 9, 12, 9, 9, 0, 14, 12, 12, 12, 29, 21, 20, 21, 29, 21, 24, 22, 24, 29, 29, 29, 12, 32, 32, 29, 34, 32, 29, 37, 35, 37, 41, 41, 38, 29, 48, 48, 48, 48, 48, 29, 48, 48, 52, 50, 55, 55, 52, 12, 12], "stanford_deprel": ["punct", "nsubj", "aux", "ccomp", "advmod", "advmod", "punct", "nsubj", "dep", "punct", "punct", "ROOT", "compound", "nsubj", "punct", "punct", "cc", "mark", "neg", "nsubj", "advcl", "xcomp", "mark", "xcomp", "dobj", "punct", "nsubj", "aux", "ccomp", "case", "det", "nmod", "case", "nmod", "dep", "mark", "xcomp", "dobj", "case", "det", "nmod", "punct", "mark", "nsubj", "cop", "det", "amod", "parataxis", "punct", "dep", "mark", "advcl", "nmod:poss", "amod", "dobj", "punct", "punct"]}, {"id": 280, "relation": "no_relation", "token": ["``", "I", "could", "do", "much", "better", ",", "I", "know", ",", "''", "said", "Mrs.", "Ellis", ";", "``", "but", "as", "no", "one", "seems", "inclined", "to", "take", "her", ",", "I", "must", "act", "from", "a", "sense", "of", "duty", "expect", "to", "have", "trouble", "with", "the", "child", ";", "for", "she", "'s", "an", "undisciplined", "thing", "--", "used", "to", "having", "her", "own", "way", ".", "''"], "subj_start": 24, "subj_end": 24, "obj_start": 43, "obj_end": 43, "subj_type": "PERSON", "obj_type": "PERSON", "stanford_pos": ["``", "PRP", "MD", "VB", "RB", "JJR", ",", "PRP", "VBP", ",", "''", "VBD", "NNP", "NNP", ":", "``", "CC", "IN", "DT", "NN", "VBZ", "VBN", "TO", "VB", "PRP", ",", "PRP", "MD", "VB", "IN", "DT", "NN", "IN", "NN", "VBP", "TO", "VB", "NN", "IN", "DT", "NN", ":", "IN", "PRP", "VBZ", "DT", "JJ", "NN", ":", "VBN", "TO", "VBG", "PRP$", "JJ", "NN", ".", "''"], "stanford_ner": ["O", "O", "O", "O", "O", "O", "O", "O", "O", "O", "O", "O", "O", "PERSON", "O", "O", "O", "O", "O", "NUMBER", "O", "O", "O", "O", "O", "O", "O", "O", "O", "O", "O", "O", "O", "O", "O", "O", "O", "O", "O", "O", "O", "O", "O", "O", "O", "O", "O", "O", "O", "O", "O", "O", "O", "O", "O", "O", "O"], "stanford_head": [9, 4, 4, 9, 6, 4, 9, 9, 12, 9, 9, 0, 14, 12, 12, 12, 29, 21, 20, 21, 29, 21, 24, 22, 24, 29, 29, 29, 12, 32, 32, 29, 34, 32, 29, 37, 35, 37, 41, 41, 38, 29, 48, 48, 48, 48, 48, 29, 48, 48, 52, 50, 55, 55, 52, 12, 12], "stanford_deprel": ["punct", "nsubj", "aux", "ccomp", "advmod", "advmod", "punct", "nsubj", "dep", "punct", "punct", "ROOT", "compound", "nsubj", "punct", "punct", "cc", "mark", "neg", "nsubj", "advcl", "xcomp", "mark", "xcomp", "dobj", "punct", "nsubj", "aux", "ccomp", "case", "det", "nmod", "case", "nmod", "dep", "mark", "xcomp", "dobj", "case", "det", "nmod", "punct", "mark", "nsubj", "cop", "det", "amod", "parataxis", "punct", "dep", "mark", "advcl", "nmod:poss", "amod", "dobj", "punct", "punct"]}, {"id": 281, "relation": "no_relation", "token": ["``", "I", "could", "do", "much", "better", ",", "I", "know", ",", "''", "said", "Mrs.", "Ellis", ";", "``", "but", "as", "no", "one", "seems", "inclined", "to", "take", "her", ",", "I", "must", "act", "from", "a", "sense", "of", "duty", "expect", "to", "have", "trouble", "with", "the", "child", ";", "for", "she", "'s", "an", "undisciplined", "thing", "--", "used", "to", "having", "her", "own", "way", ".", "''"], "subj_start": 24, "subj_end": 24, "obj_start": 52, "obj_end": 52, "subj_type": "PERSON", "obj_type": "PERSON", "stanford_pos": ["``", "PRP", "MD", "VB", "RB", "JJR", ",", "PRP", "VBP", ",", "''", "VBD", "NNP", "NNP", ":", "``", "CC", "IN", "DT", "NN", "VBZ", "VBN", "TO", "VB", "PRP", ",", "PRP", "MD", "VB", "IN", "DT", "NN", "IN", "NN", "VBP", "TO", "VB", "NN", "IN", "DT", "NN", ":", "IN", "PRP", "VBZ", "DT", "JJ", "NN", ":", "VBN", "TO", "VBG", "PRP$", "JJ", "NN", ".", "''"], "stanford_ner": ["O", "O", "O", "O", "O", "O", "O", "O", "O", "O", "O", "O", "O", "PERSON", "O", "O", "O", "O", "O", "NUMBER", "O", "O", "O", "O", "O", "O", "O", "O", "O", "O", "O", "O", "O", "O", "O", "O", "O", "O", "O", "O", "O", "O", "O", "O", "O", "O", "O", "O", "O", "O", "O", "O", "O", "O", "O", "O", "O"], "stanford_head": [9, 4, 4, 9, 6, 4, 9, 9, 12, 9, 9, 0, 14, 12, 12, 12, 29, 21, 20, 21, 29, 21, 24, 22, 24, 29, 29, 29, 12, 32, 32, 29, 34, 32, 29, 37, 35, 37, 41, 41, 38, 29, 48, 48, 48, 48, 48, 29, 48, 48, 52, 50, 55, 55, 52, 12, 12], "stanford_deprel": ["punct", "nsubj", "aux", "ccomp", "advmod", "advmod", "punct", "nsubj", "dep", "punct", "punct", "ROOT", "compound", "nsubj", "punct", "punct", "cc", "mark", "neg", "nsubj", "advcl", "xcomp", "mark", "xcomp", "dobj", "punct", "nsubj", "aux", "ccomp", "case", "det", "nmod", "case", "nmod", "dep", "mark", "xcomp", "dobj", "case", "det", "nmod", "punct", "mark", "nsubj", "cop", "det", "amod", "parataxis", "punct", "dep", "mark", "advcl", "nmod:poss", "amod", "dobj", "punct", "punct"]}, {"id": 282, "relation": "no_relation", "token": ["``", "I", "could", "do", "much", "better", ",", "I", "know", ",", "''", "said", "Mrs.", "Ellis", ";", "``", "but", "as", "no", "one", "seems", "inclined", "to", "take", "her", ",", "I", "must", "act", "from", "a", "sense", "of", "duty", "expect", "to", "have", "trouble", "with", "the", "child", ";", "for", "she", "'s", "an", "undisciplined", "thing", "--", "used", "to", "having", "her", "own", "way", ".", "''"], "subj_start": 43, "subj_end": 43, "obj_start": 12, "obj_end": 13, "subj_type": "PERSON", "obj_type": "PERSON", "stanford_pos": ["``", "PRP", "MD", "VB", "RB", "JJR", ",", "PRP", "VBP", ",", "''", "VBD", "NNP", "NNP", ":", "``", "CC", "IN", "DT", "NN", "VBZ", "VBN", "TO", "VB", "PRP", ",", "PRP", "MD", "VB", "IN", "DT", "NN", "IN", "NN", "VBP", "TO", "VB", "NN", "IN", "DT", "NN", ":", "IN", "PRP", "VBZ", "DT", "JJ", "NN", ":", "VBN", "TO", "VBG", "PRP$", "JJ", "NN", ".", "''"], "stanford_ner": ["O", "O", "O", "O", "O", "O", "O", "O", "O", "O", "O", "O", "O", "PERSON", "O", "O", "O", "O", "O", "NUMBER", "O", "O", "O", "O", "O", "O", "O", "O", "O", "O", "O", "O", "O", "O", "O", "O", "O", "O", "O", "O", "O", "O", "O", "O", "O", "O", "O", "O", "O", "O", "O", "O", "O", "O", "O", "O", "O"], "stanford_head": [9, 4, 4, 9, 6, 4, 9, 9, 12, 9, 9, 0, 14, 12, 12, 12, 29, 21, 20, 21, 29, 21, 24, 22, 24, 29, 29, 29, 12, 32, 32, 29, 34, 32, 29, 37, 35, 37, 41, 41, 38, 29, 48, 48, 48, 48, 48, 29, 48, 48, 52, 50, 55, 55, 52, 12, 12], "stanford_deprel": ["punct", "nsubj", "aux", "ccomp", "advmod", "advmod", "punct", "nsubj", "dep", "punct", "punct", "ROOT", "compound", "nsubj", "punct", "punct", "cc", "mark", "neg", "nsubj", "advcl", "xcomp", "mark", "xcomp", "dobj", "punct", "nsubj", "aux", "ccomp", "case", "det", "nmod", "case", "nmod", "dep", "mark", "xcomp", "dobj", "case", "det", "nmod", "punct", "mark", "nsubj", "cop", "det", "amod", "parataxis", "punct", "dep", "mark", "advcl", "nmod:poss", "amod", "dobj", "punct", "punct"]}, {"id": 283, "relation": "no_relation", "token": ["``", "I", "could", "do", "much", "better", ",", "I", "know", ",", "''", "said", "Mrs.", "Ellis", ";", "``", "but", "as", "no", "one", "seems", "inclined", "to", "take", "her", ",", "I", "must", "act", "from", "a", "sense", "of", "duty", "expect", "to", "have", "trouble", "with", "the", "child", ";", "for", "she", "'s", "an", "undisciplined", "thing", "--", "used", "to", "having", "her", "own", "way", ".", "''"], "subj_start": 43, "subj_end": 43, "obj_start": 24, "obj_end": 24, "subj_type": "PERSON", "obj_type": "PERSON", "stanford_pos": ["``", "PRP", "MD", "VB", "RB", "JJR", ",", "PRP", "VBP", ",", "''", "VBD", "NNP", "NNP", ":", "``", "CC", "IN", "DT", "NN", "VBZ", "VBN", "TO", "VB", "PRP", ",", "PRP", "MD", "VB", "IN", "DT", "NN", "IN", "NN", "VBP", "TO", "VB", "NN", "IN", "DT", "NN", ":", "IN", "PRP", "VBZ", "DT", "JJ", "NN", ":", "VBN", "TO", "VBG", "PRP$", "JJ", "NN", ".", "''"], "stanford_ner": ["O", "O", "O", "O", "O", "O", "O", "O", "O", "O", "O", "O", "O", "PERSON", "O", "O", "O", "O", "O", "NUMBER", "O", "O", "O", "O", "O", "O", "O", "O", "O", "O", "O", "O", "O", "O", "O", "O", "O", "O", "O", "O", "O", "O", "O", "O", "O", "O", "O", "O", "O", "O", "O", "O", "O", "O", "O", "O", "O"], "stanford_head": [9, 4, 4, 9, 6, 4, 9, 9, 12, 9, 9, 0, 14, 12, 12, 12, 29, 21, 20, 21, 29, 21, 24, 22, 24, 29, 29, 29, 12, 32, 32, 29, 34, 32, 29, 37, 35, 37, 41, 41, 38, 29, 48, 48, 48, 48, 48, 29, 48, 48, 52, 50, 55, 55, 52, 12, 12], "stanford_deprel": ["punct", "nsubj", "aux", "ccomp", "advmod", "advmod", "punct", "nsubj", "dep", "punct", "punct", "ROOT", "compound", "nsubj", "punct", "punct", "cc", "mark", "neg", "nsubj", "advcl", "xcomp", "mark", "xcomp", "dobj", "punct", "nsubj", "aux", "ccomp", "case", "det", "nmod", "case", "nmod", "dep", "mark", "xcomp", "dobj", "case", "det", "nmod", "punct", "mark", "nsubj", "cop", "det", "amod", "parataxis", "punct", "dep", "mark", "advcl", "nmod:poss", "amod", "dobj", "punct", "punct"]}, {"id": 284, "relation": "no_relation", "token": ["``", "I", "could", "do", "much", "better", ",", "I", "know", ",", "''", "said", "Mrs.", "Ellis", ";", "``", "but", "as", "no", "one", "seems", "inclined", "to", "take", "her", ",", "I", "must", "act", "from", "a", "sense", "of", "duty", "expect", "to", "have", "trouble", "with", "the", "child", ";", "for", "she", "'s", "an", "undisciplined", "thing", "--", "used", "to", "having", "her", "own", "way", ".", "''"], "subj_start": 43, "subj_end": 43, "obj_start": 52, "obj_end": 52, "subj_type": "PERSON", "obj_type": "PERSON", "stanford_pos": ["``", "PRP", "MD", "VB", "RB", "JJR", ",", "PRP", "VBP", ",", "''", "VBD", "NNP", "NNP", ":", "``", "CC", "IN", "DT", "NN", "VBZ", "VBN", "TO", "VB", "PRP", ",", "PRP", "MD", "VB", "IN", "DT", "NN", "IN", "NN", "VBP", "TO", "VB", "NN", "IN", "DT", "NN", ":", "IN", "PRP", "VBZ", "DT", "JJ", "NN", ":", "VBN", "TO", "VBG", "PRP$", "JJ", "NN", ".", "''"], "stanford_ner": ["O", "O", "O", "O", "O", "O", "O", "O", "O", "O", "O", "O", "O", "PERSON", "O", "O", "O", "O", "O", "NUMBER", "O", "O", "O", "O", "O", "O", "O", "O", "O", "O", "O", "O", "O", "O", "O", "O", "O", "O", "O", "O", "O", "O", "O", "O", "O", "O", "O", "O", "O", "O", "O", "O", "O", "O", "O", "O", "O"], "stanford_head": [9, 4, 4, 9, 6, 4, 9, 9, 12, 9, 9, 0, 14, 12, 12, 12, 29, 21, 20, 21, 29, 21, 24, 22, 24, 29, 29, 29, 12, 32, 32, 29, 34, 32, 29, 37, 35, 37, 41, 41, 38, 29, 48, 48, 48, 48, 48, 29, 48, 48, 52, 50, 55, 55, 52, 12, 12], "stanford_deprel": ["punct", "nsubj", "aux", "ccomp", "advmod", "advmod", "punct", "nsubj", "dep", "punct", "punct", "ROOT", "compound", "nsubj", "punct", "punct", "cc", "mark", "neg", "nsubj", "advcl", "xcomp", "mark", "xcomp", "dobj", "punct", "nsubj", "aux", "ccomp", "case", "det", "nmod", "case", "nmod", "dep", "mark", "xcomp", "dobj", "case", "det", "nmod", "punct", "mark", "nsubj", "cop", "det", "amod", "parataxis", "punct", "dep", "mark", "advcl", "nmod:poss", "amod", "dobj", "punct", "punct"]}, {"id": 285, "relation": "no_relation", "token": ["``", "I", "could", "do", "much", "better", ",", "I", "know", ",", "''", "said", "Mrs.", "Ellis", ";", "``", "but", "as", "no", "one", "seems", "inclined", "to", "take", "her", ",", "I", "must", "act", "from", "a", "sense", "of", "duty", "expect", "to", "have", "trouble", "with", "the", "child", ";", "for", "she", "'s", "an", "undisciplined", "thing", "--", "used", "to", "having", "her", "own", "way", ".", "''"], "subj_start": 52, "subj_end": 52, "obj_start": 12, "obj_end": 13, "subj_type": "PERSON", "obj_type": "PERSON", "stanford_pos": ["``", "PRP", "MD", "VB", "RB", "JJR", ",", "PRP", "VBP", ",", "''", "VBD", "NNP", "NNP", ":", "``", "CC", "IN", "DT", "NN", "VBZ", "VBN", "TO", "VB", "PRP", ",", "PRP", "MD", "VB", "IN", "DT", "NN", "IN", "NN", "VBP", "TO", "VB", "NN", "IN", "DT", "NN", ":", "IN", "PRP", "VBZ", "DT", "JJ", "NN", ":", "VBN", "TO", "VBG", "PRP$", "JJ", "NN", ".", "''"], "stanford_ner": ["O", "O", "O", "O", "O", "O", "O", "O", "O", "O", "O", "O", "O", "PERSON", "O", "O", "O", "O", "O", "NUMBER", "O", "O", "O", "O", "O", "O", "O", "O", "O", "O", "O", "O", "O", "O", "O", "O", "O", "O", "O", "O", "O", "O", "O", "O", "O", "O", "O", "O", "O", "O", "O", "O", "O", "O", "O", "O", "O"], "stanford_head": [9, 4, 4, 9, 6, 4, 9, 9, 12, 9, 9, 0, 14, 12, 12, 12, 29, 21, 20, 21, 29, 21, 24, 22, 24, 29, 29, 29, 12, 32, 32, 29, 34, 32, 29, 37, 35, 37, 41, 41, 38, 29, 48, 48, 48, 48, 48, 29, 48, 48, 52, 50, 55, 55, 52, 12, 12], "stanford_deprel": ["punct", "nsubj", "aux", "ccomp", "advmod", "advmod", "punct", "nsubj", "dep", "punct", "punct", "ROOT", "compound", "nsubj", "punct", "punct", "cc", "mark", "neg", "nsubj", "advcl", "xcomp", "mark", "xcomp", "dobj", "punct", "nsubj", "aux", "ccomp", "case", "det", "nmod", "case", "nmod", "dep", "mark", "xcomp", "dobj", "case", "det", "nmod", "punct", "mark", "nsubj", "cop", "det", "amod", "parataxis", "punct", "dep", "mark", "advcl", "nmod:poss", "amod", "dobj", "punct", "punct"]}, {"id": 286, "relation": "no_relation", "token": ["``", "I", "could", "do", "much", "better", ",", "I", "know", ",", "''", "said", "Mrs.", "Ellis", ";", "``", "but", "as", "no", "one", "seems", "inclined", "to", "take", "her", ",", "I", "must", "act", "from", "a", "sense", "of", "duty", "expect", "to", "have", "trouble", "with", "the", "child", ";", "for", "she", "'s", "an", "undisciplined", "thing", "--", "used", "to", "having", "her", "own", "way", ".", "''"], "subj_start": 52, "subj_end": 52, "obj_start": 24, "obj_end": 24, "subj_type": "PERSON", "obj_type": "PERSON", "stanford_pos": ["``", "PRP", "MD", "VB", "RB", "JJR", ",", "PRP", "VBP", ",", "''", "VBD", "NNP", "NNP", ":", "``", "CC", "IN", "DT", "NN", "VBZ", "VBN", "TO", "VB", "PRP", ",", "PRP", "MD", "VB", "IN", "DT", "NN", "IN", "NN", "VBP", "TO", "VB", "NN", "IN", "DT", "NN", ":", "IN", "PRP", "VBZ", "DT", "JJ", "NN", ":", "VBN", "TO", "VBG", "PRP$", "JJ", "NN", ".", "''"], "stanford_ner": ["O", "O", "O", "O", "O", "O", "O", "O", "O", "O", "O", "O", "O", "PERSON", "O", "O", "O", "O", "O", "NUMBER", "O", "O", "O", "O", "O", "O", "O", "O", "O", "O", "O", "O", "O", "O", "O", "O", "O", "O", "O", "O", "O", "O", "O", "O", "O", "O", "O", "O", "O", "O", "O", "O", "O", "O", "O", "O", "O"], "stanford_head": [9, 4, 4, 9, 6, 4, 9, 9, 12, 9, 9, 0, 14, 12, 12, 12, 29, 21, 20, 21, 29, 21, 24, 22, 24, 29, 29, 29, 12, 32, 32, 29, 34, 32, 29, 37, 35, 37, 41, 41, 38, 29, 48, 48, 48, 48, 48, 29, 48, 48, 52, 50, 55, 55, 52, 12, 12], "stanford_deprel": ["punct", "nsubj", "aux", "ccomp", "advmod", "advmod", "punct", "nsubj", "dep", "punct", "punct", "ROOT", "compound", "nsubj", "punct", "punct", "cc", "mark", "neg", "nsubj", "advcl", "xcomp", "mark", "xcomp", "dobj", "punct", "nsubj", "aux", "ccomp", "case", "det", "nmod", "case", "nmod", "dep", "mark", "xcomp", "dobj", "case", "det", "nmod", "punct", "mark", "nsubj", "cop", "det", "amod", "parataxis", "punct", "dep", "mark", "advcl", "nmod:poss", "amod", "dobj", "punct", "punct"]}, {"id": 287, "relation": "no_relation", "token": ["``", "I", "could", "do", "much", "better", ",", "I", "know", ",", "''", "said", "Mrs.", "Ellis", ";", "``", "but", "as", "no", "one", "seems", "inclined", "to", "take", "her", ",", "I", "must", "act", "from", "a", "sense", "of", "duty", "expect", "to", "have", "trouble", "with", "the", "child", ";", "for", "she", "'s", "an", "undisciplined", "thing", "--", "used", "to", "having", "her", "own", "way", ".", "''"], "subj_start": 52, "subj_end": 52, "obj_start": 43, "obj_end": 43, "subj_type": "PERSON", "obj_type": "PERSON", "stanford_pos": ["``", "PRP", "MD", "VB", "RB", "JJR", ",", "PRP", "VBP", ",", "''", "VBD", "NNP", "NNP", ":", "``", "CC", "IN", "DT", "NN", "VBZ", "VBN", "TO", "VB", "PRP", ",", "PRP", "MD", "VB", "IN", "DT", "NN", "IN", "NN", "VBP", "TO", "VB", "NN", "IN", "DT", "NN", ":", "IN", "PRP", "VBZ", "DT", "JJ", "NN", ":", "VBN", "TO", "VBG", "PRP$", "JJ", "NN", ".", "''"], "stanford_ner": ["O", "O", "O", "O", "O", "O", "O", "O", "O", "O", "O", "O", "O", "PERSON", "O", "O", "O", "O", "O", "NUMBER", "O", "O", "O", "O", "O", "O", "O", "O", "O", "O", "O", "O", "O", "O", "O", "O", "O", "O", "O", "O", "O", "O", "O", "O", "O", "O", "O", "O", "O", "O", "O", "O", "O", "O", "O", "O", "O"], "stanford_head": [9, 4, 4, 9, 6, 4, 9, 9, 12, 9, 9, 0, 14, 12, 12, 12, 29, 21, 20, 21, 29, 21, 24, 22, 24, 29, 29, 29, 12, 32, 32, 29, 34, 32, 29, 37, 35, 37, 41, 41, 38, 29, 48, 48, 48, 48, 48, 29, 48, 48, 52, 50, 55, 55, 52, 12, 12], "stanford_deprel": ["punct", "nsubj", "aux", "ccomp", "advmod", "advmod", "punct", "nsubj", "dep", "punct", "punct", "ROOT", "compound", "nsubj", "punct", "punct", "cc", "mark", "neg", "nsubj", "advcl", "xcomp", "mark", "xcomp", "dobj", "punct", "nsubj", "aux", "ccomp", "case", "det", "nmod", "case", "nmod", "dep", "mark", "xcomp", "dobj", "case", "det", "nmod", "punct", "mark", "nsubj", "cop", "det", "amod", "parataxis", "punct", "dep", "mark", "advcl", "nmod:poss", "amod", "dobj", "punct", "punct"]}, {"id": 288, "relation": "no_relation", "token": ["Now", ",", "Joe", "Thompson", "'s", "wife", ",", "who", "happened", "to", "be", "childless", ",", "was", "not", "a", "woman", "of", "saintly", "temper", ",", "nor", "much", "given", "to", "self-denial", "for", "others", "'", "good", ",", "and", "Joe", "had", "well-grounded", "doubts", "touching", "the", "manner", "of", "greeting", "he", "should", "receive", "on", "his", "arrival", "."], "subj_start": 2, "subj_end": 3, "obj_start": 32, "obj_end": 32, "subj_type": "PERSON", "obj_type": "PERSON", "stanford_pos": ["RB", ",", "NNP", "NNP", "POS", "NN", ",", "WP", "VBD", "TO", "VB", "JJ", ",", "VBD", "RB", "DT", "NN", "IN", "JJ", "NN", ",", "CC", "JJ", "VBN", "TO", "JJ", "IN", "NNS", "POS", "JJ", ",", "CC", "NNP", "VBD", "JJ", "NNS", "VBG", "DT", "NN", "IN", "VBG", "PRP", "MD", "VB", "IN", "PRP$", "NN", "."], "stanford_ner": ["DATE", "O", "PERSON", "PERSON", "O", "O", "O", "O", "O", "O", "O", "O", "O", "O", "O", "O", "O", "O", "O", "O", "O", "O", "O", "O", "O", "O", "O", "O", "O", "O", "O", "O", "PERSON", "O", "O", "O", "O", "O", "O", "O", "O", "O", "O", "O", "O", "O", "O", "O"], "stanford_head": [17, 17, 4, 6, 4, 17, 6, 9, 6, 12, 12, 9, 6, 17, 17, 17, 0, 20, 20, 17, 17, 17, 17, 23, 26, 24, 30, 30, 28, 26, 17, 17, 34, 17, 36, 34, 36, 39, 37, 41, 39, 44, 44, 41, 47, 47, 44, 17], "stanford_deprel": ["advmod", "punct", "compound", "nmod:poss", "case", "nsubj", "punct", "nsubj", "acl:relcl", "mark", "cop", "xcomp", "punct", "cop", "neg", "det", "ROOT", "case", "amod", "nmod", "punct", "cc", "conj", "acl", "case", "nmod", "case", "nmod:poss", "case", "nmod", "punct", "cc", "nsubj", "conj", "amod", "dobj", "acl", "det", "dobj", "mark", "acl", "nsubj", "aux", "ccomp", "case", "nmod:poss", "nmod", "punct"]}, {"id": 289, "relation": "no_relation", "token": ["Now", ",", "Joe", "Thompson", "'s", "wife", ",", "who", "happened", "to", "be", "childless", ",", "was", "not", "a", "woman", "of", "saintly", "temper", ",", "nor", "much", "given", "to", "self-denial", "for", "others", "'", "good", ",", "and", "Joe", "had", "well-grounded", "doubts", "touching", "the", "manner", "of", "greeting", "he", "should", "receive", "on", "his", "arrival", "."], "subj_start": 2, "subj_end": 3, "obj_start": 41, "obj_end": 41, "subj_type": "PERSON", "obj_type": "PERSON", "stanford_pos": ["RB", ",", "NNP", "NNP", "POS", "NN", ",", "WP", "VBD", "TO", "VB", "JJ", ",", "VBD", "RB", "DT", "NN", "IN", "JJ", "NN", ",", "CC", "JJ", "VBN", "TO", "JJ", "IN", "NNS", "POS", "JJ", ",", "CC", "NNP", "VBD", "JJ", "NNS", "VBG", "DT", "NN", "IN", "VBG", "PRP", "MD", "VB", "IN", "PRP$", "NN", "."], "stanford_ner": ["DATE", "O", "PERSON", "PERSON", "O", "O", "O", "O", "O", "O", "O", "O", "O", "O", "O", "O", "O", "O", "O", "O", "O", "O", "O", "O", "O", "O", "O", "O", "O", "O", "O", "O", "PERSON", "O", "O", "O", "O", "O", "O", "O", "O", "O", "O", "O", "O", "O", "O", "O"], "stanford_head": [17, 17, 4, 6, 4, 17, 6, 9, 6, 12, 12, 9, 6, 17, 17, 17, 0, 20, 20, 17, 17, 17, 17, 23, 26, 24, 30, 30, 28, 26, 17, 17, 34, 17, 36, 34, 36, 39, 37, 41, 39, 44, 44, 41, 47, 47, 44, 17], "stanford_deprel": ["advmod", "punct", "compound", "nmod:poss", "case", "nsubj", "punct", "nsubj", "acl:relcl", "mark", "cop", "xcomp", "punct", "cop", "neg", "det", "ROOT", "case", "amod", "nmod", "punct", "cc", "conj", "acl", "case", "nmod", "case", "nmod:poss", "case", "nmod", "punct", "cc", "nsubj", "conj", "amod", "dobj", "acl", "det", "dobj", "mark", "acl", "nsubj", "aux", "ccomp", "case", "nmod:poss", "nmod", "punct"]}, {"id": 290, "relation": "no_relation", "token": ["Now", ",", "Joe", "Thompson", "'s", "wife", ",", "who", "happened", "to", "be", "childless", ",", "was", "not", "a", "woman", "of", "saintly", "temper", ",", "nor", "much", "given", "to", "self-denial", "for", "others", "'", "good", ",", "and", "Joe", "had", "well-grounded", "doubts", "touching", "the", "manner", "of", "greeting", "he", "should", "receive", "on", "his", "arrival", "."], "subj_start": 2, "subj_end": 3, "obj_start": 45, "obj_end": 45, "subj_type": "PERSON", "obj_type": "PERSON", "stanford_pos": ["RB", ",", "NNP", "NNP", "POS", "NN", ",", "WP", "VBD", "TO", "VB", "JJ", ",", "VBD", "RB", "DT", "NN", "IN", "JJ", "NN", ",", "CC", "JJ", "VBN", "TO", "JJ", "IN", "NNS", "POS", "JJ", ",", "CC", "NNP", "VBD", "JJ", "NNS", "VBG", "DT", "NN", "IN", "VBG", "PRP", "MD", "VB", "IN", "PRP$", "NN", "."], "stanford_ner": ["DATE", "O", "PERSON", "PERSON", "O", "O", "O", "O", "O", "O", "O", "O", "O", "O", "O", "O", "O", "O", "O", "O", "O", "O", "O", "O", "O", "O", "O", "O", "O", "O", "O", "O", "PERSON", "O", "O", "O", "O", "O", "O", "O", "O", "O", "O", "O", "O", "O", "O", "O"], "stanford_head": [17, 17, 4, 6, 4, 17, 6, 9, 6, 12, 12, 9, 6, 17, 17, 17, 0, 20, 20, 17, 17, 17, 17, 23, 26, 24, 30, 30, 28, 26, 17, 17, 34, 17, 36, 34, 36, 39, 37, 41, 39, 44, 44, 41, 47, 47, 44, 17], "stanford_deprel": ["advmod", "punct", "compound", "nmod:poss", "case", "nsubj", "punct", "nsubj", "acl:relcl", "mark", "cop", "xcomp", "punct", "cop", "neg", "det", "ROOT", "case", "amod", "nmod", "punct", "cc", "conj", "acl", "case", "nmod", "case", "nmod:poss", "case", "nmod", "punct", "cc", "nsubj", "conj", "amod", "dobj", "acl", "det", "dobj", "mark", "acl", "nsubj", "aux", "ccomp", "case", "nmod:poss", "nmod", "punct"]}, {"id": 291, "relation": "no_relation", "token": ["Now", ",", "Joe", "Thompson", "'s", "wife", ",", "who", "happened", "to", "be", "childless", ",", "was", "not", "a", "woman", "of", "saintly", "temper", ",", "nor", "much", "given", "to", "self-denial", "for", "others", "'", "good", ",", "and", "Joe", "had", "well-grounded", "doubts", "touching", "the", "manner", "of", "greeting", "he", "should", "receive", "on", "his", "arrival", "."], "subj_start": 32, "subj_end": 32, "obj_start": 2, "obj_end": 3, "subj_type": "PERSON", "obj_type": "PERSON", "stanford_pos": ["RB", ",", "NNP", "NNP", "POS", "NN", ",", "WP", "VBD", "TO", "VB", "JJ", ",", "VBD", "RB", "DT", "NN", "IN", "JJ", "NN", ",", "CC", "JJ", "VBN", "TO", "JJ", "IN", "NNS", "POS", "JJ", ",", "CC", "NNP", "VBD", "JJ", "NNS", "VBG", "DT", "NN", "IN", "VBG", "PRP", "MD", "VB", "IN", "PRP$", "NN", "."], "stanford_ner": ["DATE", "O", "PERSON", "PERSON", "O", "O", "O", "O", "O", "O", "O", "O", "O", "O", "O", "O", "O", "O", "O", "O", "O", "O", "O", "O", "O", "O", "O", "O", "O", "O", "O", "O", "PERSON", "O", "O", "O", "O", "O", "O", "O", "O", "O", "O", "O", "O", "O", "O", "O"], "stanford_head": [17, 17, 4, 6, 4, 17, 6, 9, 6, 12, 12, 9, 6, 17, 17, 17, 0, 20, 20, 17, 17, 17, 17, 23, 26, 24, 30, 30, 28, 26, 17, 17, 34, 17, 36, 34, 36, 39, 37, 41, 39, 44, 44, 41, 47, 47, 44, 17], "stanford_deprel": ["advmod", "punct", "compound", "nmod:poss", "case", "nsubj", "punct", "nsubj", "acl:relcl", "mark", "cop", "xcomp", "punct", "cop", "neg", "det", "ROOT", "case", "amod", "nmod", "punct", "cc", "conj", "acl", "case", "nmod", "case", "nmod:poss", "case", "nmod", "punct", "cc", "nsubj", "conj", "amod", "dobj", "acl", "det", "dobj", "mark", "acl", "nsubj", "aux", "ccomp", "case", "nmod:poss", "nmod", "punct"]}, {"id": 292, "relation": "no_relation", "token": ["Now", ",", "Joe", "Thompson", "'s", "wife", ",", "who", "happened", "to", "be", "childless", ",", "was", "not", "a", "woman", "of", "saintly", "temper", ",", "nor", "much", "given", "to", "self-denial", "for", "others", "'", "good", ",", "and", "Joe", "had", "well-grounded", "doubts", "touching", "the", "manner", "of", "greeting", "he", "should", "receive", "on", "his", "arrival", "."], "subj_start": 32, "subj_end": 32, "obj_start": 41, "obj_end": 41, "subj_type": "PERSON", "obj_type": "PERSON", "stanford_pos": ["RB", ",", "NNP", "NNP", "POS", "NN", ",", "WP", "VBD", "TO", "VB", "JJ", ",", "VBD", "RB", "DT", "NN", "IN", "JJ", "NN", ",", "CC", "JJ", "VBN", "TO", "JJ", "IN", "NNS", "POS", "JJ", ",", "CC", "NNP", "VBD", "JJ", "NNS", "VBG", "DT", "NN", "IN", "VBG", "PRP", "MD", "VB", "IN", "PRP$", "NN", "."], "stanford_ner": ["DATE", "O", "PERSON", "PERSON", "O", "O", "O", "O", "O", "O", "O", "O", "O", "O", "O", "O", "O", "O", "O", "O", "O", "O", "O", "O", "O", "O", "O", "O", "O", "O", "O", "O", "PERSON", "O", "O", "O", "O", "O", "O", "O", "O", "O", "O", "O", "O", "O", "O", "O"], "stanford_head": [17, 17, 4, 6, 4, 17, 6, 9, 6, 12, 12, 9, 6, 17, 17, 17, 0, 20, 20, 17, 17, 17, 17, 23, 26, 24, 30, 30, 28, 26, 17, 17, 34, 17, 36, 34, 36, 39, 37, 41, 39, 44, 44, 41, 47, 47, 44, 17], "stanford_deprel": ["advmod", "punct", "compound", "nmod:poss", "case", "nsubj", "punct", "nsubj", "acl:relcl", "mark", "cop", "xcomp", "punct", "cop", "neg", "det", "ROOT", "case", "amod", "nmod", "punct", "cc", "conj", "acl", "case", "nmod", "case", "nmod:poss", "case", "nmod", "punct", "cc", "nsubj", "conj", "amod", "dobj", "acl", "det", "dobj", "mark", "acl", "nsubj", "aux", "ccomp", "case", "nmod:poss", "nmod", "punct"]}, {"id": 293, "relation": "no_relation", "token": ["Now", ",", "Joe", "Thompson", "'s", "wife", ",", "who", "happened", "to", "be", "childless", ",", "was", "not", "a", "woman", "of", "saintly", "temper", ",", "nor", "much", "given", "to", "self-denial", "for", "others", "'", "good", ",", "and", "Joe", "had", "well-grounded", "doubts", "touching", "the", "manner", "of", "greeting", "he", "should", "receive", "on", "his", "arrival", "."], "subj_start": 32, "subj_end": 32, "obj_start": 45, "obj_end": 45, "subj_type": "PERSON", "obj_type": "PERSON", "stanford_pos": ["RB", ",", "NNP", "NNP", "POS", "NN", ",", "WP", "VBD", "TO", "VB", "JJ", ",", "VBD", "RB", "DT", "NN", "IN", "JJ", "NN", ",", "CC", "JJ", "VBN", "TO", "JJ", "IN", "NNS", "POS", "JJ", ",", "CC", "NNP", "VBD", "JJ", "NNS", "VBG", "DT", "NN", "IN", "VBG", "PRP", "MD", "VB", "IN", "PRP$", "NN", "."], "stanford_ner": ["DATE", "O", "PERSON", "PERSON", "O", "O", "O", "O", "O", "O", "O", "O", "O", "O", "O", "O", "O", "O", "O", "O", "O", "O", "O", "O", "O", "O", "O", "O", "O", "O", "O", "O", "PERSON", "O", "O", "O", "O", "O", "O", "O", "O", "O", "O", "O", "O", "O", "O", "O"], "stanford_head": [17, 17, 4, 6, 4, 17, 6, 9, 6, 12, 12, 9, 6, 17, 17, 17, 0, 20, 20, 17, 17, 17, 17, 23, 26, 24, 30, 30, 28, 26, 17, 17, 34, 17, 36, 34, 36, 39, 37, 41, 39, 44, 44, 41, 47, 47, 44, 17], "stanford_deprel": ["advmod", "punct", "compound", "nmod:poss", "case", "nsubj", "punct", "nsubj", "acl:relcl", "mark", "cop", "xcomp", "punct", "cop", "neg", "det", "ROOT", "case", "amod", "nmod", "punct", "cc", "conj", "acl", "case", "nmod", "case", "nmod:poss", "case", "nmod", "punct", "cc", "nsubj", "conj", "amod", "dobj", "acl", "det", "dobj", "mark", "acl", "nsubj", "aux", "ccomp", "case", "nmod:poss", "nmod", "punct"]}, {"id": 294, "relation": "no_relation", "token": ["Now", ",", "Joe", "Thompson", "'s", "wife", ",", "who", "happened", "to", "be", "childless", ",", "was", "not", "a", "woman", "of", "saintly", "temper", ",", "nor", "much", "given", "to", "self-denial", "for", "others", "'", "good", ",", "and", "Joe", "had", "well-grounded", "doubts", "touching", "the", "manner", "of", "greeting", "he", "should", "receive", "on", "his", "arrival", "."], "subj_start": 41, "subj_end": 41, "obj_start": 2, "obj_end": 3, "subj_type": "PERSON", "obj_type": "PERSON", "stanford_pos": ["RB", ",", "NNP", "NNP", "POS", "NN", ",", "WP", "VBD", "TO", "VB", "JJ", ",", "VBD", "RB", "DT", "NN", "IN", "JJ", "NN", ",", "CC", "JJ", "VBN", "TO", "JJ", "IN", "NNS", "POS", "JJ", ",", "CC", "NNP", "VBD", "JJ", "NNS", "VBG", "DT", "NN", "IN", "VBG", "PRP", "MD", "VB", "IN", "PRP$", "NN", "."], "stanford_ner": ["DATE", "O", "PERSON", "PERSON", "O", "O", "O", "O", "O", "O", "O", "O", "O", "O", "O", "O", "O", "O", "O", "O", "O", "O", "O", "O", "O", "O", "O", "O", "O", "O", "O", "O", "PERSON", "O", "O", "O", "O", "O", "O", "O", "O", "O", "O", "O", "O", "O", "O", "O"], "stanford_head": [17, 17, 4, 6, 4, 17, 6, 9, 6, 12, 12, 9, 6, 17, 17, 17, 0, 20, 20, 17, 17, 17, 17, 23, 26, 24, 30, 30, 28, 26, 17, 17, 34, 17, 36, 34, 36, 39, 37, 41, 39, 44, 44, 41, 47, 47, 44, 17], "stanford_deprel": ["advmod", "punct", "compound", "nmod:poss", "case", "nsubj", "punct", "nsubj", "acl:relcl", "mark", "cop", "xcomp", "punct", "cop", "neg", "det", "ROOT", "case", "amod", "nmod", "punct", "cc", "conj", "acl", "case", "nmod", "case", "nmod:poss", "case", "nmod", "punct", "cc", "nsubj", "conj", "amod", "dobj", "acl", "det", "dobj", "mark", "acl", "nsubj", "aux", "ccomp", "case", "nmod:poss", "nmod", "punct"]}, {"id": 295, "relation": "no_relation", "token": ["Now", ",", "Joe", "Thompson", "'s", "wife", ",", "who", "happened", "to", "be", "childless", ",", "was", "not", "a", "woman", "of", "saintly", "temper", ",", "nor", "much", "given", "to", "self-denial", "for", "others", "'", "good", ",", "and", "Joe", "had", "well-grounded", "doubts", "touching", "the", "manner", "of", "greeting", "he", "should", "receive", "on", "his", "arrival", "."], "subj_start": 41, "subj_end": 41, "obj_start": 32, "obj_end": 32, "subj_type": "PERSON", "obj_type": "PERSON", "stanford_pos": ["RB", ",", "NNP", "NNP", "POS", "NN", ",", "WP", "VBD", "TO", "VB", "JJ", ",", "VBD", "RB", "DT", "NN", "IN", "JJ", "NN", ",", "CC", "JJ", "VBN", "TO", "JJ", "IN", "NNS", "POS", "JJ", ",", "CC", "NNP", "VBD", "JJ", "NNS", "VBG", "DT", "NN", "IN", "VBG", "PRP", "MD", "VB", "IN", "PRP$", "NN", "."], "stanford_ner": ["DATE", "O", "PERSON", "PERSON", "O", "O", "O", "O", "O", "O", "O", "O", "O", "O", "O", "O", "O", "O", "O", "O", "O", "O", "O", "O", "O", "O", "O", "O", "O", "O", "O", "O", "PERSON", "O", "O", "O", "O", "O", "O", "O", "O", "O", "O", "O", "O", "O", "O", "O"], "stanford_head": [17, 17, 4, 6, 4, 17, 6, 9, 6, 12, 12, 9, 6, 17, 17, 17, 0, 20, 20, 17, 17, 17, 17, 23, 26, 24, 30, 30, 28, 26, 17, 17, 34, 17, 36, 34, 36, 39, 37, 41, 39, 44, 44, 41, 47, 47, 44, 17], "stanford_deprel": ["advmod", "punct", "compound", "nmod:poss", "case", "nsubj", "punct", "nsubj", "acl:relcl", "mark", "cop", "xcomp", "punct", "cop", "neg", "det", "ROOT", "case", "amod", "nmod", "punct", "cc", "conj", "acl", "case", "nmod", "case", "nmod:poss", "case", "nmod", "punct", "cc", "nsubj", "conj", "amod", "dobj", "acl", "det", "dobj", "mark", "acl", "nsubj", "aux", "ccomp", "case", "nmod:poss", "nmod", "punct"]}, {"id": 296, "relation": "no_relation", "token": ["Now", ",", "Joe", "Thompson", "'s", "wife", ",", "who", "happened", "to", "be", "childless", ",", "was", "not", "a", "woman", "of", "saintly", "temper", ",", "nor", "much", "given", "to", "self-denial", "for", "others", "'", "good", ",", "and", "Joe", "had", "well-grounded", "doubts", "touching", "the", "manner", "of", "greeting", "he", "should", "receive", "on", "his", "arrival", "."], "subj_start": 41, "subj_end": 41, "obj_start": 45, "obj_end": 45, "subj_type": "PERSON", "obj_type": "PERSON", "stanford_pos": ["RB", ",", "NNP", "NNP", "POS", "NN", ",", "WP", "VBD", "TO", "VB", "JJ", ",", "VBD", "RB", "DT", "NN", "IN", "JJ", "NN", ",", "CC", "JJ", "VBN", "TO", "JJ", "IN", "NNS", "POS", "JJ", ",", "CC", "NNP", "VBD", "JJ", "NNS", "VBG", "DT", "NN", "IN", "VBG", "PRP", "MD", "VB", "IN", "PRP$", "NN", "."], "stanford_ner": ["DATE", "O", "PERSON", "PERSON", "O", "O", "O", "O", "O", "O", "O", "O", "O", "O", "O", "O", "O", "O", "O", "O", "O", "O", "O", "O", "O", "O", "O", "O", "O", "O", "O", "O", "PERSON", "O", "O", "O", "O", "O", "O", "O", "O", "O", "O", "O", "O", "O", "O", "O"], "stanford_head": [17, 17, 4, 6, 4, 17, 6, 9, 6, 12, 12, 9, 6, 17, 17, 17, 0, 20, 20, 17, 17, 17, 17, 23, 26, 24, 30, 30, 28, 26, 17, 17, 34, 17, 36, 34, 36, 39, 37, 41, 39, 44, 44, 41, 47, 47, 44, 17], "stanford_deprel": ["advmod", "punct", "compound", "nmod:poss", "case", "nsubj", "punct", "nsubj", "acl:relcl", "mark", "cop", "xcomp", "punct", "cop", "neg", "det", "ROOT", "case", "amod", "nmod", "punct", "cc", "conj", "acl", "case", "nmod", "case", "nmod:poss", "case", "nmod", "punct", "cc", "nsubj", "conj", "amod", "dobj", "acl", "det", "dobj", "mark", "acl", "nsubj", "aux", "ccomp", "case", "nmod:poss", "nmod", "punct"]}, {"id": 297, "relation": "no_relation", "token": ["Now", ",", "Joe", "Thompson", "'s", "wife", ",", "who", "happened", "to", "be", "childless", ",", "was", "not", "a", "woman", "of", "saintly", "temper", ",", "nor", "much", "given", "to", "self-denial", "for", "others", "'", "good", ",", "and", "Joe", "had", "well-grounded", "doubts", "touching", "the", "manner", "of", "greeting", "he", "should", "receive", "on", "his", "arrival", "."], "subj_start": 45, "subj_end": 45, "obj_start": 2, "obj_end": 3, "subj_type": "PERSON", "obj_type": "PERSON", "stanford_pos": ["RB", ",", "NNP", "NNP", "POS", "NN", ",", "WP", "VBD", "TO", "VB", "JJ", ",", "VBD", "RB", "DT", "NN", "IN", "JJ", "NN", ",", "CC", "JJ", "VBN", "TO", "JJ", "IN", "NNS", "POS", "JJ", ",", "CC", "NNP", "VBD", "JJ", "NNS", "VBG", "DT", "NN", "IN", "VBG", "PRP", "MD", "VB", "IN", "PRP$", "NN", "."], "stanford_ner": ["DATE", "O", "PERSON", "PERSON", "O", "O", "O", "O", "O", "O", "O", "O", "O", "O", "O", "O", "O", "O", "O", "O", "O", "O", "O", "O", "O", "O", "O", "O", "O", "O", "O", "O", "PERSON", "O", "O", "O", "O", "O", "O", "O", "O", "O", "O", "O", "O", "O", "O", "O"], "stanford_head": [17, 17, 4, 6, 4, 17, 6, 9, 6, 12, 12, 9, 6, 17, 17, 17, 0, 20, 20, 17, 17, 17, 17, 23, 26, 24, 30, 30, 28, 26, 17, 17, 34, 17, 36, 34, 36, 39, 37, 41, 39, 44, 44, 41, 47, 47, 44, 17], "stanford_deprel": ["advmod", "punct", "compound", "nmod:poss", "case", "nsubj", "punct", "nsubj", "acl:relcl", "mark", "cop", "xcomp", "punct", "cop", "neg", "det", "ROOT", "case", "amod", "nmod", "punct", "cc", "conj", "acl", "case", "nmod", "case", "nmod:poss", "case", "nmod", "punct", "cc", "nsubj", "conj", "amod", "dobj", "acl", "det", "dobj", "mark", "acl", "nsubj", "aux", "ccomp", "case", "nmod:poss", "nmod", "punct"]}, {"id": 298, "relation": "no_relation", "token": ["Now", ",", "Joe", "Thompson", "'s", "wife", ",", "who", "happened", "to", "be", "childless", ",", "was", "not", "a", "woman", "of", "saintly", "temper", ",", "nor", "much", "given", "to", "self-denial", "for", "others", "'", "good", ",", "and", "Joe", "had", "well-grounded", "doubts", "touching", "the", "manner", "of", "greeting", "he", "should", "receive", "on", "his", "arrival", "."], "subj_start": 45, "subj_end": 45, "obj_start": 32, "obj_end": 32, "subj_type": "PERSON", "obj_type": "PERSON", "stanford_pos": ["RB", ",", "NNP", "NNP", "POS", "NN", ",", "WP", "VBD", "TO", "VB", "JJ", ",", "VBD", "RB", "DT", "NN", "IN", "JJ", "NN", ",", "CC", "JJ", "VBN", "TO", "JJ", "IN", "NNS", "POS", "JJ", ",", "CC", "NNP", "VBD", "JJ", "NNS", "VBG", "DT", "NN", "IN", "VBG", "PRP", "MD", "VB", "IN", "PRP$", "NN", "."], "stanford_ner": ["DATE", "O", "PERSON", "PERSON", "O", "O", "O", "O", "O", "O", "O", "O", "O", "O", "O", "O", "O", "O", "O", "O", "O", "O", "O", "O", "O", "O", "O", "O", "O", "O", "O", "O", "PERSON", "O", "O", "O", "O", "O", "O", "O", "O", "O", "O", "O", "O", "O", "O", "O"], "stanford_head": [17, 17, 4, 6, 4, 17, 6, 9, 6, 12, 12, 9, 6, 17, 17, 17, 0, 20, 20, 17, 17, 17, 17, 23, 26, 24, 30, 30, 28, 26, 17, 17, 34, 17, 36, 34, 36, 39, 37, 41, 39, 44, 44, 41, 47, 47, 44, 17], "stanford_deprel": ["advmod", "punct", "compound", "nmod:poss", "case", "nsubj", "punct", "nsubj", "acl:relcl", "mark", "cop", "xcomp", "punct", "cop", "neg", "det", "ROOT", "case", "amod", "nmod", "punct", "cc", "conj", "acl", "case", "nmod", "case", "nmod:poss", "case", "nmod", "punct", "cc", "nsubj", "conj", "amod", "dobj", "acl", "det", "dobj", "mark", "acl", "nsubj", "aux", "ccomp", "case", "nmod:poss", "nmod", "punct"]}, {"id": 299, "relation": "no_relation", "token": ["Now", ",", "Joe", "Thompson", "'s", "wife", ",", "who", "happened", "to", "be", "childless", ",", "was", "not", "a", "woman", "of", "saintly", "temper", ",", "nor", "much", "given", "to", "self-denial", "for", "others", "'", "good", ",", "and", "Joe", "had", "well-grounded", "doubts", "touching", "the", "manner", "of", "greeting", "he", "should", "receive", "on", "his", "arrival", "."], "subj_start": 45, "subj_end": 45, "obj_start": 41, "obj_end": 41, "subj_type": "PERSON", "obj_type": "PERSON", "stanford_pos": ["RB", ",", "NNP", "NNP", "POS", "NN", ",", "WP", "VBD", "TO", "VB", "JJ", ",", "VBD", "RB", "DT", "NN", "IN", "JJ", "NN", ",", "CC", "JJ", "VBN", "TO", "JJ", "IN", "NNS", "POS", "JJ", ",", "CC", "NNP", "VBD", "JJ", "NNS", "VBG", "DT", "NN", "IN", "VBG", "PRP", "MD", "VB", "IN", "PRP$", "NN", "."], "stanford_ner": ["DATE", "O", "PERSON", "PERSON", "O", "O", "O", "O", "O", "O", "O", "O", "O", "O", "O", "O", "O", "O", "O", "O", "O", "O", "O", "O", "O", "O", "O", "O", "O", "O", "O", "O", "PERSON", "O", "O", "O", "O", "O", "O", "O", "O", "O", "O", "O", "O", "O", "O", "O"], "stanford_head": [17, 17, 4, 6, 4, 17, 6, 9, 6, 12, 12, 9, 6, 17, 17, 17, 0, 20, 20, 17, 17, 17, 17, 23, 26, 24, 30, 30, 28, 26, 17, 17, 34, 17, 36, 34, 36, 39, 37, 41, 39, 44, 44, 41, 47, 47, 44, 17], "stanford_deprel": ["advmod", "punct", "compound", "nmod:poss", "case", "nsubj", "punct", "nsubj", "acl:relcl", "mark", "cop", "xcomp", "punct", "cop", "neg", "det", "ROOT", "case", "amod", "nmod", "punct", "cc", "conj", "acl", "case", "nmod", "case", "nmod:poss", "case", "nmod", "punct", "cc", "nsubj", "conj", "amod", "dobj", "acl", "det", "dobj", "mark", "acl", "nsubj", "aux", "ccomp", "case", "nmod:poss", "nmod", "punct"]}, {"id": 300, "relation": "no_relation", "token": ["Usually", "Joe", "Thompson", "got", "out", "of", "his", "wife", "'s", "way", ",", "or", "kept", "rigidly", "silent", "and", "non-combative", "when", "she", "fired", "up", "on", "any", "subject", ";", "it", "was", "with", "some", "surprise", ",", "therefore", ",", "that", "she", "now", "encountered", "a", "firmly-set", "countenance", "and", "a", "resolute", "pair", "of", "eyes", "."], "subj_start": 1, "subj_end": 2, "obj_start": 6, "obj_end": 6, "subj_type": "PERSON", "obj_type": "PERSON", "stanford_pos": ["RB", "NNP", "NNP", "VBD", "IN", "IN", "PRP$", "NN", "POS", "NN", ",", "CC", "VBD", "RB", "JJ", "CC", "JJ", "WRB", "PRP", "VBD", "RP", "IN", "DT", "NN", ":", "PRP", "VBD", "IN", "DT", "NN", ",", "RB", ",", "IN", "PRP", "RB", "VBD", "DT", "JJ", "VBP", "CC", "DT", "JJ", "NN", "IN", "NNS", "."], "stanford_ner": ["O", "PERSON", "PERSON", "O", "O", "O", "O", "O", "O", "O", "O", "O", "O", "O", "O", "O", "O", "O", "O", "O", "O", "O", "O", "O", "O", "O", "O", "O", "O", "O", "O", "O", "O", "O", "O", "DATE", "O", "O", "O", "O", "O", "O", "O", "O", "O", "O", "O"], "stanford_head": [4, 3, 4, 0, 10, 10, 8, 10, 8, 4, 4, 4, 4, 15, 13, 15, 15, 20, 20, 13, 20, 24, 24, 20, 4, 30, 30, 30, 30, 4, 30, 30, 30, 37, 37, 37, 30, 40, 40, 37, 40, 44, 44, 40, 46, 44, 4], "stanford_deprel": ["advmod", "compound", "nsubj", "ROOT", "case", "case", "nmod:poss", "nmod:poss", "case", "nmod", "punct", "cc", "conj", "advmod", "xcomp", "cc", "conj", "advmod", "nsubj", "advcl", "compound:prt", "case", "det", "nmod", "punct", "nsubj", "cop", "case", "det", "parataxis", "punct", "advmod", "punct", "mark", "nsubj", "advmod", "dep", "det", "amod", "dobj", "cc", "det", "amod", "conj", "case", "nmod", "punct"]}, {"id": 301, "relation": "per:spouse", "token": ["Usually", "Joe", "Thompson", "got", "out", "of", "his", "wife", "'s", "way", ",", "or", "kept", "rigidly", "silent", "and", "non-combative", "when", "she", "fired", "up", "on", "any", "subject", ";", "it", "was", "with", "some", "surprise", ",", "therefore", ",", "that", "she", "now", "encountered", "a", "firmly-set", "countenance", "and", "a", "resolute", "pair", "of", "eyes", "."], "subj_start": 1, "subj_end": 2, "obj_start": 18, "obj_end": 18, "subj_type": "PERSON", "obj_type": "PERSON", "stanford_pos": ["RB", "NNP", "NNP", "VBD", "IN", "IN", "PRP$", "NN", "POS", "NN", ",", "CC", "VBD", "RB", "JJ", "CC", "JJ", "WRB", "PRP", "VBD", "RP", "IN", "DT", "NN", ":", "PRP", "VBD", "IN", "DT", "NN", ",", "RB", ",", "IN", "PRP", "RB", "VBD", "DT", "JJ", "VBP", "CC", "DT", "JJ", "NN", "IN", "NNS", "."], "stanford_ner": ["O", "PERSON", "PERSON", "O", "O", "O", "O", "O", "O", "O", "O", "O", "O", "O", "O", "O", "O", "O", "O", "O", "O", "O", "O", "O", "O", "O", "O", "O", "O", "O", "O", "O", "O", "O", "O", "DATE", "O", "O", "O", "O", "O", "O", "O", "O", "O", "O", "O"], "stanford_head": [4, 3, 4, 0, 10, 10, 8, 10, 8, 4, 4, 4, 4, 15, 13, 15, 15, 20, 20, 13, 20, 24, 24, 20, 4, 30, 30, 30, 30, 4, 30, 30, 30, 37, 37, 37, 30, 40, 40, 37, 40, 44, 44, 40, 46, 44, 4], "stanford_deprel": ["advmod", "compound", "nsubj", "ROOT", "case", "case", "nmod:poss", "nmod:poss", "case", "nmod", "punct", "cc", "conj", "advmod", "xcomp", "cc", "conj", "advmod", "nsubj", "advcl", "compound:prt", "case", "det", "nmod", "punct", "nsubj", "cop", "case", "det", "parataxis", "punct", "advmod", "punct", "mark", "nsubj", "advmod", "dep", "det", "amod", "dobj", "cc", "det", "amod", "conj", "case", "nmod", "punct"]}, {"id": 302, "relation": "per:spouse", "token": ["Usually", "Joe", "Thompson", "got", "out", "of", "his", "wife", "'s", "way", ",", "or", "kept", "rigidly", "silent", "and", "non-combative", "when", "she", "fired", "up", "on", "any", "subject", ";", "it", "was", "with", "some", "surprise", ",", "therefore", ",", "that", "she", "now", "encountered", "a", "firmly-set", "countenance", "and", "a", "resolute", "pair", "of", "eyes", "."], "subj_start": 1, "subj_end": 2, "obj_start": 34, "obj_end": 34, "subj_type": "PERSON", "obj_type": "PERSON", "stanford_pos": ["RB", "NNP", "NNP", "VBD", "IN", "IN", "PRP$", "NN", "POS", "NN", ",", "CC", "VBD", "RB", "JJ", "CC", "JJ", "WRB", "PRP", "VBD", "RP", "IN", "DT", "NN", ":", "PRP", "VBD", "IN", "DT", "NN", ",", "RB", ",", "IN", "PRP", "RB", "VBD", "DT", "JJ", "VBP", "CC", "DT", "JJ", "NN", "IN", "NNS", "."], "stanford_ner": ["O", "PERSON", "PERSON", "O", "O", "O", "O", "O", "O", "O", "O", "O", "O", "O", "O", "O", "O", "O", "O", "O", "O", "O", "O", "O", "O", "O", "O", "O", "O", "O", "O", "O", "O", "O", "O", "DATE", "O", "O", "O", "O", "O", "O", "O", "O", "O", "O", "O"], "stanford_head": [4, 3, 4, 0, 10, 10, 8, 10, 8, 4, 4, 4, 4, 15, 13, 15, 15, 20, 20, 13, 20, 24, 24, 20, 4, 30, 30, 30, 30, 4, 30, 30, 30, 37, 37, 37, 30, 40, 40, 37, 40, 44, 44, 40, 46, 44, 4], "stanford_deprel": ["advmod", "compound", "nsubj", "ROOT", "case", "case", "nmod:poss", "nmod:poss", "case", "nmod", "punct", "cc", "conj", "advmod", "xcomp", "cc", "conj", "advmod", "nsubj", "advcl", "compound:prt", "case", "det", "nmod", "punct", "nsubj", "cop", "case", "det", "parataxis", "punct", "advmod", "punct", "mark", "nsubj", "advmod", "dep", "det", "amod", "dobj", "cc", "det", "amod", "conj", "case", "nmod", "punct"]}, {"id": 303, "relation": "no_relation", "token": ["Usually", "Joe", "Thompson", "got", "out", "of", "his", "wife", "'s", "way", ",", "or", "kept", "rigidly", "silent", "and", "non-combative", "when", "she", "fired", "up", "on", "any", "subject", ";", "it", "was", "with", "some", "surprise", ",", "therefore", ",", "that", "she", "now", "encountered", "a", "firmly-set", "countenance", "and", "a", "resolute", "pair", "of", "eyes", "."], "subj_start": 6, "subj_end": 6, "obj_start": 1, "obj_end": 2, "subj_type": "PERSON", "obj_type": "PERSON", "stanford_pos": ["RB", "NNP", "NNP", "VBD", "IN", "IN", "PRP$", "NN", "POS", "NN", ",", "CC", "VBD", "RB", "JJ", "CC", "JJ", "WRB", "PRP", "VBD", "RP", "IN", "DT", "NN", ":", "PRP", "VBD", "IN", "DT", "NN", ",", "RB", ",", "IN", "PRP", "RB", "VBD", "DT", "JJ", "VBP", "CC", "DT", "JJ", "NN", "IN", "NNS", "."], "stanford_ner": ["O", "PERSON", "PERSON", "O", "O", "O", "O", "O", "O", "O", "O", "O", "O", "O", "O", "O", "O", "O", "O", "O", "O", "O", "O", "O", "O", "O", "O", "O", "O", "O", "O", "O", "O", "O", "O", "DATE", "O", "O", "O", "O", "O", "O", "O", "O", "O", "O", "O"], "stanford_head": [4, 3, 4, 0, 10, 10, 8, 10, 8, 4, 4, 4, 4, 15, 13, 15, 15, 20, 20, 13, 20, 24, 24, 20, 4, 30, 30, 30, 30, 4, 30, 30, 30, 37, 37, 37, 30, 40, 40, 37, 40, 44, 44, 40, 46, 44, 4], "stanford_deprel": ["advmod", "compound", "nsubj", "ROOT", "case", "case", "nmod:poss", "nmod:poss", "case", "nmod", "punct", "cc", "conj", "advmod", "xcomp", "cc", "conj", "advmod", "nsubj", "advcl", "compound:prt", "case", "det", "nmod", "punct", "nsubj", "cop", "case", "det", "parataxis", "punct", "advmod", "punct", "mark", "nsubj", "advmod", "dep", "det", "amod", "dobj", "cc", "det", "amod", "conj", "case", "nmod", "punct"]}, {"id": 304, "relation": "per:spouse", "token": ["Usually", "Joe", "Thompson", "got", "out", "of", "his", "wife", "'s", "way", ",", "or", "kept", "rigidly", "silent", "and", "non-combative", "when", "she", "fired", "up", "on", "any", "subject", ";", "it", "was", "with", "some", "surprise", ",", "therefore", ",", "that", "she", "now", "encountered", "a", "firmly-set", "countenance", "and", "a", "resolute", "pair", "of", "eyes", "."], "subj_start": 6, "subj_end": 6, "obj_start": 18, "obj_end": 18, "subj_type": "PERSON", "obj_type": "PERSON", "stanford_pos": ["RB", "NNP", "NNP", "VBD", "IN", "IN", "PRP$", "NN", "POS", "NN", ",", "CC", "VBD", "RB", "JJ", "CC", "JJ", "WRB", "PRP", "VBD", "RP", "IN", "DT", "NN", ":", "PRP", "VBD", "IN", "DT", "NN", ",", "RB", ",", "IN", "PRP", "RB", "VBD", "DT", "JJ", "VBP", "CC", "DT", "JJ", "NN", "IN", "NNS", "."], "stanford_ner": ["O", "PERSON", "PERSON", "O", "O", "O", "O", "O", "O", "O", "O", "O", "O", "O", "O", "O", "O", "O", "O", "O", "O", "O", "O", "O", "O", "O", "O", "O", "O", "O", "O", "O", "O", "O", "O", "DATE", "O", "O", "O", "O", "O", "O", "O", "O", "O", "O", "O"], "stanford_head": [4, 3, 4, 0, 10, 10, 8, 10, 8, 4, 4, 4, 4, 15, 13, 15, 15, 20, 20, 13, 20, 24, 24, 20, 4, 30, 30, 30, 30, 4, 30, 30, 30, 37, 37, 37, 30, 40, 40, 37, 40, 44, 44, 40, 46, 44, 4], "stanford_deprel": ["advmod", "compound", "nsubj", "ROOT", "case", "case", "nmod:poss", "nmod:poss", "case", "nmod", "punct", "cc", "conj", "advmod", "xcomp", "cc", "conj", "advmod", "nsubj", "advcl", "compound:prt", "case", "det", "nmod", "punct", "nsubj", "cop", "case", "det", "parataxis", "punct", "advmod", "punct", "mark", "nsubj", "advmod", "dep", "det", "amod", "dobj", "cc", "det", "amod", "conj", "case", "nmod", "punct"]}, {"id": 305, "relation": "per:spouse", "token": ["Usually", "Joe", "Thompson", "got", "out", "of", "his", "wife", "'s", "way", ",", "or", "kept", "rigidly", "silent", "and", "non-combative", "when", "she", "fired", "up", "on", "any", "subject", ";", "it", "was", "with", "some", "surprise", ",", "therefore", ",", "that", "she", "now", "encountered", "a", "firmly-set", "countenance", "and", "a", "resolute", "pair", "of", "eyes", "."], "subj_start": 6, "subj_end": 6, "obj_start": 34, "obj_end": 34, "subj_type": "PERSON", "obj_type": "PERSON", "stanford_pos": ["RB", "NNP", "NNP", "VBD", "IN", "IN", "PRP$", "NN", "POS", "NN", ",", "CC", "VBD", "RB", "JJ", "CC", "JJ", "WRB", "PRP", "VBD", "RP", "IN", "DT", "NN", ":", "PRP", "VBD", "IN", "DT", "NN", ",", "RB", ",", "IN", "PRP", "RB", "VBD", "DT", "JJ", "VBP", "CC", "DT", "JJ", "NN", "IN", "NNS", "."], "stanford_ner": ["O", "PERSON", "PERSON", "O", "O", "O", "O", "O", "O", "O", "O", "O", "O", "O", "O", "O", "O", "O", "O", "O", "O", "O", "O", "O", "O", "O", "O", "O", "O", "O", "O", "O", "O", "O", "O", "DATE", "O", "O", "O", "O", "O", "O", "O", "O", "O", "O", "O"], "stanford_head": [4, 3, 4, 0, 10, 10, 8, 10, 8, 4, 4, 4, 4, 15, 13, 15, 15, 20, 20, 13, 20, 24, 24, 20, 4, 30, 30, 30, 30, 4, 30, 30, 30, 37, 37, 37, 30, 40, 40, 37, 40, 44, 44, 40, 46, 44, 4], "stanford_deprel": ["advmod", "compound", "nsubj", "ROOT", "case", "case", "nmod:poss", "nmod:poss", "case", "nmod", "punct", "cc", "conj", "advmod", "xcomp", "cc", "conj", "advmod", "nsubj", "advcl", "compound:prt", "case", "det", "nmod", "punct", "nsubj", "cop", "case", "det", "parataxis", "punct", "advmod", "punct", "mark", "nsubj", "advmod", "dep", "det", "amod", "dobj", "cc", "det", "amod", "conj", "case", "nmod", "punct"]}, {"id": 306, "relation": "per:spouse", "token": ["Usually", "Joe", "Thompson", "got", "out", "of", "his", "wife", "'s", "way", ",", "or", "kept", "rigidly", "silent", "and", "non-combative", "when", "she", "fired", "up", "on", "any", "subject", ";", "it", "was", "with", "some", "surprise", ",", "therefore", ",", "that", "she", "now", "encountered", "a", "firmly-set", "countenance", "and", "a", "resolute", "pair", "of", "eyes", "."], "subj_start": 18, "subj_end": 18, "obj_start": 1, "obj_end": 2, "subj_type": "PERSON", "obj_type": "PERSON", "stanford_pos": ["RB", "NNP", "NNP", "VBD", "IN", "IN", "PRP$", "NN", "POS", "NN", ",", "CC", "VBD", "RB", "JJ", "CC", "JJ", "WRB", "PRP", "VBD", "RP", "IN", "DT", "NN", ":", "PRP", "VBD", "IN", "DT", "NN", ",", "RB", ",", "IN", "PRP", "RB", "VBD", "DT", "JJ", "VBP", "CC", "DT", "JJ", "NN", "IN", "NNS", "."], "stanford_ner": ["O", "PERSON", "PERSON", "O", "O", "O", "O", "O", "O", "O", "O", "O", "O", "O", "O", "O", "O", "O", "O", "O", "O", "O", "O", "O", "O", "O", "O", "O", "O", "O", "O", "O", "O", "O", "O", "DATE", "O", "O", "O", "O", "O", "O", "O", "O", "O", "O", "O"], "stanford_head": [4, 3, 4, 0, 10, 10, 8, 10, 8, 4, 4, 4, 4, 15, 13, 15, 15, 20, 20, 13, 20, 24, 24, 20, 4, 30, 30, 30, 30, 4, 30, 30, 30, 37, 37, 37, 30, 40, 40, 37, 40, 44, 44, 40, 46, 44, 4], "stanford_deprel": ["advmod", "compound", "nsubj", "ROOT", "case", "case", "nmod:poss", "nmod:poss", "case", "nmod", "punct", "cc", "conj", "advmod", "xcomp", "cc", "conj", "advmod", "nsubj", "advcl", "compound:prt", "case", "det", "nmod", "punct", "nsubj", "cop", "case", "det", "parataxis", "punct", "advmod", "punct", "mark", "nsubj", "advmod", "dep", "det", "amod", "dobj", "cc", "det", "amod", "conj", "case", "nmod", "punct"]}, {"id": 307, "relation": "per:spouse", "token": ["Usually", "Joe", "Thompson", "got", "out", "of", "his", "wife", "'s", "way", ",", "or", "kept", "rigidly", "silent", "and", "non-combative", "when", "she", "fired", "up", "on", "any", "subject", ";", "it", "was", "with", "some", "surprise", ",", "therefore", ",", "that", "she", "now", "encountered", "a", "firmly-set", "countenance", "and", "a", "resolute", "pair", "of", "eyes", "."], "subj_start": 18, "subj_end": 18, "obj_start": 6, "obj_end": 6, "subj_type": "PERSON", "obj_type": "PERSON", "stanford_pos": ["RB", "NNP", "NNP", "VBD", "IN", "IN", "PRP$", "NN", "POS", "NN", ",", "CC", "VBD", "RB", "JJ", "CC", "JJ", "WRB", "PRP", "VBD", "RP", "IN", "DT", "NN", ":", "PRP", "VBD", "IN", "DT", "NN", ",", "RB", ",", "IN", "PRP", "RB", "VBD", "DT", "JJ", "VBP", "CC", "DT", "JJ", "NN", "IN", "NNS", "."], "stanford_ner": ["O", "PERSON", "PERSON", "O", "O", "O", "O", "O", "O", "O", "O", "O", "O", "O", "O", "O", "O", "O", "O", "O", "O", "O", "O", "O", "O", "O", "O", "O", "O", "O", "O", "O", "O", "O", "O", "DATE", "O", "O", "O", "O", "O", "O", "O", "O", "O", "O", "O"], "stanford_head": [4, 3, 4, 0, 10, 10, 8, 10, 8, 4, 4, 4, 4, 15, 13, 15, 15, 20, 20, 13, 20, 24, 24, 20, 4, 30, 30, 30, 30, 4, 30, 30, 30, 37, 37, 37, 30, 40, 40, 37, 40, 44, 44, 40, 46, 44, 4], "stanford_deprel": ["advmod", "compound", "nsubj", "ROOT", "case", "case", "nmod:poss", "nmod:poss", "case", "nmod", "punct", "cc", "conj", "advmod", "xcomp", "cc", "conj", "advmod", "nsubj", "advcl", "compound:prt", "case", "det", "nmod", "punct", "nsubj", "cop", "case", "det", "parataxis", "punct", "advmod", "punct", "mark", "nsubj", "advmod", "dep", "det", "amod", "dobj", "cc", "det", "amod", "conj", "case", "nmod", "punct"]}, {"id": 308, "relation": "no_relation", "token": ["Usually", "Joe", "Thompson", "got", "out", "of", "his", "wife", "'s", "way", ",", "or", "kept", "rigidly", "silent", "and", "non-combative", "when", "she", "fired", "up", "on", "any", "subject", ";", "it", "was", "with", "some", "surprise", ",", "therefore", ",", "that", "she", "now", "encountered", "a", "firmly-set", "countenance", "and", "a", "resolute", "pair", "of", "eyes", "."], "subj_start": 18, "subj_end": 18, "obj_start": 34, "obj_end": 34, "subj_type": "PERSON", "obj_type": "PERSON", "stanford_pos": ["RB", "NNP", "NNP", "VBD", "IN", "IN", "PRP$", "NN", "POS", "NN", ",", "CC", "VBD", "RB", "JJ", "CC", "JJ", "WRB", "PRP", "VBD", "RP", "IN", "DT", "NN", ":", "PRP", "VBD", "IN", "DT", "NN", ",", "RB", ",", "IN", "PRP", "RB", "VBD", "DT", "JJ", "VBP", "CC", "DT", "JJ", "NN", "IN", "NNS", "."], "stanford_ner": ["O", "PERSON", "PERSON", "O", "O", "O", "O", "O", "O", "O", "O", "O", "O", "O", "O", "O", "O", "O", "O", "O", "O", "O", "O", "O", "O", "O", "O", "O", "O", "O", "O", "O", "O", "O", "O", "DATE", "O", "O", "O", "O", "O", "O", "O", "O", "O", "O", "O"], "stanford_head": [4, 3, 4, 0, 10, 10, 8, 10, 8, 4, 4, 4, 4, 15, 13, 15, 15, 20, 20, 13, 20, 24, 24, 20, 4, 30, 30, 30, 30, 4, 30, 30, 30, 37, 37, 37, 30, 40, 40, 37, 40, 44, 44, 40, 46, 44, 4], "stanford_deprel": ["advmod", "compound", "nsubj", "ROOT", "case", "case", "nmod:poss", "nmod:poss", "case", "nmod", "punct", "cc", "conj", "advmod", "xcomp", "cc", "conj", "advmod", "nsubj", "advcl", "compound:prt", "case", "det", "nmod", "punct", "nsubj", "cop", "case", "det", "parataxis", "punct", "advmod", "punct", "mark", "nsubj", "advmod", "dep", "det", "amod", "dobj", "cc", "det", "amod", "conj", "case", "nmod", "punct"]}, {"id": 309, "relation": "per:spouse", "token": ["Usually", "Joe", "Thompson", "got", "out", "of", "his", "wife", "'s", "way", ",", "or", "kept", "rigidly", "silent", "and", "non-combative", "when", "she", "fired", "up", "on", "any", "subject", ";", "it", "was", "with", "some", "surprise", ",", "therefore", ",", "that", "she", "now", "encountered", "a", "firmly-set", "countenance", "and", "a", "resolute", "pair", "of", "eyes", "."], "subj_start": 34, "subj_end": 34, "obj_start": 1, "obj_end": 2, "subj_type": "PERSON", "obj_type": "PERSON", "stanford_pos": ["RB", "NNP", "NNP", "VBD", "IN", "IN", "PRP$", "NN", "POS", "NN", ",", "CC", "VBD", "RB", "JJ", "CC", "JJ", "WRB", "PRP", "VBD", "RP", "IN", "DT", "NN", ":", "PRP", "VBD", "IN", "DT", "NN", ",", "RB", ",", "IN", "PRP", "RB", "VBD", "DT", "JJ", "VBP", "CC", "DT", "JJ", "NN", "IN", "NNS", "."], "stanford_ner": ["O", "PERSON", "PERSON", "O", "O", "O", "O", "O", "O", "O", "O", "O", "O", "O", "O", "O", "O", "O", "O", "O", "O", "O", "O", "O", "O", "O", "O", "O", "O", "O", "O", "O", "O", "O", "O", "DATE", "O", "O", "O", "O", "O", "O", "O", "O", "O", "O", "O"], "stanford_head": [4, 3, 4, 0, 10, 10, 8, 10, 8, 4, 4, 4, 4, 15, 13, 15, 15, 20, 20, 13, 20, 24, 24, 20, 4, 30, 30, 30, 30, 4, 30, 30, 30, 37, 37, 37, 30, 40, 40, 37, 40, 44, 44, 40, 46, 44, 4], "stanford_deprel": ["advmod", "compound", "nsubj", "ROOT", "case", "case", "nmod:poss", "nmod:poss", "case", "nmod", "punct", "cc", "conj", "advmod", "xcomp", "cc", "conj", "advmod", "nsubj", "advcl", "compound:prt", "case", "det", "nmod", "punct", "nsubj", "cop", "case", "det", "parataxis", "punct", "advmod", "punct", "mark", "nsubj", "advmod", "dep", "det", "amod", "dobj", "cc", "det", "amod", "conj", "case", "nmod", "punct"]}, {"id": 310, "relation": "per:spouse", "token": ["Usually", "Joe", "Thompson", "got", "out", "of", "his", "wife", "'s", "way", ",", "or", "kept", "rigidly", "silent", "and", "non-combative", "when", "she", "fired", "up", "on", "any", "subject", ";", "it", "was", "with", "some", "surprise", ",", "therefore", ",", "that", "she", "now", "encountered", "a", "firmly-set", "countenance", "and", "a", "resolute", "pair", "of", "eyes", "."], "subj_start": 34, "subj_end": 34, "obj_start": 6, "obj_end": 6, "subj_type": "PERSON", "obj_type": "PERSON", "stanford_pos": ["RB", "NNP", "NNP", "VBD", "IN", "IN", "PRP$", "NN", "POS", "NN", ",", "CC", "VBD", "RB", "JJ", "CC", "JJ", "WRB", "PRP", "VBD", "RP", "IN", "DT", "NN", ":", "PRP", "VBD", "IN", "DT", "NN", ",", "RB", ",", "IN", "PRP", "RB", "VBD", "DT", "JJ", "VBP", "CC", "DT", "JJ", "NN", "IN", "NNS", "."], "stanford_ner": ["O", "PERSON", "PERSON", "O", "O", "O", "O", "O", "O", "O", "O", "O", "O", "O", "O", "O", "O", "O", "O", "O", "O", "O", "O", "O", "O", "O", "O", "O", "O", "O", "O", "O", "O", "O", "O", "DATE", "O", "O", "O", "O", "O", "O", "O", "O", "O", "O", "O"], "stanford_head": [4, 3, 4, 0, 10, 10, 8, 10, 8, 4, 4, 4, 4, 15, 13, 15, 15, 20, 20, 13, 20, 24, 24, 20, 4, 30, 30, 30, 30, 4, 30, 30, 30, 37, 37, 37, 30, 40, 40, 37, 40, 44, 44, 40, 46, 44, 4], "stanford_deprel": ["advmod", "compound", "nsubj", "RO
[truncated: 3,461,788 more chars]
