# Supplementary material for: CustFRE: An annotated dataset for extraction of family relations from English text
Source: Data Brief. 2022 Feb 19;41:107980. doi: 10.1016/j.dib.2022.107980 (PMC8885562; doi:10.1016/j.dib.2022.107980)
Supplement: Supplementary file 2 [file mmc2.zip › CustFRE-dataset.conll]

# index	token	subj	obj	stanford_pos	stanford_ner	stanford_deprel	stanford_head
# reln=no_relation
1	``	_	_	``	O	punct	13
2	I	SUBJECT	_	PRP	O	nsubj	5
3	'm	_	_	VBP	O	cop	5
4	so	_	_	RB	O	advmod	5
5	glad	_	_	JJ	O	ccomp	13
6	you	_	OBJECT	PRP	O	nsubj	7
7	come	_	_	VBP	O	ccomp	5
8	before	_	_	IN	O	mark	10
9	we	_	_	PRP	O	nsubj	10
10	began	_	_	VBD	O	advcl	7
11	,	_	_	,	O	punct	13
12	''	_	_	''	O	punct	13
13	said	_	_	VBD	O	ROOT	0
14	Nan	_	_	NNP	PERSON	nsubj	13
15	,	_	_	,	O	punct	14
16	cheerfully	_	_	RB	O	advmod	14
17	.	_	_	.	O	punct	13
# reln=no_relation
1	``	_	_	``	O	punct	13
2	I	SUBJECT	_	PRP	O	nsubj	5
3	'm	_	_	VBP	O	cop	5
4	so	_	_	RB	O	advmod	5
5	glad	_	_	JJ	O	ccomp	13
6	you	_	_	PRP	O	nsubj	7
7	come	_	_	VBP	O	ccomp	5
8	before	_	_	IN	O	mark	10
9	we	_	_	PRP	O	nsubj	10
10	began	_	_	VBD	O	advcl	7
11	,	_	_	,	O	punct	13
12	''	_	_	''	O	punct	13
13	said	_	_	VBD	O	ROOT	0
14	Nan	_	OBJECT	NNP	PERSON	nsubj	13
15	,	_	_	,	O	punct	14
16	cheerfully	_	_	RB	O	advmod	14
17	.	_	_	.	O	punct	13
# reln=no_relation
1	``	_	_	``	O	punct	13
2	I	_	OBJECT	PRP	O	nsubj	5
3	'm	_	_	VBP	O	cop	5
4	so	_	_	RB	O	advmod	5
5	glad	_	_	JJ	O	ccomp	13
6	you	SUBJECT	_	PRP	O	nsubj	7
7	come	_	_	VBP	O	ccomp	5
8	before	_	_	IN	O	mark	10
9	we	_	_	PRP	O	nsubj	10
10	began	_	_	VBD	O	advcl	7
11	,	_	_	,	O	punct	13
12	''	_	_	''	O	punct	13
13	said	_	_	VBD	O	ROOT	0
14	Nan	_	_	NNP	PERSON	nsubj	13
15	,	_	_	,	O	punct	14
16	cheerfully	_	_	RB	O	advmod	14
17	.	_	_	.	O	punct	13
# reln=no_relation
1	``	_	_	``	O	punct	13
2	I	_	_	PRP	O	nsubj	5
3	'm	_	_	VBP	O	cop	5
4	so	_	_	RB	O	advmod	5
5	glad	_	_	JJ	O	ccomp	13
6	you	SUBJECT	_	PRP	O	nsubj	7
7	come	_	_	VBP	O	ccomp	5
8	before	_	_	IN	O	mark	10
9	we	_	_	PRP	O	nsubj	10
10	began	_	_	VBD	O	advcl	7
11	,	_	_	,	O	punct	13
12	''	_	_	''	O	punct	13
13	said	_	_	VBD	O	ROOT	0
14	Nan	_	OBJECT	NNP	PERSON	nsubj	13
15	,	_	_	,	O	punct	14
16	cheerfully	_	_	RB	O	advmod	14
17	.	_	_	.	O	punct	13
# reln=no_relation
1	``	_	_	``	O	punct	13
2	I	_	OBJECT	PRP	O	nsubj	5
3	'm	_	_	VBP	O	cop	5
4	so	_	_	RB	O	advmod	5
5	glad	_	_	JJ	O	ccomp	13
6	you	_	_	PRP	O	nsubj	7
7	come	_	_	VBP	O	ccomp	5
8	before	_	_	IN	O	mark	10
9	we	_	_	PRP	O	nsubj	10
10	began	_	_	VBD	O	advcl	7
11	,	_	_	,	O	punct	13
12	''	_	_	''	O	punct	13
13	said	_	_	VBD	O	ROOT	0
14	Nan	SUBJECT	_	NNP	PERSON	nsubj	13
15	,	_	_	,	O	punct	14
16	cheerfully	_	_	RB	O	advmod	14
17	.	_	_	.	O	punct	13
# reln=no_relation
1	``	_	_	``	O	punct	13
2	I	_	_	PRP	O	nsubj	5
3	'm	_	_	VBP	O	cop	5
4	so	_	_	RB	O	advmod	5
5	glad	_	_	JJ	O	ccomp	13
6	you	_	OBJECT	PRP	O	nsubj	7
7	come	_	_	VBP	O	ccomp	5
8	before	_	_	IN	O	mark	10
9	we	_	_	PRP	O	nsubj	10
10	began	_	_	VBD	O	advcl	7
11	,	_	_	,	O	punct	13
12	''	_	_	''	O	punct	13
13	said	_	_	VBD	O	ROOT	0
14	Nan	SUBJECT	_	NNP	PERSON	nsubj	13
15	,	_	_	,	O	punct	14
16	cheerfully	_	_	RB	O	advmod	14
17	.	_	_	.	O	punct	13
# reln=per:parents
1	Betsey	SUBJECT	_	NNP	PERSON	nsubj	2
2	gave	_	_	VBD	O	ROOT	0
3	the	_	_	DT	O	det	5
4	mother	_	_	NN	O	compound	5
5	gruel	_	_	NN	O	dobj	2
6	and	_	_	CC	O	cc	5
7	tea	_	_	NN	O	conj	5
8	,	_	_	,	O	punct	2
9	and	_	_	CC	O	cc	2
10	comforted	_	_	VBD	O	conj	2
11	her	_	OBJECT	PRP	O	dobj	10
12	with	_	_	IN	O	case	13
13	assurance	_	_	NN	O	nmod	10
14	of	_	_	IN	O	case	16
15	better	_	_	JJR	O	amod	16
16	days	_	_	NNS	DURATION	nmod	13
17	for	_	_	IN	O	case	18
18	all	_	_	DT	O	nmod	16
19	.	_	_	.	O	punct	2
# reln=per:children
1	Betsey	_	OBJECT	NNP	PERSON	nsubj	2
2	gave	_	_	VBD	O	ROOT	0
3	the	_	_	DT	O	det	5
4	mother	_	_	NN	O	compound	5
5	gruel	_	_	NN	O	dobj	2
6	and	_	_	CC	O	cc	5
7	tea	_	_	NN	O	conj	5
8	,	_	_	,	O	punct	2
9	and	_	_	CC	O	cc	2
10	comforted	_	_	VBD	O	conj	2
11	her	SUBJECT	_	PRP	O	dobj	10
12	with	_	_	IN	O	case	13
13	assurance	_	_	NN	O	nmod	10
14	of	_	_	IN	O	case	16
15	better	_	_	JJR	O	amod	16
16	days	_	_	NNS	DURATION	nmod	13
17	for	_	_	IN	O	case	18
18	all	_	_	DT	O	nmod	16
19	.	_	_	.	O	punct	2
# reln=no_relation
1	Knowing	_	_	VBG	O	ROOT	0
2	that	_	_	IN	O	mark	6
3	Mrs.	SUBJECT	_	NNP	O	compound	4
4	Mallard	SUBJECT	_	NNP	PERSON	nsubjpass	6
5	was	_	_	VBD	O	auxpass	6
6	afflicted	_	_	VBN	O	ccomp	1
7	with	_	_	IN	O	case	10
8	a	_	_	DT	O	det	10
9	heart	_	_	NN	O	compound	10
10	trouble	_	_	NN	O	nmod	6
11	,	_	_	,	O	punct	10
12	great	_	_	JJ	O	amod	13
13	care	_	_	NN	O	nsubjpass	15
14	was	_	_	VBD	O	auxpass	15
15	taken	_	_	VBN	O	acl:relcl	10
16	to	_	_	TO	O	mark	17
17	break	_	_	VB	O	xcomp	15
18	to	_	_	TO	O	case	19
19	her	_	OBJECT	PRP$	O	nmod	17
20	as	_	_	IN	O	advmod	21
21	gently	_	_	RB	O	advmod	17
22	as	_	_	IN	O	case	23
23	possible	_	_	JJ	O	advcl	21
24	the	_	_	DT	O	det	25
25	news	_	_	NN	O	dobj	17
26	of	_	_	IN	O	case	30
27	her	_	_	PRP$	O	nmod:poss	28
28	husband	_	_	NN	O	nmod:poss	30
29	's	_	_	POS	O	case	28
30	death	_	_	NN	O	nmod	25
31	.	_	_	.	O	punct	1
# reln=no_relation
1	Knowing	_	_	VBG	O	ROOT	0
2	that	_	_	IN	O	mark	6
3	Mrs.	SUBJECT	_	NNP	O	compound	4
4	Mallard	SUBJECT	_	NNP	PERSON	nsubjpass	6
5	was	_	_	VBD	O	auxpass	6
6	afflicted	_	_	VBN	O	ccomp	1
7	with	_	_	IN	O	case	10
8	a	_	_	DT	O	det	10
9	heart	_	_	NN	O	compound	10
10	trouble	_	_	NN	O	nmod	6
11	,	_	_	,	O	punct	10
12	great	_	_	JJ	O	amod	13
13	care	_	_	NN	O	nsubjpass	15
14	was	_	_	VBD	O	auxpass	15
15	taken	_	_	VBN	O	acl:relcl	10
16	to	_	_	TO	O	mark	17
17	break	_	_	VB	O	xcomp	15
18	to	_	_	TO	O	case	19
19	her	_	_	PRP$	O	nmod	17
20	as	_	_	IN	O	advmod	21
21	gently	_	_	RB	O	advmod	17
22	as	_	_	IN	O	case	23
23	possible	_	_	JJ	O	advcl	21
24	the	_	_	DT	O	det	25
25	news	_	_	NN	O	dobj	17
26	of	_	_	IN	O	case	30
27	her	_	OBJECT	PRP$	O	nmod:poss	28
28	husband	_	_	NN	O	nmod:poss	30
29	's	_	_	POS	O	case	28
30	death	_	_	NN	O	nmod	25
31	.	_	_	.	O	punct	1
# reln=no_relation
1	Knowing	_	_	VBG	O	ROOT	0
2	that	_	_	IN	O	mark	6
3	Mrs.	_	OBJECT	NNP	O	compound	4
4	Mallard	_	OBJECT	NNP	PERSON	nsubjpass	6
5	was	_	_	VBD	O	auxpass	6
6	afflicted	_	_	VBN	O	ccomp	1
7	with	_	_	IN	O	case	10
8	a	_	_	DT	O	det	10
9	heart	_	_	NN	O	compound	10
10	trouble	_	_	NN	O	nmod	6
11	,	_	_	,	O	punct	10
12	great	_	_	JJ	O	amod	13
13	care	_	_	NN	O	nsubjpass	15
14	was	_	_	VBD	O	auxpass	15
15	taken	_	_	VBN	O	acl:relcl	10
16	to	_	_	TO	O	mark	17
17	break	_	_	VB	O	xcomp	15
18	to	_	_	TO	O	case	19
19	her	SUBJECT	_	PRP$	O	nmod	17
20	as	_	_	IN	O	advmod	21
21	gently	_	_	RB	O	advmod	17
22	as	_	_	IN	O	case	23
23	possible	_	_	JJ	O	advcl	21
24	the	_	_	DT	O	det	25
25	news	_	_	NN	O	dobj	17
26	of	_	_	IN	O	case	30
27	her	_	_	PRP$	O	nmod:poss	28
28	husband	_	_	NN	O	nmod:poss	30
29	's	_	_	POS	O	case	28
30	death	_	_	NN	O	nmod	25
31	.	_	_	.	O	punct	1
# reln=no_relation
1	Knowing	_	_	VBG	O	ROOT	0
2	that	_	_	IN	O	mark	6
3	Mrs.	_	_	NNP	O	compound	4
4	Mallard	_	_	NNP	PERSON	nsubjpass	6
5	was	_	_	VBD	O	auxpass	6
6	afflicted	_	_	VBN	O	ccomp	1
7	with	_	_	IN	O	case	10
8	a	_	_	DT	O	det	10
9	heart	_	_	NN	O	compound	10
10	trouble	_	_	NN	O	nmod	6
11	,	_	_	,	O	punct	10
12	great	_	_	JJ	O	amod	13
13	care	_	_	NN	O	nsubjpass	15
14	was	_	_	VBD	O	auxpass	15
15	taken	_	_	VBN	O	acl:relcl	10
16	to	_	_	TO	O	mark	17
17	break	_	_	VB	O	xcomp	15
18	to	_	_	TO	O	case	19
19	her	SUBJECT	_	PRP$	O	nmod	17
20	as	_	_	IN	O	advmod	21
21	gently	_	_	RB	O	advmod	17
22	as	_	_	IN	O	case	23
23	possible	_	_	JJ	O	advcl	21
24	the	_	_	DT	O	det	25
25	news	_	_	NN	O	dobj	17
26	of	_	_	IN	O	case	30
27	her	_	OBJECT	PRP$	O	nmod:poss	28
28	husband	_	_	NN	O	nmod:poss	30
29	's	_	_	POS	O	case	28
30	death	_	_	NN	O	nmod	25
31	.	_	_	.	O	punct	1
# reln=no_relation
1	Knowing	_	_	VBG	O	ROOT	0
2	that	_	_	IN	O	mark	6
3	Mrs.	_	OBJECT	NNP	O	compound	4
4	Mallard	_	OBJECT	NNP	PERSON	nsubjpass	6
5	was	_	_	VBD	O	auxpass	6
6	afflicted	_	_	VBN	O	ccomp	1
7	with	_	_	IN	O	case	10
8	a	_	_	DT	O	det	10
9	heart	_	_	NN	O	compound	10
10	trouble	_	_	NN	O	nmod	6
11	,	_	_	,	O	punct	10
12	great	_	_	JJ	O	amod	13
13	care	_	_	NN	O	nsubjpass	15
14	was	_	_	VBD	O	auxpass	15
15	taken	_	_	VBN	O	acl:relcl	10
16	to	_	_	TO	O	mark	17
17	break	_	_	VB	O	xcomp	15
18	to	_	_	TO	O	case	19
19	her	_	_	PRP$	O	nmod	17
20	as	_	_	IN	O	advmod	21
21	gently	_	_	RB	O	advmod	17
22	as	_	_	IN	O	case	23
23	possible	_	_	JJ	O	advcl	21
24	the	_	_	DT	O	det	25
25	news	_	_	NN	O	dobj	17
26	of	_	_	IN	O	case	30
27	her	SUBJECT	_	PRP$	O	nmod:poss	28
28	husband	_	_	NN	O	nmod:poss	30
29	's	_	_	POS	O	case	28
30	death	_	_	NN	O	nmod	25
31	.	_	_	.	O	punct	1
# reln=no_relation
1	Knowing	_	_	VBG	O	ROOT	0
2	that	_	_	IN	O	mark	6
3	Mrs.	_	_	NNP	O	compound	4
4	Mallard	_	_	NNP	PERSON	nsubjpass	6
5	was	_	_	VBD	O	auxpass	6
6	afflicted	_	_	VBN	O	ccomp	1
7	with	_	_	IN	O	case	10
8	a	_	_	DT	O	det	10
9	heart	_	_	NN	O	compound	10
10	trouble	_	_	NN	O	nmod	6
11	,	_	_	,	O	punct	10
12	great	_	_	JJ	O	amod	13
13	care	_	_	NN	O	nsubjpass	15
14	was	_	_	VBD	O	auxpass	15
15	taken	_	_	VBN	O	acl:relcl	10
16	to	_	_	TO	O	mark	17
17	break	_	_	VB	O	xcomp	15
18	to	_	_	TO	O	case	19
19	her	_	OBJECT	PRP$	O	nmod	17
20	as	_	_	IN	O	advmod	21
21	gently	_	_	RB	O	advmod	17
22	as	_	_	IN	O	case	23
23	possible	_	_	JJ	O	advcl	21
24	the	_	_	DT	O	det	25
25	news	_	_	NN	O	dobj	17
26	of	_	_	IN	O	case	30
27	her	SUBJECT	_	PRP$	O	nmod:poss	28
28	husband	_	_	NN	O	nmod:poss	30
29	's	_	_	POS	O	case	28
30	death	_	_	NN	O	nmod	25
31	.	_	_	.	O	punct	1
# reln=per:siblings
1	It	_	_	PRP	O	nsubj	5
2	was	_	_	VBD	O	cop	5
3	her	SUBJECT	_	PRP$	O	nmod:poss	5
4	sister	_	_	NN	O	compound	5
5	Josephine	_	OBJECT	NNP	PERSON	ROOT	0
6	who	_	_	WP	O	nsubj	7
7	told	_	_	VBD	O	acl:relcl	5
8	her	_	_	PRP	O	dobj	7
9	,	_	_	,	O	punct	7
10	in	_	_	IN	O	case	12
11	broken	_	_	JJ	O	amod	12
12	sentences	_	_	NNS	O	nmod	7
13	;	_	_	:	O	punct	7
14	veiled	_	_	VBN	O	amod	15
15	hints	_	_	NNS	O	dobj	7
16	that	_	_	WDT	O	nsubj	17
17	revealed	_	_	VBD	O	acl:relcl	15
18	in	_	_	IN	O	case	20
19	half	_	_	NN	O	dep	20
20	concealing	_	_	VBG	O	nmod	17
21	.	_	_	.	O	punct	5
# reln=no_relation
1	It	_	_	PRP	O	nsubj	5
2	was	_	_	VBD	O	cop	5
3	her	SUBJECT	_	PRP$	O	nmod:poss	5
4	sister	_	_	NN	O	compound	5
5	Josephine	_	_	NNP	PERSON	ROOT	0
6	who	_	_	WP	O	nsubj	7
7	told	_	_	VBD	O	acl:relcl	5
8	her	_	OBJECT	PRP	O	dobj	7
9	,	_	_	,	O	punct	7
10	in	_	_	IN	O	case	12
11	broken	_	_	JJ	O	amod	12
12	sentences	_	_	NNS	O	nmod	7
13	;	_	_	:	O	punct	7
14	veiled	_	_	VBN	O	amod	15
15	hints	_	_	NNS	O	dobj	7
16	that	_	_	WDT	O	nsubj	17
17	revealed	_	_	VBD	O	acl:relcl	15
18	in	_	_	IN	O	case	20
19	half	_	_	NN	O	dep	20
20	concealing	_	_	VBG	O	nmod	17
21	.	_	_	.	O	punct	5
# reln=per:siblings
1	It	_	_	PRP	O	nsubj	5
2	was	_	_	VBD	O	cop	5
3	her	_	OBJECT	PRP$	O	nmod:poss	5
4	sister	_	_	NN	O	compound	5
5	Josephine	SUBJECT	_	NNP	PERSON	ROOT	0
6	who	_	_	WP	O	nsubj	7
7	told	_	_	VBD	O	acl:relcl	5
8	her	_	_	PRP	O	dobj	7
9	,	_	_	,	O	punct	7
10	in	_	_	IN	O	case	12
11	broken	_	_	JJ	O	amod	12
12	sentences	_	_	NNS	O	nmod	7
13	;	_	_	:	O	punct	7
14	veiled	_	_	VBN	O	amod	15
15	hints	_	_	NNS	O	dobj	7
16	that	_	_	WDT	O	nsubj	17
17	revealed	_	_	VBD	O	acl:relcl	15
18	in	_	_	IN	O	case	20
19	half	_	_	NN	O	dep	20
20	concealing	_	_	VBG	O	nmod	17
21	.	_	_	.	O	punct	5
# reln=per:siblings
1	It	_	_	PRP	O	nsubj	5
2	was	_	_	VBD	O	cop	5
3	her	_	_	PRP$	O	nmod:poss	5
4	sister	_	_	NN	O	compound	5
5	Josephine	SUBJECT	_	NNP	PERSON	ROOT	0
6	who	_	_	WP	O	nsubj	7
7	told	_	_	VBD	O	acl:relcl	5
8	her	_	OBJECT	PRP	O	dobj	7
9	,	_	_	,	O	punct	7
10	in	_	_	IN	O	case	12
11	broken	_	_	JJ	O	amod	12
12	sentences	_	_	NNS	O	nmod	7
13	;	_	_	:	O	punct	7
14	veiled	_	_	VBN	O	amod	15
15	hints	_	_	NNS	O	dobj	7
16	that	_	_	WDT	O	nsubj	17
17	revealed	_	_	VBD	O	acl:relcl	15
18	in	_	_	IN	O	case	20
19	half	_	_	NN	O	dep	20
20	concealing	_	_	VBG	O	nmod	17
21	.	_	_	.	O	punct	5
# reln=no_relation
1	It	_	_	PRP	O	nsubj	5
2	was	_	_	VBD	O	cop	5
3	her	_	OBJECT	PRP$	O	nmod:poss	5
4	sister	_	_	NN	O	compound	5
5	Josephine	_	_	NNP	PERSON	ROOT	0
6	who	_	_	WP	O	nsubj	7
7	told	_	_	VBD	O	acl:relcl	5
8	her	SUBJECT	_	PRP	O	dobj	7
9	,	_	_	,	O	punct	7
10	in	_	_	IN	O	case	12
11	broken	_	_	JJ	O	amod	12
12	sentences	_	_	NNS	O	nmod	7
13	;	_	_	:	O	punct	7
14	veiled	_	_	VBN	O	amod	15
15	hints	_	_	NNS	O	dobj	7
16	that	_	_	WDT	O	nsubj	17
17	revealed	_	_	VBD	O	acl:relcl	15
18	in	_	_	IN	O	case	20
19	half	_	_	NN	O	dep	20
20	concealing	_	_	VBG	O	nmod	17
21	.	_	_	.	O	punct	5
# reln=per:siblings
1	It	_	_	PRP	O	nsubj	5
2	was	_	_	VBD	O	cop	5
3	her	_	_	PRP$	O	nmod:poss	5
4	sister	_	_	NN	O	compound	5
5	Josephine	_	OBJECT	NNP	PERSON	ROOT	0
6	who	_	_	WP	O	nsubj	7
7	told	_	_	VBD	O	acl:relcl	5
8	her	SUBJECT	_	PRP	O	dobj	7
9	,	_	_	,	O	punct	7
10	in	_	_	IN	O	case	12
11	broken	_	_	JJ	O	amod	12
12	sentences	_	_	NNS	O	nmod	7
13	;	_	_	:	O	punct	7
14	veiled	_	_	VBN	O	amod	15
15	hints	_	_	NNS	O	dobj	7
16	that	_	_	WDT	O	nsubj	17
17	revealed	_	_	VBD	O	acl:relcl	15
18	in	_	_	IN	O	case	20
19	half	_	_	NN	O	dep	20
20	concealing	_	_	VBG	O	nmod	17
21	.	_	_	.	O	punct	5
# reln=no_relation
1	Her	SUBJECT	_	PRP$	O	nmod:poss	2
2	husband	_	_	NN	O	nmod:poss	5
3	's	_	_	POS	O	case	2
4	friend	_	_	NN	O	compound	5
5	Richards	_	OBJECT	NNP	PERSON	nsubj	12
6	was	_	_	VBD	O	cop	12
7	there	_	_	RB	O	advmod	12
8	,	_	_	,	O	punct	12
9	too	_	_	RB	O	advmod	12
10	,	_	_	,	O	punct	12
11	near	_	_	IN	O	case	12
12	her	_	_	PRP	O	ROOT	0
13	.	_	_	.	O	punct	12
# reln=no_relation
1	Her	SUBJECT	_	PRP$	O	nmod:poss	2
2	husband	_	_	NN	O	nmod:poss	5
3	's	_	_	POS	O	case	2
4	friend	_	_	NN	O	compound	5
5	Richards	_	_	NNP	PERSON	nsubj	12
6	was	_	_	VBD	O	cop	12
7	there	_	_	RB	O	advmod	12
8	,	_	_	,	O	punct	12
9	too	_	_	RB	O	advmod	12
10	,	_	_	,	O	punct	12
11	near	_	_	IN	O	case	12
12	her	_	OBJECT	PRP	O	ROOT	0
13	.	_	_	.	O	punct	12
# reln=no_relation
1	Her	_	OBJECT	PRP$	O	nmod:poss	2
2	husband	_	_	NN	O	nmod:poss	5
3	's	_	_	POS	O	case	2
4	friend	_	_	NN	O	compound	5
5	Richards	SUBJECT	_	NNP	PERSON	nsubj	12
6	was	_	_	VBD	O	cop	12
7	there	_	_	RB	O	advmod	12
8	,	_	_	,	O	punct	12
9	too	_	_	RB	O	advmod	12
10	,	_	_	,	O	punct	12
11	near	_	_	IN	O	case	12
12	her	_	_	PRP	O	ROOT	0
13	.	_	_	.	O	punct	12
# reln=no_relation
1	Her	_	_	PRP$	O	nmod:poss	2
2	husband	_	_	NN	O	nmod:poss	5
3	's	_	_	POS	O	case	2
4	friend	_	_	NN	O	compound	5
5	Richards	SUBJECT	_	NNP	PERSON	nsubj	12
6	was	_	_	VBD	O	cop	12
7	there	_	_	RB	O	advmod	12
8	,	_	_	,	O	punct	12
9	too	_	_	RB	O	advmod	12
10	,	_	_	,	O	punct	12
11	near	_	_	IN	O	case	12
12	her	_	OBJECT	PRP	O	ROOT	0
13	.	_	_	.	O	punct	12
# reln=no_relation
1	Her	_	OBJECT	PRP$	O	nmod:poss	2
2	husband	_	_	NN	O	nmod:poss	5
3	's	_	_	POS	O	case	2
4	friend	_	_	NN	O	compound	5
5	Richards	_	_	NNP	PERSON	nsubj	12
6	was	_	_	VBD	O	cop	12
7	there	_	_	RB	O	advmod	12
8	,	_	_	,	O	punct	12
9	too	_	_	RB	O	advmod	12
10	,	_	_	,	O	punct	12
11	near	_	_	IN	O	case	12
12	her	SUBJECT	_	PRP	O	ROOT	0
13	.	_	_	.	O	punct	12
# reln=no_relation
1	Her	_	_	PRP$	O	nmod:poss	2
2	husband	_	_	NN	O	nmod:poss	5
3	's	_	_	POS	O	case	2
4	friend	_	_	NN	O	compound	5
5	Richards	_	OBJECT	NNP	PERSON	nsubj	12
6	was	_	_	VBD	O	cop	12
7	there	_	_	RB	O	advmod	12
8	,	_	_	,	O	punct	12
9	too	_	_	RB	O	advmod	12
10	,	_	_	,	O	punct	12
11	near	_	_	IN	O	case	12
12	her	SUBJECT	_	PRP	O	ROOT	0
13	.	_	_	.	O	punct	12
# reln=no_relation
1	It	_	_	PRP	O	nsubj	3
2	was	_	_	VBD	O	cop	3
3	he	SUBJECT	_	PRP	O	ROOT	0
4	who	_	_	WP	O	nsubj	10
5	had	_	_	VBD	O	aux	10
6	been	_	_	VBN	O	cop	10
7	in	_	_	IN	O	case	10
8	the	_	_	DT	O	det	10
9	newspaper	_	_	NN	O	compound	10
10	office	_	_	NN	O	acl:relcl	3
11	when	_	_	WRB	O	advmod	18
12	intelligence	_	_	NN	O	nsubjpass	18
13	of	_	_	IN	O	case	16
14	the	_	_	DT	O	det	16
15	railroad	_	_	NN	O	compound	16
16	disaster	_	_	NN	CAUSE_OF_DEATH	nmod	12
17	was	_	_	VBD	O	auxpass	18
18	received	_	_	VBN	O	advcl	10
19	,	_	_	,	O	punct	10
20	with	_	_	IN	O	case	24
21	Brently	_	OBJECT	NNP	PERSON	compound	22
22	Mallard	_	OBJECT	NNP	PERSON	nmod:poss	24
23	's	_	_	POS	O	case	22
24	name	_	_	NN	O	nmod	10
25	leading	_	_	VBG	O	acl	24
26	the	_	_	DT	O	det	27
27	list	_	_	NN	O	dobj	25
28	of	_	_	IN	O	case	30
29	``	_	_	``	O	punct	30
30	killed	_	_	VBN	O	acl	27
31	.	_	_	.	O	punct	3
32	''	_	_	''	O	punct	3
# reln=no_relation
1	It	_	_	PRP	O	nsubj	3
2	was	_	_	VBD	O	cop	3
3	he	_	OBJECT	PRP	O	ROOT	0
4	who	_	_	WP	O	nsubj	10
5	had	_	_	VBD	O	aux	10
6	been	_	_	VBN	O	cop	10
7	in	_	_	IN	O	case	10
8	the	_	_	DT	O	det	10
9	newspaper	_	_	NN	O	compound	10
10	office	_	_	NN	O	acl:relcl	3
11	when	_	_	WRB	O	advmod	18
12	intelligence	_	_	NN	O	nsubjpass	18
13	of	_	_	IN	O	case	16
14	the	_	_	DT	O	det	16
15	railroad	_	_	NN	O	compound	16
16	disaster	_	_	NN	CAUSE_OF_DEATH	nmod	12
17	was	_	_	VBD	O	auxpass	18
18	received	_	_	VBN	O	advcl	10
19	,	_	_	,	O	punct	10
20	with	_	_	IN	O	case	24
21	Brently	SUBJECT	_	NNP	PERSON	compound	22
22	Mallard	SUBJECT	_	NNP	PERSON	nmod:poss	24
23	's	_	_	POS	O	case	22
24	name	_	_	NN	O	nmod	10
25	leading	_	_	VBG	O	acl	24
26	the	_	_	DT	O	det	27
27	list	_	_	NN	O	dobj	25
28	of	_	_	IN	O	case	30
29	``	_	_	``	O	punct	30
30	killed	_	_	VBN	O	acl	27
31	.	_	_	.	O	punct	3
32	''	_	_	''	O	punct	3
# reln=no_relation
1	He	SUBJECT	_	PRP	O	nsubj	4
2	had	_	_	VBD	O	aux	4
3	only	_	_	RB	O	advmod	4
4	taken	_	_	VBN	O	ROOT	0
5	the	_	_	DT	O	det	6
6	time	_	_	NN	O	dobj	4
7	to	_	_	TO	O	mark	8
8	assure	_	_	VB	O	acl	6
9	himself	_	OBJECT	PRP	O	dobj	8
10	of	_	_	IN	O	case	12
11	its	_	_	PRP$	O	nmod:poss	12
12	truth	_	_	NN	O	nmod	9
13	by	_	_	IN	O	case	16
14	a	_	_	DT	DURATION	det	16
15	second	_	_	JJ	DURATION	amod	16
16	telegram	_	_	NN	O	nmod	8
17	,	_	_	,	O	punct	4
18	and	_	_	CC	O	cc	4
19	had	_	_	VBD	O	aux	20
20	hastened	_	_	VBN	O	conj	4
21	to	_	_	TO	O	mark	22
22	forestall	_	_	VB	O	xcomp	20
23	any	_	_	DT	O	det	29
24	less	_	_	JJR	O	advmod	25
25	careful	_	_	JJ	O	amod	29
26	,	_	_	,	O	punct	29
27	less	_	_	RBR	O	advmod	28
28	tender	_	_	JJ	O	amod	29
29	friend	_	_	NN	O	dobj	22
30	in	_	_	IN	O	mark	31
31	bearing	_	_	VBG	O	advcl	22
32	the	_	_	DT	O	det	34
33	sad	_	_	JJ	O	amod	34
34	message	_	_	NN	O	dobj	31
35	.	_	_	.	O	punct	4
# reln=no_relation
1	He	_	OBJECT	PRP	O	nsubj	4
2	had	_	_	VBD	O	aux	4
3	only	_	_	RB	O	advmod	4
4	taken	_	_	VBN	O	ROOT	0
5	the	_	_	DT	O	det	6
6	time	_	_	NN	O	dobj	4
7	to	_	_	TO	O	mark	8
8	assure	_	_	VB	O	acl	6
9	himself	SUBJECT	_	PRP	O	dobj	8
10	of	_	_	IN	O	case	12
11	its	_	_	PRP$	O	nmod:poss	12
12	truth	_	_	NN	O	nmod	9
13	by	_	_	IN	O	case	16
14	a	_	_	DT	DURATION	det	16
15	second	_	_	JJ	DURATION	amod	16
16	telegram	_	_	NN	O	nmod	8
17	,	_	_	,	O	punct	4
18	and	_	_	CC	O	cc	4
19	had	_	_	VBD	O	aux	20
20	hastened	_	_	VBN	O	conj	4
21	to	_	_	TO	O	mark	22
22	forestall	_	_	VB	O	xcomp	20
23	any	_	_	DT	O	det	29
24	less	_	_	JJR	O	advmod	25
25	careful	_	_	JJ	O	amod	29
26	,	_	_	,	O	punct	29
27	less	_	_	RBR	O	advmod	28
28	tender	_	_	JJ	O	amod	29
29	friend	_	_	NN	O	dobj	22
30	in	_	_	IN	O	mark	31
31	bearing	_	_	VBG	O	advcl	22
32	the	_	_	DT	O	det	34
33	sad	_	_	JJ	O	amod	34
34	message	_	_	NN	O	dobj	31
35	.	_	_	.	O	punct	4
# reln=no_relation
1	She	SUBJECT	_	PRP	O	nsubj	2
2	wept	_	_	VBD	O	ROOT	0
3	at	_	_	IN	O	case	4
4	once	_	_	RB	DATE	nmod	2
5	,	_	_	,	O	punct	2
6	with	_	_	IN	O	case	10
7	sudden	_	_	JJ	O	amod	10
8	,	_	_	,	O	punct	10
9	wild	_	_	JJ	O	amod	10
10	abandonment	_	_	NN	CRIMINAL_CHARGE	nmod	2
11	,	_	_	,	O	punct	2
12	in	_	_	IN	O	case	16
13	her	_	OBJECT	PRP$	O	nmod:poss	14
14	sister	_	_	NN	O	nmod:poss	16
15	's	_	_	POS	O	case	14
16	arms	_	_	NNS	O	nmod	2
17	.	_	_	.	O	punct	2
# reln=no_relation
1	She	_	OBJECT	PRP	O	nsubj	2
2	wept	_	_	VBD	O	ROOT	0
3	at	_	_	IN	O	case	4
4	once	_	_	RB	DATE	nmod	2
5	,	_	_	,	O	punct	2
6	with	_	_	IN	O	case	10
7	sudden	_	_	JJ	O	amod	10
8	,	_	_	,	O	punct	10
9	wild	_	_	JJ	O	amod	10
10	abandonment	_	_	NN	CRIMINAL_CHARGE	nmod	2
11	,	_	_	,	O	punct	2
12	in	_	_	IN	O	case	16
13	her	SUBJECT	_	PRP$	O	nmod:poss	14
14	sister	_	_	NN	O	nmod:poss	16
15	's	_	_	POS	O	case	14
16	arms	_	_	NNS	O	nmod	2
17	.	_	_	.	O	punct	2
# reln=no_relation
1	When	_	_	WRB	O	advmod	7
2	the	_	_	DT	O	det	3
3	storm	_	_	NN	CAUSE_OF_DEATH	nsubj	7
4	of	_	_	IN	O	case	5
5	grief	_	_	NN	O	nmod	3
6	had	_	_	VBD	O	aux	7
7	spent	_	_	VBN	O	advcl	10
8	itself	_	_	PRP	O	dobj	7
9	she	SUBJECT	_	PRP	O	nsubj	10
10	went	_	_	VBD	O	ROOT	0
11	away	_	_	RB	O	advmod	10
12	to	_	_	TO	O	case	14
13	her	_	OBJECT	PRP$	O	nmod:poss	14
14	room	_	_	NN	O	nmod	11
15	alone	_	_	RB	O	advmod	14
16	.	_	_	.	O	punct	10
# reln=no_relation
1	When	_	_	WRB	O	advmod	7
2	the	_	_	DT	O	det	3
3	storm	_	_	NN	CAUSE_OF_DEATH	nsubj	7
4	of	_	_	IN	O	case	5
5	grief	_	_	NN	O	nmod	3
6	had	_	_	VBD	O	aux	7
7	spent	_	_	VBN	O	advcl	10
8	itself	_	_	PRP	O	dobj	7
9	she	_	OBJECT	PRP	O	nsubj	10
10	went	_	_	VBD	O	ROOT	0
11	away	_	_	RB	O	advmod	10
12	to	_	_	TO	O	case	14
13	her	SUBJECT	_	PRP$	O	nmod:poss	14
14	room	_	_	NN	O	nmod	11
15	alone	_	_	RB	O	advmod	14
16	.	_	_	.	O	punct	10
# reln=no_relation
1	She	SUBJECT	_	PRP	O	nsubj	3
2	would	_	_	MD	O	aux	3
3	have	_	_	VB	O	ROOT	0
4	no	_	_	DT	O	neg	5
5	one	_	_	NN	NUMBER	nsubj	6
6	follow	_	_	VB	O	ccomp	3
7	her	_	OBJECT	PRP	O	dobj	6
8	.	_	_	.	O	punct	3
# reln=no_relation
1	She	_	OBJECT	PRP	O	nsubj	3
2	would	_	_	MD	O	aux	3
3	have	_	_	VB	O	ROOT	0
4	no	_	_	DT	O	neg	5
5	one	_	_	NN	NUMBER	nsubj	6
6	follow	_	_	VB	O	ccomp	3
7	her	SUBJECT	_	PRP	O	dobj	6
8	.	_	_	.	O	punct	3
# reln=no_relation
1	Into	_	_	NNP	O	ROOT	0
2	this	_	_	DT	O	dobj	4
3	she	SUBJECT	_	PRP	O	nsubj	4
4	sank	_	_	VBD	O	dep	1
5	,	_	_	,	O	punct	4
6	pressed	_	_	VBN	O	dep	4
7	down	_	_	RP	O	compound:prt	6
8	by	_	_	IN	O	case	11
9	a	_	_	DT	O	det	11
10	physical	_	_	JJ	O	amod	11
11	exhaustion	_	_	NN	O	nmod	6
12	that	_	_	WDT	O	nsubj	13
13	haunted	_	_	VBD	O	acl:relcl	11
14	her	_	OBJECT	PRP	O	dep	15
15	body	_	_	NN	O	dobj	13
16	and	_	_	CC	O	cc	13
17	seemed	_	_	VBD	O	conj	13
18	to	_	_	TO	O	mark	19
19	reach	_	_	VB	O	xcomp	17
20	into	_	_	IN	O	case	22
21	her	_	_	PRP$	O	nmod:poss	22
22	soul	_	_	NN	O	nmod	19
23	.	_	_	.	O	punct	1
# reln=no_relation
1	Into	_	_	NNP	O	ROOT	0
2	this	_	_	DT	O	dobj	4
3	she	SUBJECT	_	PRP	O	nsubj	4
4	sank	_	_	VBD	O	dep	1
5	,	_	_	,	O	punct	4
6	pressed	_	_	VBN	O	dep	4
7	down	_	_	RP	O	compound:prt	6
8	by	_	_	IN	O	case	11
9	a	_	_	DT	O	det	11
10	physical	_	_	JJ	O	amod	11
11	exhaustion	_	_	NN	O	nmod	6
12	that	_	_	WDT	O	nsubj	13
13	haunted	_	_	VBD	O	acl:relcl	11
14	her	_	_	PRP	O	dep	15
15	body	_	_	NN	O	dobj	13
16	and	_	_	CC	O	cc	13
17	seemed	_	_	VBD	O	conj	13
18	to	_	_	TO	O	mark	19
19	reach	_	_	VB	O	xcomp	17
20	into	_	_	IN	O	case	22
21	her	_	OBJECT	PRP$	O	nmod:poss	22
22	soul	_	_	NN	O	nmod	19
23	.	_	_	.	O	punct	1
# reln=no_relation
1	Into	_	_	NNP	O	ROOT	0
2	this	_	_	DT	O	dobj	4
3	she	_	OBJECT	PRP	O	nsubj	4
4	sank	_	_	VBD	O	dep	1
5	,	_	_	,	O	punct	4
6	pressed	_	_	VBN	O	dep	4
7	down	_	_	RP	O	compound:prt	6
8	by	_	_	IN	O	case	11
9	a	_	_	DT	O	det	11
10	physical	_	_	JJ	O	amod	11
11	exhaustion	_	_	NN	O	nmod	6
12	that	_	_	WDT	O	nsubj	13
13	haunted	_	_	VBD	O	acl:relcl	11
14	her	SUBJECT	_	PRP	O	dep	15
15	body	_	_	NN	O	dobj	13
16	and	_	_	CC	O	cc	13
17	seemed	_	_	VBD	O	conj	13
18	to	_	_	TO	O	mark	19
19	reach	_	_	VB	O	xcomp	17
20	into	_	_	IN	O	case	22
21	her	_	_	PRP$	O	nmod:poss	22
22	soul	_	_	NN	O	nmod	19
23	.	_	_	.	O	punct	1
# reln=no_relation
1	Into	_	_	NNP	O	ROOT	0
2	this	_	_	DT	O	dobj	4
3	she	_	_	PRP	O	nsubj	4
4	sank	_	_	VBD	O	dep	1
5	,	_	_	,	O	punct	4
6	pressed	_	_	VBN	O	dep	4
7	down	_	_	RP	O	compound:prt	6
8	by	_	_	IN	O	case	11
9	a	_	_	DT	O	det	11
10	physical	_	_	JJ	O	amod	11
11	exhaustion	_	_	NN	O	nmod	6
12	that	_	_	WDT	O	nsubj	13
13	haunted	_	_	VBD	O	acl:relcl	11
14	her	SUBJECT	_	PRP	O	dep	15
15	body	_	_	NN	O	dobj	13
16	and	_	_	CC	O	cc	13
17	seemed	_	_	VBD	O	conj	13
18	to	_	_	TO	O	mark	19
19	reach	_	_	VB	O	xcomp	17
20	into	_	_	IN	O	case	22
21	her	_	OBJECT	PRP$	O	nmod:poss	22
22	soul	_	_	NN	O	nmod	19
23	.	_	_	.	O	punct	1
# reln=no_relation
1	Into	_	_	NNP	O	ROOT	0
2	this	_	_	DT	O	dobj	4
3	she	_	OBJECT	PRP	O	nsubj	4
4	sank	_	_	VBD	O	dep	1
5	,	_	_	,	O	punct	4
6	pressed	_	_	VBN	O	dep	4
7	down	_	_	RP	O	compound:prt	6
8	by	_	_	IN	O	case	11
9	a	_	_	DT	O	det	11
10	physical	_	_	JJ	O	amod	11
11	exhaustion	_	_	NN	O	nmod	6
12	that	_	_	WDT	O	nsubj	13
13	haunted	_	_	VBD	O	acl:relcl	11
14	her	_	_	PRP	O	dep	15
15	body	_	_	NN	O	dobj	13
16	and	_	_	CC	O	cc	13
17	seemed	_	_	VBD	O	conj	13
18	to	_	_	TO	O	mark	19
19	reach	_	_	VB	O	xcomp	17
20	into	_	_	IN	O	case	22
21	her	SUBJECT	_	PRP$	O	nmod:poss	22
22	soul	_	_	NN	O	nmod	19
23	.	_	_	.	O	punct	1
# reln=no_relation
1	Into	_	_	NNP	O	ROOT	0
2	this	_	_	DT	O	dobj	4
3	she	_	_	PRP	O	nsubj	4
4	sank	_	_	VBD	O	dep	1
5	,	_	_	,	O	punct	4
6	pressed	_	_	VBN	O	dep	4
7	down	_	_	RP	O	compound:prt	6
8	by	_	_	IN	O	case	11
9	a	_	_	DT	O	det	11
10	physical	_	_	JJ	O	amod	11
11	exhaustion	_	_	NN	O	nmod	6
12	that	_	_	WDT	O	nsubj	13
13	haunted	_	_	VBD	O	acl:relcl	11
14	her	_	OBJECT	PRP	O	dep	15
15	body	_	_	NN	O	dobj	13
16	and	_	_	CC	O	cc	13
17	seemed	_	_	VBD	O	conj	13
18	to	_	_	TO	O	mark	19
19	reach	_	_	VB	O	xcomp	17
20	into	_	_	IN	O	case	22
21	her	SUBJECT	_	PRP$	O	nmod:poss	22
22	soul	_	_	NN	O	nmod	19
23	.	_	_	.	O	punct	1
# reln=no_relation
1	She	SUBJECT	_	PRP	O	nsubj	2
2	sat	_	_	VBD	O	ROOT	0
3	with	_	_	IN	O	case	5
4	her	_	OBJECT	PRP$	O	nmod:poss	5
5	head	_	_	NN	O	nmod	2
6	thrown	_	_	VBN	O	acl	5
7	back	_	_	RB	O	advmod	6
8	upon	_	_	IN	O	case	10
9	the	_	_	DT	O	det	10
10	cushion	_	_	NN	O	nmod	6
11	of	_	_	IN	O	case	13
12	the	_	_	DT	O	det	13
13	chair	_	_	NN	O	nmod	10
14	,	_	_	,	O	punct	2
15	quite	_	_	RB	O	advmod	16
16	motionless	_	_	JJ	O	xcomp	2
17	,	_	_	,	O	punct	16
18	except	_	_	IN	O	mark	22
19	when	_	_	WRB	O	advmod	22
20	a	_	_	DT	O	det	21
21	sob	_	_	VBP	O	nsubj	22
22	came	_	_	VBD	O	advcl	16
23	up	_	_	RP	O	compound:prt	22
24	into	_	_	IN	O	case	26
25	her	_	_	PRP$	O	nmod:poss	26
26	throat	_	_	NN	O	nmod	22
27	and	_	_	CC	O	cc	22
28	shook	_	_	VBD	O	conj	22
29	her	_	_	PRP	O	dobj	28
30	,	_	_	,	O	punct	16
31	as	_	_	IN	O	case	33
32	a	_	_	DT	O	det	33
33	child	_	_	NN	O	nmod	16
34	who	_	_	WP	O	nsubj	36
35	has	_	_	VBZ	O	aux	36
36	cried	_	_	VBN	O	acl:relcl	33
37	itself	_	_	PRP	O	dobj	36
38	to	_	_	TO	O	mark	39
39	sleep	_	_	VB	O	advcl	36
40	continues	_	_	VBZ	O	ccomp	39
41	to	_	_	TO	O	mark	42
42	sob	_	_	VB	O	xcomp	40
43	in	_	_	IN	O	case	45
44	its	_	_	PRP$	O	nmod:poss	45
45	dreams	_	_	NNS	O	nmod	42
46	.	_	_	.	O	punct	2
# reln=no_relation
1	She	SUBJECT	_	PRP	O	nsubj	2
2	sat	_	_	VBD	O	ROOT	0
3	with	_	_	IN	O	case	5
4	her	_	_	PRP$	O	nmod:poss	5
5	head	_	_	NN	O	nmod	2
6	thrown	_	_	VBN	O	acl	5
7	back	_	_	RB	O	advmod	6
8	upon	_	_	IN	O	case	10
9	the	_	_	DT	O	det	10
10	cushion	_	_	NN	O	nmod	6
11	of	_	_	IN	O	case	13
12	the	_	_	DT	O	det	13
13	chair	_	_	NN	O	nmod	10
14	,	_	_	,	O	punct	2
15	quite	_	_	RB	O	advmod	16
16	motionless	_	_	JJ	O	xcomp	2
17	,	_	_	,	O	punct	16
18	except	_	_	IN	O	mark	22
19	when	_	_	WRB	O	advmod	22
20	a	_	_	DT	O	det	21
21	sob	_	_	VBP	O	nsubj	22
22	came	_	_	VBD	O	advcl	16
23	up	_	_	RP	O	compound:prt	22
24	into	_	_	IN	O	case	26
25	her	_	OBJECT	PRP$	O	nmod:poss	26
26	throat	_	_	NN	O	nmod	22
27	and	_	_	CC	O	cc	22
28	shook	_	_	VBD	O	conj	22
29	her	_	_	PRP	O	dobj	28
30	,	_	_	,	O	punct	16
31	as	_	_	IN	O	case	33
32	a	_	_	DT	O	det	33
33	child	_	_	NN	O	nmod	16
34	who	_	_	WP	O	nsubj	36
35	has	_	_	VBZ	O	aux	36
36	cried	_	_	VBN	O	acl:relcl	33
37	itself	_	_	PRP	O	dobj	36
38	to	_	_	TO	O	mark	39
39	sleep	_	_	VB	O	advcl	36
40	continues	_	_	VBZ	O	ccomp	39
41	to	_	_	TO	O	mark	42
42	sob	_	_	VB	O	xcomp	40
43	in	_	_	IN	O	case	45
44	its	_	_	PRP$	O	nmod:poss	45
45	dreams	_	_	NNS	O	nmod	42
46	.	_	_	.	O	punct	2
# reln=no_relation
1	She	SUBJECT	_	PRP	O	nsubj	2
2	sat	_	_	VBD	O	ROOT	0
3	with	_	_	IN	O	case	5
4	her	_	_	PRP$	O	nmod:poss	5
5	head	_	_	NN	O	nmod	2
6	thrown	_	_	VBN	O	acl	5
7	back	_	_	RB	O	advmod	6
8	upon	_	_	IN	O	case	10
9	the	_	_	DT	O	det	10
10	cushion	_	_	NN	O	nmod	6
11	of	_	_	IN	O	case	13
12	the	_	_	DT	O	det	13
13	chair	_	_	NN	O	nmod	10
14	,	_	_	,	O	punct	2
15	quite	_	_	RB	O	advmod	16
16	motionless	_	_	JJ	O	xcomp	2
17	,	_	_	,	O	punct	16
18	except	_	_	IN	O	mark	22
19	when	_	_	WRB	O	advmod	22
20	a	_	_	DT	O	det	21
21	sob	_	_	VBP	O	nsubj	22
22	came	_	_	VBD	O	advcl	16
23	up	_	_	RP	O	compound:prt	22
24	into	_	_	IN	O	case	26
25	her	_	_	PRP$	O	nmod:poss	26
26	throat	_	_	NN	O	nmod	22
27	and	_	_	CC	O	cc	22
28	shook	_	_	VBD	O	conj	22
29	her	_	OBJECT	PRP	O	dobj	28
30	,	_	_	,	O	punct	16
31	as	_	_	IN	O	case	33
32	a	_	_	DT	O	det	33
33	child	_	_	NN	O	nmod	16
34	who	_	_	WP	O	nsubj	36
35	has	_	_	VBZ	O	aux	36
36	cried	_	_	VBN	O	acl:relcl	33
37	itself	_	_	PRP	O	dobj	36
38	to	_	_	TO	O	mark	39
39	sleep	_	_	VB	O	advcl	36
40	continues	_	_	VBZ	O	ccomp	39
41	to	_	_	TO	O	mark	42
42	sob	_	_	VB	O	xcomp	40
43	in	_	_	IN	O	case	45
44	its	_	_	PRP$	O	nmod:poss	45
45	dreams	_	_	NNS	O	nmod	42
46	.	_	_	.	O	punct	2
# reln=no_relation
1	She	_	OBJECT	PRP	O	nsubj	2
2	sat	_	_	VBD	O	ROOT	0
3	with	_	_	IN	O	case	5
4	her	SUBJECT	_	PRP$	O	nmod:poss	5
5	head	_	_	NN	O	nmod	2
6	thrown	_	_	VBN	O	acl	5
7	back	_	_	RB	O	advmod	6
8	upon	_	_	IN	O	case	10
9	the	_	_	DT	O	det	10
10	cushion	_	_	NN	O	nmod	6
11	of	_	_	IN	O	case	13
12	the	_	_	DT	O	det	13
13	chair	_	_	NN	O	nmod	10
14	,	_	_	,	O	punct	2
15	quite	_	_	RB	O	advmod	16
16	motionless	_	_	JJ	O	xcomp	2
17	,	_	_	,	O	punct	16
18	except	_	_	IN	O	mark	22
19	when	_	_	WRB	O	advmod	22
20	a	_	_	DT	O	det	21
21	sob	_	_	VBP	O	nsubj	22
22	came	_	_	VBD	O	advcl	16
23	up	_	_	RP	O	compound:prt	22
24	into	_	_	IN	O	case	26
25	her	_	_	PRP$	O	nmod:poss	26
26	throat	_	_	NN	O	nmod	22
27	and	_	_	CC	O	cc	22
28	shook	_	_	VBD	O	conj	22
29	her	_	_	PRP	O	dobj	28
30	,	_	_	,	O	punct	16
31	as	_	_	IN	O	case	33
32	a	_	_	DT	O	det	33
33	child	_	_	NN	O	nmod	16
34	who	_	_	WP	O	nsubj	36
35	has	_	_	VBZ	O	aux	36
36	cried	_	_	VBN	O	acl:relcl	33
37	itself	_	_	PRP	O	dobj	36
38	to	_	_	TO	O	mark	39
39	sleep	_	_	VB	O	advcl	36
40	continues	_	_	VBZ	O	ccomp	39
41	to	_	_	TO	O	mark	42
42	sob	_	_	VB	O	xcomp	40
43	in	_	_	IN	O	case	45
44	its	_	_	PRP$	O	nmod:poss	45
45	dreams	_	_	NNS	O	nmod	42
46	.	_	_	.	O	punct	2
# reln=no_relation
1	She	_	_	PRP	O	nsubj	2
2	sat	_	_	VBD	O	ROOT	0
3	with	_	_	IN	O	case	5
4	her	SUBJECT	_	PRP$	O	nmod:poss	5
5	head	_	_	NN	O	nmod	2
6	thrown	_	_	VBN	O	acl	5
7	back	_	_	RB	O	advmod	6
8	upon	_	_	IN	O	case	10
9	the	_	_	DT	O	det	10
10	cushion	_	_	NN	O	nmod	6
11	of	_	_	IN	O	case	13
12	the	_	_	DT	O	det	13
13	chair	_	_	NN	O	nmod	10
14	,	_	_	,	O	punct	2
15	quite	_	_	RB	O	advmod	16
16	motionless	_	_	JJ	O	xcomp	2
17	,	_	_	,	O	punct	16
18	except	_	_	IN	O	mark	22
19	when	_	_	WRB	O	advmod	22
20	a	_	_	DT	O	det	21
21	sob	_	_	VBP	O	nsubj	22
22	came	_	_	VBD	O	advcl	16
23	up	_	_	RP	O	compound:prt	22
24	into	_	_	IN	O	case	26
25	her	_	OBJECT	PRP$	O	nmod:poss	26
26	throat	_	_	NN	O	nmod	22
27	and	_	_	CC	O	cc	22
28	shook	_	_	VBD	O	conj	22
29	her	_	_	PRP	O	dobj	28
30	,	_	_	,	O	punct	16
31	as	_	_	IN	O	case	33
32	a	_	_	DT	O	det	33
33	child	_	_	NN	O	nmod	16
34	who	_	_	WP	O	nsubj	36
35	has	_	_	VBZ	O	aux	36
36	cried	_	_	VBN	O	acl:relcl	33
37	itself	_	_	PRP	O	dobj	36
38	to	_	_	TO	O	mark	39
39	sleep	_	_	VB	O	advcl	36
40	continues	_	_	VBZ	O	ccomp	39
41	to	_	_	TO	O	mark	42
42	sob	_	_	VB	O	xcomp	40
43	in	_	_	IN	O	case	45
44	its	_	_	PRP$	O	nmod:poss	45
45	dreams	_	_	NNS	O	nmod	42
46	.	_	_	.	O	punct	2
# reln=no_relation
1	She	_	_	PRP	O	nsubj	2
2	sat	_	_	VBD	O	ROOT	0
3	with	_	_	IN	O	case	5
4	her	SUBJECT	_	PRP$	O	nmod:poss	5
5	head	_	_	NN	O	nmod	2
6	thrown	_	_	VBN	O	acl	5
7	back	_	_	RB	O	advmod	6
8	upon	_	_	IN	O	case	10
9	the	_	_	DT	O	det	10
10	cushion	_	_	NN	O	nmod	6
11	of	_	_	IN	O	case	13
12	the	_	_	DT	O	det	13
13	chair	_	_	NN	O	nmod	10
14	,	_	_	,	O	punct	2
15	quite	_	_	RB	O	advmod	16
16	motionless	_	_	JJ	O	xcomp	2
17	,	_	_	,	O	punct	16
18	except	_	_	IN	O	mark	22
19	when	_	_	WRB	O	advmod	22
20	a	_	_	DT	O	det	21
21	sob	_	_	VBP	O	nsubj	22
22	came	_	_	VBD	O	advcl	16
23	up	_	_	RP	O	compound:prt	22
24	into	_	_	IN	O	case	26
25	her	_	_	PRP$	O	nmod:poss	26
26	throat	_	_	NN	O	nmod	22
27	and	_	_	CC	O	cc	22
28	shook	_	_	VBD	O	conj	22
29	her	_	OBJECT	PRP	O	dobj	28
30	,	_	_	,	O	punct	16
31	as	_	_	IN	O	case	33
32	a	_	_	DT	O	det	33
33	child	_	_	NN	O	nmod	16
34	who	_	_	WP	O	nsubj	36
35	has	_	_	VBZ	O	aux	36
36	cried	_	_	VBN	O	acl:relcl	33
37	itself	_	_	PRP	O	dobj	36
38	to	_	_	TO	O	mark	39
39	sleep	_	_	VB	O	advcl	36
40	continues	_	_	VBZ	O	ccomp	39
41	to	_	_	TO	O	mark	42
42	sob	_	_	VB	O	xcomp	40
43	in	_	_	IN	O	case	45
44	its	_	_	PRP$	O	nmod:poss	45
45	dreams	_	_	NNS	O	nmod	42
46	.	_	_	.	O	punct	2
# reln=no_relation
1	She	_	OBJECT	PRP	O	nsubj	2
2	sat	_	_	VBD	O	ROOT	0
3	with	_	_	IN	O	case	5
4	her	_	_	PRP$	O	nmod:poss	5
5	head	_	_	NN	O	nmod	2
6	thrown	_	_	VBN	O	acl	5
7	back	_	_	RB	O	advmod	6
8	upon	_	_	IN	O	case	10
9	the	_	_	DT	O	det	10
10	cushion	_	_	NN	O	nmod	6
11	of	_	_	IN	O	case	13
12	the	_	_	DT	O	det	13
13	chair	_	_	NN	O	nmod	10
14	,	_	_	,	O	punct	2
15	quite	_	_	RB	O	advmod	16
16	motionless	_	_	JJ	O	xcomp	2
17	,	_	_	,	O	punct	16
18	except	_	_	IN	O	mark	22
19	when	_	_	WRB	O	advmod	22
20	a	_	_	DT	O	det	21
21	sob	_	_	VBP	O	nsubj	22
22	came	_	_	VBD	O	advcl	16
23	up	_	_	RP	O	compound:prt	22
24	into	_	_	IN	O	case	26
25	her	SUBJECT	_	PRP$	O	nmod:poss	26
26	throat	_	_	NN	O	nmod	22
27	and	_	_	CC	O	cc	22
28	shook	_	_	VBD	O	conj	22
29	her	_	_	PRP	O	dobj	28
30	,	_	_	,	O	punct	16
31	as	_	_	IN	O	case	33
32	a	_	_	DT	O	det	33
33	child	_	_	NN	O	nmod	16
34	who	_	_	WP	O	nsubj	36
35	has	_	_	VBZ	O	aux	36
36	cried	_	_	VBN	O	acl:relcl	33
37	itself	_	_	PRP	O	dobj	36
38	to	_	_	TO	O	mark	39
39	sleep	_	_	VB	O	advcl	36
40	continues	_	_	VBZ	O	ccomp	39
41	to	_	_	TO	O	mark	42
42	sob	_	_	VB	O	xcomp	40
43	in	_	_	IN	O	case	45
44	its	_	_	PRP$	O	nmod:poss	45
45	dreams	_	_	NNS	O	nmod	42
46	.	_	_	.	O	punct	2
# reln=no_relation
1	She	_	_	PRP	O	nsubj	2
2	sat	_	_	VBD	O	ROOT	0
3	with	_	_	IN	O	case	5
4	her	_	OBJECT	PRP$	O	nmod:poss	5
5	head	_	_	NN	O	nmod	2
6	thrown	_	_	VBN	O	acl	5
7	back	_	_	RB	O	advmod	6
8	upon	_	_	IN	O	case	10
9	the	_	_	DT	O	det	10
10	cushion	_	_	NN	O	nmod	6
11	of	_	_	IN	O	case	13
12	the	_	_	DT	O	det	13
13	chair	_	_	NN	O	nmod	10
14	,	_	_	,	O	punct	2
15	quite	_	_	RB	O	advmod	16
16	motionless	_	_	JJ	O	xcomp	2
17	,	_	_	,	O	punct	16
18	except	_	_	IN	O	mark	22
19	when	_	_	WRB	O	advmod	22
20	a	_	_	DT	O	det	21
21	sob	_	_	VBP	O	nsubj	22
22	came	_	_	VBD	O	advcl	16
23	up	_	_	RP	O	compound:prt	22
24	into	_	_	IN	O	case	26
25	her	SUBJECT	_	PRP$	O	nmod:poss	26
26	throat	_	_	NN	O	nmod	22
27	and	_	_	CC	O	cc	22
28	shook	_	_	VBD	O	conj	22
29	her	_	_	PRP	O	dobj	28
30	,	_	_	,	O	punct	16
31	as	_	_	IN	O	case	33
32	a	_	_	DT	O	det	33
33	child	_	_	NN	O	nmod	16
34	who	_	_	WP	O	nsubj	36
35	has	_	_	VBZ	O	aux	36
36	cried	_	_	VBN	O	acl:relcl	33
37	itself	_	_	PRP	O	dobj	36
38	to	_	_	TO	O	mark	39
39	sleep	_	_	VB	O	advcl	36
40	continues	_	_	VBZ	O	ccomp	39
41	to	_	_	TO	O	mark	42
42	sob	_	_	VB	O	xcomp	40
43	in	_	_	IN	O	case	45
44	its	_	_	PRP$	O	nmod:poss	45
45	dreams	_	_	NNS	O	nmod	42
46	.	_	_	.	O	punct	2
# reln=no_relation
1	She	_	_	PRP	O	nsubj	2
2	sat	_	_	VBD	O	ROOT	0
3	with	_	_	IN	O	case	5
4	her	_	_	PRP$	O	nmod:poss	5
5	head	_	_	NN	O	nmod	2
6	thrown	_	_	VBN	O	acl	5
7	back	_	_	RB	O	advmod	6
8	upon	_	_	IN	O	case	10
9	the	_	_	DT	O	det	10
10	cushion	_	_	NN	O	nmod	6
11	of	_	_	IN	O	case	13
12	the	_	_	DT	O	det	13
13	chair	_	_	NN	O	nmod	10
14	,	_	_	,	O	punct	2
15	quite	_	_	RB	O	advmod	16
16	motionless	_	_	JJ	O	xcomp	2
17	,	_	_	,	O	punct	16
18	except	_	_	IN	O	mark	22
19	when	_	_	WRB	O	advmod	22
20	a	_	_	DT	O	det	21
21	sob	_	_	VBP	O	nsubj	22
22	came	_	_	VBD	O	advcl	16
23	up	_	_	RP	O	compound:prt	22
24	into	_	_	IN	O	case	26
25	her	SUBJECT	_	PRP$	O	nmod:poss	26
26	throat	_	_	NN	O	nmod	22
27	and	_	_	CC	O	cc	22
28	shook	_	_	VBD	O	conj	22
29	her	_	OBJECT	PRP	O	dobj	28
30	,	_	_	,	O	punct	16
31	as	_	_	IN	O	case	33
32	a	_	_	DT	O	det	33
33	child	_	_	NN	O	nmod	16
34	who	_	_	WP	O	nsubj	36
35	has	_	_	VBZ	O	aux	36
36	cried	_	_	VBN	O	acl:relcl	33
37	itself	_	_	PRP	O	dobj	36
38	to	_	_	TO	O	mark	39
39	sleep	_	_	VB	O	advcl	36
40	continues	_	_	VBZ	O	ccomp	39
41	to	_	_	TO	O	mark	42
42	sob	_	_	VB	O	xcomp	40
43	in	_	_	IN	O	case	45
44	its	_	_	PRP$	O	nmod:poss	45
45	dreams	_	_	NNS	O	nmod	42
46	.	_	_	.	O	punct	2
# reln=no_relation
1	She	_	OBJECT	PRP	O	nsubj	2
2	sat	_	_	VBD	O	ROOT	0
3	with	_	_	IN	O	case	5
4	her	_	_	PRP$	O	nmod:poss	5
5	head	_	_	NN	O	nmod	2
6	thrown	_	_	VBN	O	acl	5
7	back	_	_	RB	O	advmod	6
8	upon	_	_	IN	O	case	10
9	the	_	_	DT	O	det	10
10	cushion	_	_	NN	O	nmod	6
11	of	_	_	IN	O	case	13
12	the	_	_	DT	O	det	13
13	chair	_	_	NN	O	nmod	10
14	,	_	_	,	O	punct	2
15	quite	_	_	RB	O	advmod	16
16	motionless	_	_	JJ	O	xcomp	2
17	,	_	_	,	O	punct	16
18	except	_	_	IN	O	mark	22
19	when	_	_	WRB	O	advmod	22
20	a	_	_	DT	O	det	21
21	sob	_	_	VBP	O	nsubj	22
22	came	_	_	VBD	O	advcl	16
23	up	_	_	RP	O	compound:prt	22
24	into	_	_	IN	O	case	26
25	her	_	_	PRP$	O	nmod:poss	26
26	throat	_	_	NN	O	nmod	22
27	and	_	_	CC	O	cc	22
28	shook	_	_	VBD	O	conj	22
29	her	SUBJECT	_	PRP	O	dobj	28
30	,	_	_	,	O	punct	16
31	as	_	_	IN	O	case	33
32	a	_	_	DT	O	det	33
33	child	_	_	NN	O	nmod	16
34	who	_	_	WP	O	nsubj	36
35	has	_	_	VBZ	O	aux	36
36	cried	_	_	VBN	O	acl:relcl	33
37	itself	_	_	PRP	O	dobj	36
38	to	_	_	TO	O	mark	39
39	sleep	_	_	VB	O	advcl	36
40	continues	_	_	VBZ	O	ccomp	39
41	to	_	_	TO	O	mark	42
42	sob	_	_	VB	O	xcomp	40
43	in	_	_	IN	O	case	45
44	its	_	_	PRP$	O	nmod:poss	45
45	dreams	_	_	NNS	O	nmod	42
46	.	_	_	.	O	punct	2
# reln=no_relation
1	She	_	_	PRP	O	nsubj	2
2	sat	_	_	VBD	O	ROOT	0
3	with	_	_	IN	O	case	5
4	her	_	OBJECT	PRP$	O	nmod:poss	5
5	head	_	_	NN	O	nmod	2
6	thrown	_	_	VBN	O	acl	5
7	back	_	_	RB	O	advmod	6
8	upon	_	_	IN	O	case	10
9	the	_	_	DT	O	det	10
10	cushion	_	_	NN	O	nmod	6
11	of	_	_	IN	O	case	13
12	the	_	_	DT	O	det	13
13	chair	_	_	NN	O	nmod	10
14	,	_	_	,	O	punct	2
15	quite	_	_	RB	O	advmod	16
16	motionless	_	_	JJ	O	xcomp	2
17	,	_	_	,	O	punct	16
18	except	_	_	IN	O	mark	22
19	when	_	_	WRB	O	advmod	22
20	a	_	_	DT	O	det	21
21	sob	_	_	VBP	O	nsubj	22
22	came	_	_	VBD	O	advcl	16
23	up	_	_	RP	O	compound:prt	22
24	into	_	_	IN	O	case	26
25	her	_	_	PRP$	O	nmod:poss	26
26	throat	_	_	NN	O	nmod	22
27	and	_	_	CC	O	cc	22
28	shook	_	_	VBD	O	conj	22
29	her	SUBJECT	_	PRP	O	dobj	28
30	,	_	_	,	O	punct	16
31	as	_	_	IN	O	case	33
32	a	_	_	DT	O	det	33
33	child	_	_	NN	O	nmod	16
34	who	_	_	WP	O	nsubj	36
35	has	_	_	VBZ	O	aux	36
36	cried	_	_	VBN	O	acl:relcl	33
37	itself	_	_	PRP	O	dobj	36
38	to	_	_	TO	O	mark	39
39	sleep	_	_	VB	O	advcl	36
40	continues	_	_	VBZ	O	ccomp	39
41	to	_	_	TO	O	mark	42
42	sob	_	_	VB	O	xcomp	40
43	in	_	_	IN	O	case	45
44	its	_	_	PRP$	O	nmod:poss	45
45	dreams	_	_	NNS	O	nmod	42
46	.	_	_	.	O	punct	2
# reln=no_relation
1	She	_	_	PRP	O	nsubj	2
2	sat	_	_	VBD	O	ROOT	0
3	with	_	_	IN	O	case	5
4	her	_	_	PRP$	O	nmod:poss	5
5	head	_	_	NN	O	nmod	2
6	thrown	_	_	VBN	O	acl	5
7	back	_	_	RB	O	advmod	6
8	upon	_	_	IN	O	case	10
9	the	_	_	DT	O	det	10
10	cushion	_	_	NN	O	nmod	6
11	of	_	_	IN	O	case	13
12	the	_	_	DT	O	det	13
13	chair	_	_	NN	O	nmod	10
14	,	_	_	,	O	punct	2
15	quite	_	_	RB	O	advmod	16
16	motionless	_	_	JJ	O	xcomp	2
17	,	_	_	,	O	punct	16
18	except	_	_	IN	O	mark	22
19	when	_	_	WRB	O	advmod	22
20	a	_	_	DT	O	det	21
21	sob	_	_	VBP	O	nsubj	22
22	came	_	_	VBD	O	advcl	16
23	up	_	_	RP	O	compound:prt	22
24	into	_	_	IN	O	case	26
25	her	_	OBJECT	PRP$	O	nmod:poss	26
26	throat	_	_	NN	O	nmod	22
27	and	_	_	CC	O	cc	22
28	shook	_	_	VBD	O	conj	22
29	her	SUBJECT	_	PRP	O	dobj	28
30	,	_	_	,	O	punct	16
31	as	_	_	IN	O	case	33
32	a	_	_	DT	O	det	33
33	child	_	_	NN	O	nmod	16
34	who	_	_	WP	O	nsubj	36
35	has	_	_	VBZ	O	aux	36
36	cried	_	_	VBN	O	acl:relcl	33
37	itself	_	_	PRP	O	dobj	36
38	to	_	_	TO	O	mark	39
39	sleep	_	_	VB	O	advcl	36
40	continues	_	_	VBZ	O	ccomp	39
41	to	_	_	TO	O	mark	42
42	sob	_	_	VB	O	xcomp	40
43	in	_	_	IN	O	case	45
44	its	_	_	PRP$	O	nmod:poss	45
45	dreams	_	_	NNS	O	nmod	42
46	.	_	_	.	O	punct	2
# reln=no_relation
1	It	_	_	PRP	O	nsubj	4
2	was	_	_	VBD	O	cop	4
3	Brently	SUBJECT	_	NNP	PERSON	compound	4
4	Mallard	SUBJECT	_	NNP	PERSON	ROOT	0
5	who	_	_	WP	O	nsubj	6
6	entered	_	_	VBD	O	acl:relcl	4
7	,	_	_	,	O	punct	6
8	a	_	_	DT	O	det	10
9	little	_	_	JJ	O	amod	10
10	travel-stained	_	_	JJ	O	dobj	6
11	,	_	_	,	O	punct	10
12	composedly	_	_	JJ	O	amod	10
13	carrying	_	_	VBG	O	xcomp	12
14	his	_	OBJECT	PRP$	O	nmod:poss	15
15	grip-sack	_	_	NN	O	dobj	13
16	and	_	_	CC	O	cc	15
17	umbrella	_	_	NN	O	conj	15
18	.	_	_	.	O	punct	4
# reln=no_relation
1	It	_	_	PRP	O	nsubj	4
2	was	_	_	VBD	O	cop	4
3	Brently	_	OBJECT	NNP	PERSON	compound	4
4	Mallard	_	OBJECT	NNP	PERSON	ROOT	0
5	who	_	_	WP	O	nsubj	6
6	entered	_	_	VBD	O	acl:relcl	4
7	,	_	_	,	O	punct	6
8	a	_	_	DT	O	det	10
9	little	_	_	JJ	O	amod	10
10	travel-stained	_	_	JJ	O	dobj	6
11	,	_	_	,	O	punct	10
12	composedly	_	_	JJ	O	amod	10
13	carrying	_	_	VBG	O	xcomp	12
14	his	SUBJECT	_	PRP$	O	nmod:poss	15
15	grip-sack	_	_	NN	O	dobj	13
16	and	_	_	CC	O	cc	15
17	umbrella	_	_	NN	O	conj	15
18	.	_	_	.	O	punct	4
# reln=no_relation
1	He	SUBJECT	_	PRP	O	nsubj	2
2	stood	_	_	VBD	O	ROOT	0
3	amazed	_	_	VBN	O	xcomp	2
4	at	_	_	IN	O	case	8
5	Josephine	_	OBJECT	NNP	PERSON	nmod:poss	8
6	's	_	_	POS	O	case	5
7	piercing	_	_	JJ	O	amod	8
8	cry	_	_	NN	O	nmod	3
9	;	_	_	:	O	punct	2
10	at	_	_	IN	O	case	14
11	Richards	_	_	NNP	PERSON	nmod:poss	14
12	'	_	_	POS	O	case	11
13	quick	_	_	JJ	O	amod	14
14	motion	_	_	NN	O	nmod	2
15	to	_	_	TO	O	mark	16
16	screen	_	_	VB	O	acl	14
17	him	_	_	PRP	O	dobj	16
18	from	_	_	IN	O	case	20
19	the	_	_	DT	O	det	20
20	view	_	_	NN	O	nmod	16
21	of	_	_	IN	O	case	23
22	his	_	_	PRP$	O	nmod:poss	23
23	wife	_	_	NN	O	nmod	20
24	.	_	_	.	O	punct	2
# reln=no_relation
1	He	SUBJECT	_	PRP	O	nsubj	2
2	stood	_	_	VBD	O	ROOT	0
3	amazed	_	_	VBN	O	xcomp	2
4	at	_	_	IN	O	case	8
5	Josephine	_	_	NNP	PERSON	nmod:poss	8
6	's	_	_	POS	O	case	5
7	piercing	_	_	JJ	O	amod	8
8	cry	_	_	NN	O	nmod	3
9	;	_	_	:	O	punct	2
10	at	_	_	IN	O	case	14
11	Richards	_	OBJECT	NNP	PERSON	nmod:poss	14
12	'	_	_	POS	O	case	11
13	quick	_	_	JJ	O	amod	14
14	motion	_	_	NN	O	nmod	2
15	to	_	_	TO	O	mark	16
16	screen	_	_	VB	O	acl	14
17	him	_	_	PRP	O	dobj	16
18	from	_	_	IN	O	case	20
19	the	_	_	DT	O	det	20
20	view	_	_	NN	O	nmod	16
21	of	_	_	IN	O	case	23
22	his	_	_	PRP$	O	nmod:poss	23
23	wife	_	_	NN	O	nmod	20
24	.	_	_	.	O	punct	2
# reln=no_relation
1	He	SUBJECT	_	PRP	O	nsubj	2
2	stood	_	_	VBD	O	ROOT	0
3	amazed	_	_	VBN	O	xcomp	2
4	at	_	_	IN	O	case	8
5	Josephine	_	_	NNP	PERSON	nmod:poss	8
6	's	_	_	POS	O	case	5
7	piercing	_	_	JJ	O	amod	8
8	cry	_	_	NN	O	nmod	3
9	;	_	_	:	O	punct	2
10	at	_	_	IN	O	case	14
11	Richards	_	_	NNP	PERSON	nmod:poss	14
12	'	_	_	POS	O	case	11
13	quick	_	_	JJ	O	amod	14
14	motion	_	_	NN	O	nmod	2
15	to	_	_	TO	O	mark	16
16	screen	_	_	VB	O	acl	14
17	him	_	OBJECT	PRP	O	dobj	16
18	from	_	_	IN	O	case	20
19	the	_	_	DT	O	det	20
20	view	_	_	NN	O	nmod	16
21	of	_	_	IN	O	case	23
22	his	_	_	PRP$	O	nmod:poss	23
23	wife	_	_	NN	O	nmod	20
24	.	_	_	.	O	punct	2
# reln=no_relation
1	He	SUBJECT	_	PRP	O	nsubj	2
2	stood	_	_	VBD	O	ROOT	0
3	amazed	_	_	VBN	O	xcomp	2
4	at	_	_	IN	O	case	8
5	Josephine	_	_	NNP	PERSON	nmod:poss	8
6	's	_	_	POS	O	case	5
7	piercing	_	_	JJ	O	amod	8
8	cry	_	_	NN	O	nmod	3
9	;	_	_	:	O	punct	2
10	at	_	_	IN	O	case	14
11	Richards	_	_	NNP	PERSON	nmod:poss	14
12	'	_	_	POS	O	case	11
13	quick	_	_	JJ	O	amod	14
14	motion	_	_	NN	O	nmod	2
15	to	_	_	TO	O	mark	16
16	screen	_	_	VB	O	acl	14
17	him	_	_	PRP	O	dobj	16
18	from	_	_	IN	O	case	20
19	the	_	_	DT	O	det	20
20	view	_	_	NN	O	nmod	16
21	of	_	_	IN	O	case	23
22	his	_	OBJECT	PRP$	O	nmod:poss	23
23	wife	_	_	NN	O	nmod	20
24	.	_	_	.	O	punct	2
# reln=no_relation
1	He	_	OBJECT	PRP	O	nsubj	2
2	stood	_	_	VBD	O	ROOT	0
3	amazed	_	_	VBN	O	xcomp	2
4	at	_	_	IN	O	case	8
5	Josephine	SUBJECT	_	NNP	PERSON	nmod:poss	8
6	's	_	_	POS	O	case	5
7	piercing	_	_	JJ	O	amod	8
8	cry	_	_	NN	O	nmod	3
9	;	_	_	:	O	punct	2
10	at	_	_	IN	O	case	14
11	Richards	_	_	NNP	PERSON	nmod:poss	14
12	'	_	_	POS	O	case	11
13	quick	_	_	JJ	O	amod	14
14	motion	_	_	NN	O	nmod	2
15	to	_	_	TO	O	mark	16
16	screen	_	_	VB	O	acl	14
17	him	_	_	PRP	O	dobj	16
18	from	_	_	IN	O	case	20
19	the	_	_	DT	O	det	20
20	view	_	_	NN	O	nmod	16
21	of	_	_	IN	O	case	23
22	his	_	_	PRP$	O	nmod:poss	23
23	wife	_	_	NN	O	nmod	20
24	.	_	_	.	O	punct	2
# reln=no_relation
1	He	_	_	PRP	O	nsubj	2
2	stood	_	_	VBD	O	ROOT	0
3	amazed	_	_	VBN	O	xcomp	2
4	at	_	_	IN	O	case	8
5	Josephine	SUBJECT	_	NNP	PERSON	nmod:poss	8
6	's	_	_	POS	O	case	5
7	piercing	_	_	JJ	O	amod	8
8	cry	_	_	NN	O	nmod	3
9	;	_	_	:	O	punct	2
10	at	_	_	IN	O	case	14
11	Richards	_	OBJECT	NNP	PERSON	nmod:poss	14
12	'	_	_	POS	O	case	11
13	quick	_	_	JJ	O	amod	14
14	motion	_	_	NN	O	nmod	2
15	to	_	_	TO	O	mark	16
16	screen	_	_	VB	O	acl	14
17	him	_	_	PRP	O	dobj	16
18	from	_	_	IN	O	case	20
19	the	_	_	DT	O	det	20
20	view	_	_	NN	O	nmod	16
21	of	_	_	IN	O	case	23
22	his	_	_	PRP$	O	nmod:poss	23
23	wife	_	_	NN	O	nmod	20
24	.	_	_	.	O	punct	2
# reln=no_relation
1	He	_	_	PRP	O	nsubj	2
2	stood	_	_	VBD	O	ROOT	0
3	amazed	_	_	VBN	O	xcomp	2
4	at	_	_	IN	O	case	8
5	Josephine	SUBJECT	_	NNP	PERSON	nmod:poss	8
6	's	_	_	POS	O	case	5
7	piercing	_	_	JJ	O	amod	8
8	cry	_	_	NN	O	nmod	3
9	;	_	_	:	O	punct	2
10	at	_	_	IN	O	case	14
11	Richards	_	_	NNP	PERSON	nmod:poss	14
12	'	_	_	POS	O	case	11
13	quick	_	_	JJ	O	amod	14
14	motion	_	_	NN	O	nmod	2
15	to	_	_	TO	O	mark	16
16	screen	_	_	VB	O	acl	14
17	him	_	OBJECT	PRP	O	dobj	16
18	from	_	_	IN	O	case	20
19	the	_	_	DT	O	det	20
20	view	_	_	NN	O	nmod	16
21	of	_	_	IN	O	case	23
22	his	_	_	PRP$	O	nmod:poss	23
23	wife	_	_	NN	O	nmod	20
24	.	_	_	.	O	punct	2
# reln=no_relation
1	He	_	_	PRP	O	nsubj	2
2	stood	_	_	VBD	O	ROOT	0
3	amazed	_	_	VBN	O	xcomp	2
4	at	_	_	IN	O	case	8
5	Josephine	SUBJECT	_	NNP	PERSON	nmod:poss	8
6	's	_	_	POS	O	case	5
7	piercing	_	_	JJ	O	amod	8
8	cry	_	_	NN	O	nmod	3
9	;	_	_	:	O	punct	2
10	at	_	_	IN	O	case	14
11	Richards	_	_	NNP	PERSON	nmod:poss	14
12	'	_	_	POS	O	case	11
13	quick	_	_	JJ	O	amod	14
14	motion	_	_	NN	O	nmod	2
15	to	_	_	TO	O	mark	16
16	screen	_	_	VB	O	acl	14
17	him	_	_	PRP	O	dobj	16
18	from	_	_	IN	O	case	20
19	the	_	_	DT	O	det	20
20	view	_	_	NN	O	nmod	16
21	of	_	_	IN	O	case	23
22	his	_	OBJECT	PRP$	O	nmod:poss	23
23	wife	_	_	NN	O	nmod	20
24	.	_	_	.	O	punct	2
# reln=no_relation
1	He	_	OBJECT	PRP	O	nsubj	2
2	stood	_	_	VBD	O	ROOT	0
3	amazed	_	_	VBN	O	xcomp	2
4	at	_	_	IN	O	case	8
5	Josephine	_	_	NNP	PERSON	nmod:poss	8
6	's	_	_	POS	O	case	5
7	piercing	_	_	JJ	O	amod	8
8	cry	_	_	NN	O	nmod	3
9	;	_	_	:	O	punct	2
10	at	_	_	IN	O	case	14
11	Richards	SUBJECT	_	NNP	PERSON	nmod:poss	14
12	'	_	_	POS	O	case	11
13	quick	_	_	JJ	O	amod	14
14	motion	_	_	NN	O	nmod	2
15	to	_	_	TO	O	mark	16
16	screen	_	_	VB	O	acl	14
17	him	_	_	PRP	O	dobj	16
18	from	_	_	IN	O	case	20
19	the	_	_	DT	O	det	20
20	view	_	_	NN	O	nmod	16
21	of	_	_	IN	O	case	23
22	his	_	_	PRP$	O	nmod:poss	23
23	wife	_	_	NN	O	nmod	20
24	.	_	_	.	O	punct	2
# reln=no_relation
1	He	_	_	PRP	O	nsubj	2
2	stood	_	_	VBD	O	ROOT	0
3	amazed	_	_	VBN	O	xcomp	2
4	at	_	_	IN	O	case	8
5	Josephine	_	OBJECT	NNP	PERSON	nmod:poss	8
6	's	_	_	POS	O	case	5
7	piercing	_	_	JJ	O	amod	8
8	cry	_	_	NN	O	nmod	3
9	;	_	_	:	O	punct	2
10	at	_	_	IN	O	case	14
11	Richards	SUBJECT	_	NNP	PERSON	nmod:poss	14
12	'	_	_	POS	O	case	11
13	quick	_	_	JJ	O	amod	14
14	motion	_	_	NN	O	nmod	2
15	to	_	_	TO	O	mark	16
16	screen	_	_	VB	O	acl	14
17	him	_	_	PRP	O	dobj	16
18	from	_	_	IN	O	case	20
19	the	_	_	DT	O	det	20
20	view	_	_	NN	O	nmod	16
21	of	_	_	IN	O	case	23
22	his	_	_	PRP$	O	nmod:poss	23
23	wife	_	_	NN	O	nmod	20
24	.	_	_	.	O	punct	2
# reln=no_relation
1	He	_	_	PRP	O	nsubj	2
2	stood	_	_	VBD	O	ROOT	0
3	amazed	_	_	VBN	O	xcomp	2
4	at	_	_	IN	O	case	8
5	Josephine	_	_	NNP	PERSON	nmod:poss	8
6	's	_	_	POS	O	case	5
7	piercing	_	_	JJ	O	amod	8
8	cry	_	_	NN	O	nmod	3
9	;	_	_	:	O	punct	2
10	at	_	_	IN	O	case	14
11	Richards	SUBJECT	_	NNP	PERSON	nmod:poss	14
12	'	_	_	POS	O	case	11
13	quick	_	_	JJ	O	amod	14
14	motion	_	_	NN	O	nmod	2
15	to	_	_	TO	O	mark	16
16	screen	_	_	VB	O	acl	14
17	him	_	OBJECT	PRP	O	dobj	16
18	from	_	_	IN	O	case	20
19	the	_	_	DT	O	det	20
20	view	_	_	NN	O	nmod	16
21	of	_	_	IN	O	case	23
22	his	_	_	PRP$	O	nmod:poss	23
23	wife	_	_	NN	O	nmod	20
24	.	_	_	.	O	punct	2
# reln=no_relation
1	He	_	_	PRP	O	nsubj	2
2	stood	_	_	VBD	O	ROOT	0
3	amazed	_	_	VBN	O	xcomp	2
4	at	_	_	IN	O	case	8
5	Josephine	_	_	NNP	PERSON	nmod:poss	8
6	's	_	_	POS	O	case	5
7	piercing	_	_	JJ	O	amod	8
8	cry	_	_	NN	O	nmod	3
9	;	_	_	:	O	punct	2
10	at	_	_	IN	O	case	14
11	Richards	SUBJECT	_	NNP	PERSON	nmod:poss	14
12	'	_	_	POS	O	case	11
13	quick	_	_	JJ	O	amod	14
14	motion	_	_	NN	O	nmod	2
15	to	_	_	TO	O	mark	16
16	screen	_	_	VB	O	acl	14
17	him	_	_	PRP	O	dobj	16
18	from	_	_	IN	O	case	20
19	the	_	_	DT	O	det	20
20	view	_	_	NN	O	nmod	16
21	of	_	_	IN	O	case	23
22	his	_	OBJECT	PRP$	O	nmod:poss	23
23	wife	_	_	NN	O	nmod	20
24	.	_	_	.	O	punct	2
# reln=no_relation
1	He	_	OBJECT	PRP	O	nsubj	2
2	stood	_	_	VBD	O	ROOT	0
3	amazed	_	_	VBN	O	xcomp	2
4	at	_	_	IN	O	case	8
5	Josephine	_	_	NNP	PERSON	nmod:poss	8
6	's	_	_	POS	O	case	5
7	piercing	_	_	JJ	O	amod	8
8	cry	_	_	NN	O	nmod	3
9	;	_	_	:	O	punct	2
10	at	_	_	IN	O	case	14
11	Richards	_	_	NNP	PERSON	nmod:poss	14
12	'	_	_	POS	O	case	11
13	quick	_	_	JJ	O	amod	14
14	motion	_	_	NN	O	nmod	2
15	to	_	_	TO	O	mark	16
16	screen	_	_	VB	O	acl	14
17	him	SUBJECT	_	PRP	O	dobj	16
18	from	_	_	IN	O	case	20
19	the	_	_	DT	O	det	20
20	view	_	_	NN	O	nmod	16
21	of	_	_	IN	O	case	23
22	his	_	_	PRP$	O	nmod:poss	23
23	wife	_	_	NN	O	nmod	20
24	.	_	_	.	O	punct	2
# reln=no_relation
1	He	_	_	PRP	O	nsubj	2
2	stood	_	_	VBD	O	ROOT	0
3	amazed	_	_	VBN	O	xcomp	2
4	at	_	_	IN	O	case	8
5	Josephine	_	OBJECT	NNP	PERSON	nmod:poss	8
6	's	_	_	POS	O	case	5
7	piercing	_	_	JJ	O	amod	8
8	cry	_	_	NN	O	nmod	3
9	;	_	_	:	O	punct	2
10	at	_	_	IN	O	case	14
11	Richards	_	_	NNP	PERSON	nmod:poss	14
12	'	_	_	POS	O	case	11
13	quick	_	_	JJ	O	amod	14
14	motion	_	_	NN	O	nmod	2
15	to	_	_	TO	O	mark	16
16	screen	_	_	VB	O	acl	14
17	him	SUBJECT	_	PRP	O	dobj	16
18	from	_	_	IN	O	case	20
19	the	_	_	DT	O	det	20
20	view	_	_	NN	O	nmod	16
21	of	_	_	IN	O	case	23
22	his	_	_	PRP$	O	nmod:poss	23
23	wife	_	_	NN	O	nmod	20
24	.	_	_	.	O	punct	2
# reln=no_relation
1	He	_	_	PRP	O	nsubj	2
2	stood	_	_	VBD	O	ROOT	0
3	amazed	_	_	VBN	O	xcomp	2
4	at	_	_	IN	O	case	8
5	Josephine	_	_	NNP	PERSON	nmod:poss	8
6	's	_	_	POS	O	case	5
7	piercing	_	_	JJ	O	amod	8
8	cry	_	_	NN	O	nmod	3
9	;	_	_	:	O	punct	2
10	at	_	_	IN	O	case	14
11	Richards	_	OBJECT	NNP	PERSON	nmod:poss	14
12	'	_	_	POS	O	case	11
13	quick	_	_	JJ	O	amod	14
14	motion	_	_	NN	O	nmod	2
15	to	_	_	TO	O	mark	16
16	screen	_	_	VB	O	acl	14
17	him	SUBJECT	_	PRP	O	dobj	16
18	from	_	_	IN	O	case	20
19	the	_	_	DT	O	det	20
20	view	_	_	NN	O	nmod	16
21	of	_	_	IN	O	case	23
22	his	_	_	PRP$	O	nmod:poss	23
23	wife	_	_	NN	O	nmod	20
24	.	_	_	.	O	punct	2
# reln=no_relation
1	He	_	_	PRP	O	nsubj	2
2	stood	_	_	VBD	O	ROOT	0
3	amazed	_	_	VBN	O	xcomp	2
4	at	_	_	IN	O	case	8
5	Josephine	_	_	NNP	PERSON	nmod:poss	8
6	's	_	_	POS	O	case	5
7	piercing	_	_	JJ	O	amod	8
8	cry	_	_	NN	O	nmod	3
9	;	_	_	:	O	punct	2
10	at	_	_	IN	O	case	14
11	Richards	_	_	NNP	PERSON	nmod:poss	14
12	'	_	_	POS	O	case	11
13	quick	_	_	JJ	O	amod	14
14	motion	_	_	NN	O	nmod	2
15	to	_	_	TO	O	mark	16
16	screen	_	_	VB	O	acl	14
17	him	SUBJECT	_	PRP	O	dobj	16
18	from	_	_	IN	O	case	20
19	the	_	_	DT	O	det	20
20	view	_	_	NN	O	nmod	16
21	of	_	_	IN	O	case	23
22	his	_	OBJECT	PRP$	O	nmod:poss	23
23	wife	_	_	NN	O	nmod	20
24	.	_	_	.	O	punct	2
# reln=no_relation
1	He	_	OBJECT	PRP	O	nsubj	2
2	stood	_	_	VBD	O	ROOT	0
3	amazed	_	_	VBN	O	xcomp	2
4	at	_	_	IN	O	case	8
5	Josephine	_	_	NNP	PERSON	nmod:poss	8
6	's	_	_	POS	O	case	5
7	piercing	_	_	JJ	O	amod	8
8	cry	_	_	NN	O	nmod	3
9	;	_	_	:	O	punct	2
10	at	_	_	IN	O	case	14
11	Richards	_	_	NNP	PERSON	nmod:poss	14
12	'	_	_	POS	O	case	11
13	quick	_	_	JJ	O	amod	14
14	motion	_	_	NN	O	nmod	2
15	to	_	_	TO	O	mark	16
16	screen	_	_	VB	O	acl	14
17	him	_	_	PRP	O	dobj	16
18	from	_	_	IN	O	case	20
19	the	_	_	DT	O	det	20
20	view	_	_	NN	O	nmod	16
21	of	_	_	IN	O	case	23
22	his	SUBJECT	_	PRP$	O	nmod:poss	23
23	wife	_	_	NN	O	nmod	20
24	.	_	_	.	O	punct	2
# reln=no_relation
1	He	_	_	PRP	O	nsubj	2
2	stood	_	_	VBD	O	ROOT	0
3	amazed	_	_	VBN	O	xcomp	2
4	at	_	_	IN	O	case	8
5	Josephine	_	OBJECT	NNP	PERSON	nmod:poss	8
6	's	_	_	POS	O	case	5
7	piercing	_	_	JJ	O	amod	8
8	cry	_	_	NN	O	nmod	3
9	;	_	_	:	O	punct	2
10	at	_	_	IN	O	case	14
11	Richards	_	_	NNP	PERSON	nmod:poss	14
12	'	_	_	POS	O	case	11
13	quick	_	_	JJ	O	amod	14
14	motion	_	_	NN	O	nmod	2
15	to	_	_	TO	O	mark	16
16	screen	_	_	VB	O	acl	14
17	him	_	_	PRP	O	dobj	16
18	from	_	_	IN	O	case	20
19	the	_	_	DT	O	det	20
20	view	_	_	NN	O	nmod	16
21	of	_	_	IN	O	case	23
22	his	SUBJECT	_	PRP$	O	nmod:poss	23
23	wife	_	_	NN	O	nmod	20
24	.	_	_	.	O	punct	2
# reln=no_relation
1	He	_	_	PRP	O	nsubj	2
2	stood	_	_	VBD	O	ROOT	0
3	amazed	_	_	VBN	O	xcomp	2
4	at	_	_	IN	O	case	8
5	Josephine	_	_	NNP	PERSON	nmod:poss	8
6	's	_	_	POS	O	case	5
7	piercing	_	_	JJ	O	amod	8
8	cry	_	_	NN	O	nmod	3
9	;	_	_	:	O	punct	2
10	at	_	_	IN	O	case	14
11	Richards	_	OBJECT	NNP	PERSON	nmod:poss	14
12	'	_	_	POS	O	case	11
13	quick	_	_	JJ	O	amod	14
14	motion	_	_	NN	O	nmod	2
15	to	_	_	TO	O	mark	16
16	screen	_	_	VB	O	acl	14
17	him	_	_	PRP	O	dobj	16
18	from	_	_	IN	O	case	20
19	the	_	_	DT	O	det	20
20	view	_	_	NN	O	nmod	16
[truncated: 96,083 more rows]
