# Supplementary material for: CustFRE: An annotated dataset for extraction of family relations from English text
Source: Data Brief. 2022 Feb 19;41:107980. doi: 10.1016/j.dib.2022.107980 (PMC8885562; doi:10.1016/j.dib.2022.107980)
Supplement: Supplementary file 4 [file mmc4.zip]

Archive with 1 entries (1 files):
- relationsKey.txt
