# Supplementary material for: CustFRE: An annotated dataset for extraction of family relations from English text
Source: Data Brief. 2022 Feb 19;41:107980. doi: 10.1016/j.dib.2022.107980 (PMC8885562; doi:10.1016/j.dib.2022.107980)
Supplement: Supplementary file 4 [file mmc4.zip › relationsKey.txt]

no_relation
no_relation
no_relation
no_relation
no_relation
no_relation
per:parents
per:children
no_relation
no_relation
no_relation
no_relation
no_relation
no_relation
per:siblings
no_relation
per:siblings
per:siblings
no_relation
per:siblings
no_relation
no_relation
no_relation
no_relation
no_relation
no_relation
no_relation
no_relation
no_relation
no_relation
no_relation
no_relation
no_relation
no_relation
no_relation
no_relation
no_relation
no_relation
no_relation
no_relation
no_relation
no_relation
no_relation
no_relation
no_relation
no_relation
no_relation
no_relation
no_relation
no_relation
no_relation
no_relation
no_relation
no_relation
no_relation
no_relation
no_relation
no_relation
no_relation
no_relation
no_relation
no_relation
no_relation
no_relation
no_relation
no_relation
no_relation
no_relation
no_relation
no_relation
no_relation
no_relation
no_relation
no_relation
no_relation
no_relation
no_relation
no_relation
no_relation
no_relation
no_relation
no_relation
no_relation
no_relation
no_relation
no_relation
no_relation
no_relation
no_relation
no_relation
no_relation
no_relation
no_relation
no_relation
no_relation
no_relation
no_relation
no_relation
no_relation
no_relation
no_relation
no_relation
no_relation
no_relation
no_relation
no_relation
no_relation
no_relation
no_relation
no_relation
no_relation
no_relation
no_relation
no_relation
no_relation
no_relation
no_relation
no_relation
no_relation
no_relation
no_relation
no_relation
no_relation
no_relation
per:spouse
per:spouse
no_relation
no_relation
per:spouse
per:spouse
no_relation
no_relation
per:spouse
per:spouse
per:spouse
per:spouse
per:spouse
no_relation
per:spouse
per:spouse
per:spouse
no_relation
no_relation
no_relation
no_relation
no_relation
no_relation
no_relation
no_relation
no_relation
per:children
per:parents
no_relation
no_relation
per:spouse
no_relation
no_relation
per:spouse
no_relation
no_relation
per:spouse
per:spouse
per:spouse
per:spouse
no_relation
no_relation
no_relation
no_relation
no_relation
no_relation
no_relation
no_relation
per:children
per:children
per:children
per:parents
no_relation
no_relation
per:parents
no_relation
no_relation
per:parents
no_relation
no_relation
per:other_family
per:other_family
per:siblings
no_relation
per:siblings
per:siblings
per:siblings
no_relation
no_relation
per:siblings
per:siblings
per:siblings
no_relation
per:siblings
no_relation
no_relation
no_relation
no_relation
no_relation
no_relation
no_relation
per:siblings
no_relation
no_relation
per:siblings
no_relation
per:siblings
per:siblings
per:siblings
no_relation
no_relation
per:siblings
no_relation
no_relation
no_relation
no_relation
no_relation
no_relation
no_relation
no_relation
no_relation
no_relation
no_relation
no_relation
no_relation
no_relation
no_relation
no_relation
no_relation
no_relation
no_relation
no_relation
no_relation
no_relation
per:other_family
per:other_family
per:other_family
no_relation
per:other_family
no_relation
no_relation
no_relation
no_relation
no_relation
no_relation
no_relation
no_relation
per:parents
no_relation
no_relation
per:children
no_relation
no_relation
no_relation
no_relation
no_relation
no_relation
no_relation
no_relation
no_relation
no_relation
no_relation
no_relation
no_relation
no_relation
no_relation
no_relation
no_relation
no_relation
no_relation
no_relation
no_relation
no_relation
no_relation
no_relation
no_relation
no_relation
no_relation
no_relation
no_relation
no_relation
no_relation
no_relation
no_relation
no_relation
no_relation
no_relation
no_relation
no_relation
no_relation
no_relation
no_relation
no_relation
no_relation
no_relation
no_relation
no_relation
per:spouse
per:spouse
no_relation
per:spouse
per:spouse
per:spouse
per:spouse
no_relation
per:spouse
per:spouse
no_relation
no_relation
no_relation
no_relation
no_relation
no_relation
no_relation
no_relation
no_relation
no_relation
no_relation
no_relation
no_relation
per:parents
per:children
no_relation
no_relation
per:spouse
no_relation
no_relation
per:spouse
no_relation
no_relation
per:spouse
per:spouse
per:spouse
per:spouse
per:parents
per:parents
no_relation
per:children
no_relation
per:children
per:children
no_relation
per:children
no_relation
per:parents
per:parents
no_relation
no_relation
no_relation
no_relation
no_relation
no_relation
no_relation
no_relation
no_relation
no_relation
no_relation
no_relation
no_relation
no_relation
no_relation
no_relation
no_relation
no_relation
no_relation
no_relation
per:spouse
per:spouse
no_relation
per:siblings
no_relation
per:siblings
per:siblings
per:siblings
per:spouse
per:spouse
no_relation
per:spouse
no_relation
per:spouse
per:spouse
per:spouse
per:spouse
per:spouse
per:children
no_relation
per:spouse
per:parents
per:parents
per:parents
no_relation
per:children
per:spouse
per:spouse
per:children
per:spouse
no_relation
per:spouse
no_relation
per:spouse
per:spouse
per:spouse
per:spouse
per:children
per:spouse
per:children
per:parents
per:parents
no_relation
per:children
no_relation
per:children
per:parents
per:parents
no_relation
per:children
no_relation
per:children
per:parents
per:parents
per:parents
per:children
no_relation
no_relation
no_relation
no_relation
no_relation
no_relation
no_relation
no_relation
no_relation
no_relation
no_relation
no_relation
per:spouse
no_relation
no_relation
per:spouse
no_relation
no_relation
no_relation
no_relation
no_relation
no_relation
no_relation
no_relation
per:children
per:children
per:children
no_relation
per:parents
no_relation
no_relation
per:parents
per:parents
no_relation
no_relation
per:parents
per:parents
no_relation
no_relation
per:parents
no_relation
per:children
per:children
per:children
no_relation
no_relation
per:children
per:children
no_relation
no_relation
per:children
per:children
no_relation
no_relation
per:children
per:children
per:parents
per:parents
per:parents
no_relation
per:parents
per:parents
per:parents
no_relation
no_relation
no_relation
no_relation
per:children
no_relation
no_relation
no_relation
per:children
no_relation
no_relation
no_relation
per:children
no_relation
no_relation
no_relation
per:children
per:parents
per:parents
per:parents
per:parents
no_relation
per:spouse
no_relation
no_relation
per:spouse
no_relation
per:spouse
per:spouse
no_relation
no_relation
no_relation
no_relation
per:parents
per:children
no_relation
no_relation
per:spouse
no_relation
no_relation
no_relation
no_relation
per:spouse
no_relation
no_relation
no_relation
no_relation
per:spouse
no_relation
no_relation
per:spouse
per:spouse
per:spouse
no_relation
no_relation
no_relation
no_relation
no_relation
no_relation
no_relation
no_relation
no_relation
no_relation
no_relation
no_relation
no_relation
no_relation
per:children
no_relation
no_relation
per:children
no_relation
no_relation
per:children
per:parents
per:parents
per:parents
no_relation
no_relation
no_relation
per:children
no_relation
no_relation
no_relation
per:children
no_relation
no_relation
no_relation
per:children
no_relation
no_relation
no_relation
per:children
per:parents
per:parents
per:parents
per:parents
per:spouse
no_relation
per:spouse
per:spouse
no_relation
per:spouse
no_relation
per:spouse
per:children
per:children
no_relation
per:spouse
per:children
per:children
per:spouse
per:spouse
per:children
per:children
per:parents
per:parents
per:parents
per:siblings
per:parents
per:parents
per:parents
per:siblings
per:spouse
per:spouse
per:spouse
no_relation
per:spouse
no_relation
no_relation
no_relation
no_relation
no_relation
no_relation
no_relation
no_relation
no_relation
no_relation
no_relation
no_relation
no_relation
no_relation
no_relation
per:parents
no_relation
per:children
no_relation
no_relation
no_relation
no_relation
per:parents
no_relation
per:parents
per:children
per:children
no_relation
no_relation
no_relation
no_relation
no_relation
no_relation
no_relation
per:siblings
per:parents
no_relation
per:siblings
per:parents
per:siblings
per:siblings
per:parents
per:children
per:children
per:children
no_relation
no_relation
no_relation
no_relation
no_relation
no_relation
no_relation
no_relation
no_relation
no_relation
no_relation
no_relation
no_relation
per:children
per:children
no_relation
no_relation
per:children
per:children
no_relation
per:parents
per:parents
no_relation
per:parents
per:parents
per:parents
no_relation
per:parents
no_relation
no_relation
per:children
per:children
no_relation
no_relation
no_relation
no_relation
no_relation
no_relation
no_relation
no_relation
no_relation
no_relation
no_relation
no_relation
no_relation
per:children
no_relation
no_relation
per:children
per:children
no_relation
per:children
no_relation
no_relation
per:children
per:children
per:parents
per:parents
per:parents
no_relation
no_relation
no_relation
no_relation
no_relation
per:children
no_relation
per:children
per:children
no_relation
no_relation
no_relation
no_relation
no_relation
no_relation
per:parents
per:parents
no_relation
per:parents
no_relation
no_relation
per:parents
per:parents
no_relation
per:parents
no_relation
no_relation
no_relation
no_relation
per:parents
per:parents
per:children
no_relation
per:children
no_relation
no_relation
no_relation
no_relation
no_relation
no_relation
no_relation
no_relation
no_relation
no_relation
no_relation
no_relation
no_relation
no_relation
no_relation
no_relation
no_relation
no_relation
no_relation
no_relation
no_relation
no_relation
no_relation
no_relation
no_relation
no_relation
no_relation
no_relation
no_relation
no_relation
no_relation
per:parents
per:parents
per:children
no_relation
per:children
no_relation
no_relation
per:parents
per:parents
no_relation
per:parents
per:parents
per:children
per:children
per:spouse
per:children
per:children
per:spouse
per:children
per:parents
no_relation
per:siblings
no_relation
per:siblings
per:siblings
per:siblings
no_relation
per:children
no_relation
per:children
per:parents
per:parents
per:children
per:parents
no_relation
per:children
no_relation
per:children
per:parents
per:parents
per:children
per:parents
no_relation
no_relation
no_relation
no_relation
no_relation
no_relation
no_relation
per:children
no_relation
no_relation
no_relation
per:children
no_relation
no_relation
no_relation
per:children
no_relation
per:parents
per:parents
per:parents
no_relation
per:children
per:children
per:children
no_relation
per:children
per:children
per:children
per:parents
per:parents
per:siblings
per:siblings
per:parents
per:parents
per:siblings
per:siblings
per:parents
per:parents
per:siblings
per:siblings
no_relation
per:children
per:children
per:children
no_relation
per:children
per:children
per:children
per:parents
per:parents
per:siblings
per:siblings
per:parents
per:parents
per:siblings
per:siblings
per:parents
per:parents
per:siblings
per:siblings
no_relation
no_relation
no_relation
no_relation
no_relation
no_relation
no_relation
no_relation
no_relation
no_relation
per:children
per:parents
no_relation
per:children
no_relation
no_relation
per:children
no_relation
per:parents
per:parents
per:parents
no_relation
no_relation
per:children
no_relation
no_relation
per:parents
no_relation
no_relation
per:parents
no_relation
no_relation
per:parents
per:children
per:children
per:children
per:children
per:parents
per:parents
no_relation
per:children
no_relation
no_relation
no_relation
per:spouse
no_relation
no_relation
per:spouse
per:spouse
no_relation
no_relation
per:spouse
no_relation
no_relation
no_relation
no_relation
per:parents
no_relation
per:children
per:children
no_relation
per:parents
no_relation
per:parents
no_relation
per:parents
per:children
per:children
no_relation
no_relation
no_relation
no_relation
no_relation
no_relation
no_relation
no_relation
no_relation
no_relation
no_relation
no_relation
per:spouse
per:spouse
per:spouse
no_relation
per:spouse
no_relation
no_relation
per:parents
no_relation
per:parents
per:children
per:children
per:parents
per:parents
per:parents
per:children
no_relation
no_relation
per:children
no_relation
no_relation
per:children
no_relation
no_relation
no_relation
no_relation
no_relation
no_relation
no_relation
no_relation
no_relation
no_relation
no_relation
no_relation
no_relation
no_relation
per:spouse
per:spouse
per:parents
per:parents
per:children
no_relation
per:children
no_relation
no_relation
no_relation
per:children
no_relation
no_relation
per:children
no_relation
no_relation
per:children
per:parents
per:parents
per:parents
no_relation
no_relation
per:parents
no_relation
no_relation
per:parents
no_relation
no_relation
per:parents
per:children
per:children
per:children
no_relation
no_relation
per:parents
per:parents
per:children
per:spouse
per:children
per:spouse
per:other_family
per:other_family
per:spouse
per:spouse
per:spouse
per:spouse
per:parents
per:parents
per:children
per:spouse
per:children
per:spouse
per:other_family
no_relation
per:other_family
per:other_family
no_relation
per:other_family
per:parents
per:children
per:spouse
per:spouse
no_relation
per:spouse
per:children
no_relation
per:spouse
per:children
per:spouse
per:spouse
per:children
per:parents
per:parents
per:parents
per:spouse
per:spouse
per:parents
per:parents
per:children
per:spouse
per:children
per:spouse
per:parents
per:parents
per:other_family
per:other_family
per:other_family
no_relation
per:children
per:spouse
no_relation
per:other_family
per:other_family
no_relation
per:children
per:spouse
no_relation
per:other_family
per:other_family
no_relation
per:other_family
no_relation
no_relation
no_relation
no_relation
no_relation
per:other_family
per:other_family
per:other_family
no_relation
no_relation
no_relation
per:other_family
per:other_family
per:other_family
no_relation
no_relation
no_relation
no_relation
no_relation
no_relation
no_relation
no_relation
per:spouse
per:spouse
per:children
per:children
per:children
per:spouse
per:children
per:children
per:children
per:parents
per:parents
no_relation
per:siblings
per:parents
per:parents
no_relation
per:siblings
per:parents
per:parents
per:siblings
per:siblings
per:children
per:children
per:parents
per:siblings
per:parents
per:siblings
no_relation
no_relation
per:parents
per:other_family
per:other_family
no_relation
per:children
per:parents
per:other_family
per:children
per:other_family
per:children
per:other_family
per:other_family
per:other_family
per:other_family
no_relation
per:other_family
no_relation
per:parents
per:other_family
per:other_family
per:siblings
per:siblings
per:spouse
per:spouse
per:siblings
per:siblings
per:siblings
per:siblings
per:siblings
per:siblings
no_relation
per:siblings
per:siblings
per:siblings
per:siblings
no_relation
per:siblings
per:siblings
per:siblings
per:siblings
per:siblings
per:siblings
no_relation
per:siblings
per:siblings
per:siblings
per:siblings
no_relation
per:siblings
per:siblings
per:siblings
per:siblings
per:siblings
per:siblings
per:parents
no_relation
per:children
per:children
no_relation
per:parents
per:parents
per:children
no_relation
per:parents
no_relation
per:parents
per:children
per:children
no_relation
no_relation
no_relation
no_relation
no_relation
no_relation
per:spouse
per:other_family
per:children
per:other_family
per:children
per:children
per:children
per:children
per:spouse
per:parents
per:children
per:parents
per:children
per:children
per:children
per:children
per:other_family
per:children
per:other_family
no_relation
per:other_family
per:other_family
per:other_family
per:other_family
per:parents
per:parents
per:other_family
per:other_family
per:siblings
per:siblings
per:siblings
per:siblings
per:other_family
per:children
no_relation
per:other_family
per:other_family
per:other_family
per:other_family
per:other_family
per:parents
per:parents
per:other_family
per:siblings
per:other_family
per:siblings
per:siblings
per:siblings
per:parents
per:parents
per:other_family
per:siblings
per:other_family
per:siblings
per:siblings
per:siblings
per:parents
per:parents
per:other_family
per:siblings
per:other_family
per:siblings
per:siblings
per:siblings
per:parents
per:parents
per:other_family
per:siblings
per:other_family
per:siblings
per:siblings
per:siblings
per:parents
per:parents
per:parents
per:children
no_relation
per:spouse
per:children
no_relation
per:spouse
per:children
per:spouse
per:spouse
per:children
per:children
per:parents
per:siblings
per:parents
per:siblings
per:spouse
per:spouse
per:spouse
per:spouse
per:spouse
no_relation
per:spouse
no_relation
per:parents
per:parents
per:siblings
per:siblings
per:children
per:spouse
per:children
per:children
per:children
per:spouse
per:children
per:children
per:siblings
per:parents
per:parents
per:siblings
per:siblings
per:parents
per:parents
per:siblings
no_relation
no_relation
no_relation
no_relation
no_relation
no_relation
per:children
per:other_family
per:other_family
per:parents
no_relation
no_relation
per:other_family
no_relation
per:other_family
per:other_family
no_relation
per:other_family
per:spouse
no_relation
per:spouse
no_relation
no_relation
no_relation
per:other_family
per:parents
per:other_family
per:children
per:children
per:parents
per:siblings
per:siblings
per:siblings
per:siblings
per:siblings
per:siblings
per:siblings
per:siblings
per:siblings
per:siblings
per:siblings
per:siblings
per:other_family
no_relation
per:siblings
per:other_family
per:other_family
per:spouse
no_relation
per:other_family
per:siblings
per:siblings
per:spouse
per:siblings
per:parents
per:parents
per:children
per:spouse
per:children
per:spouse
per:other_family
no_relation
per:other_family
per:other_family
no_relation
per:other_family
per:spouse
per:spouse
per:parents
per:children
per:children
no_relation
per:children
no_relation
no_relation
no_relation
per:parents
per:parents
no_relation
no_relation
no_relation
no_relation
no_relation
per:children
per:children
no_relation
no_relation
no_relation
per:parents
no_relation
per:parents
no_relation
no_relation
no_relation
no_relation
no_relation
no_relation
no_relation
no_relation
per:children
no_relation
no_relation
no_relation
no_relation
no_relation
per:children
no_relation
no_relation
no_relation
no_relation
per:parents
per:parents
per:other_family
no_relation
no_relation
no_relation
no_relation
no_relation
per:other_family
per:other_family
no_relation
no_relation
no_relation
no_relation
no_relation
per:other_family
no_relation
no_relation
no_relation
no_relation
no_relation
no_relation
no_relation
no_relation
no_relation
no_relation
no_relation
no_relation
no_relation
no_relation
no_relation
no_relation
no_relation
no_relation
no_relation
no_relation
no_relation
no_relation
no_relation
no_relation
no_relation
no_relation
no_relation
no_relation
per:spouse
per:spouse
per:siblings
per:siblings
per:children
per:children
per:other_family
per:parents
per:siblings
per:other_family
per:parents
per:siblings
per:other_family
per:other_family
per:other_family
per:other_family
per:siblings
per:siblings
per:siblings
per:siblings
per:siblings
per:siblings
per:other_family
per:other_family
per:other_family
no_relation
per:other_family
no_relation
per:parents
per:parents
per:parents
per:children
no_relation
per:spouse
per:children
no_relation
per:spouse
per:children
per:spouse
per:spouse
per:siblings
per:siblings
no_relation
per:siblings
per:siblings
per:siblings
per:siblings
per:siblings
per:siblings
no_relation
per:siblings
per:siblings
per:spouse
per:children
per:children
per:spouse
per:children
per:children
per:parents
per:parents
per:siblings
per:parents
per:parents
per:siblings
per:children
per:parents
no_relation
no_relation
no_relation
no_relation
per:parents
per:parents
per:children
per:spouse
per:children
per:spouse
no_relation
no_relation
per:parents
per:parents
per:children
per:spouse
per:children
per:spouse
per:parents
no_relation
per:parents
per:children
per:children
per:spouse
no_relation
per:parents
per:parents
per:children
per:spouse
per:children
per:parents
per:siblings
per:children
per:children
per:siblings
per:parents
per:parents
no_relation
no_relation
per:parents
per:parents
per:children
no_relation
per:children
no_relation
no_relation
no_relation
no_relation
no_relation
no_relation
no_relation
no_relation
per:parents
no_relation
per:parents
per:parents
per:children
no_relation
no_relation
per:children
no_relation
per:children
no_relation
no_relation
per:children
no_relation
no_relation
per:spouse
no_relation
per:spouse
per:spouse
per:spouse
per:spouse
no_relation
no_relation
per:spouse
per:spouse
per:spouse
no_relation
per:spouse
no_relation
no_relation
per:spouse
no_relation
per:children
per:parents
per:parents
per:parents
per:parents
per:children
no_relation
per:spouse
per:children
no_relation
per:spouse
per:children
per:spouse
per:spouse
per:other_family
per:other_family
per:other_family
per:other_family
per:spouse
per:other_family
per:other_family
per:spouse
per:other_family
per:other_family
per:other_family
per:other_family
per:spouse
per:spouse
per:spouse
per:spouse
per:spouse
per:spouse
no_relation
per:spouse
no_relation
per:spouse
per:spouse
per:spouse
per:spouse
per:spouse
no_relation
per:children
per:children
no_relation
no_relation
no_relation
per:children
per:children
no_relation
no_relation
per:parents
per:parents
no_relation
per:parents
per:parents
per:parents
per:parents
no_relation
per:parents
per:parents
no_relation
no_relation
per:children
per:children
no_relation
no_relation
no_relation
per:children
per:children
no_relation
no_relation
no_relation
per:spouse
per:spouse
per:children
per:parents
per:spouse
per:spouse
per:children
per:spouse
per:parents
per:parents
per:spouse
per:children
no_relation
no_relation
no_relation
per:children
no_relation
per:children
per:parents
per:parents
no_relation
no_relation
no_relation
no_relation
no_relation
no_relation
per:parents
per:parents
per:parents
per:other_family
per:children
no_relation
no_relation
per:other_family
per:children
no_relation
no_relation
per:other_family
per:children
no_relation
no_relation
per:other_family
per:other_family
per:other_family
per:other_family
per:other_family
per:spouse
per:spouse
per:spouse
per:spouse
per:other_family
per:other_family
no_relation
no_relation
no_relation
no_relation
no_relation
no_relation
no_relation
no_relation
no_relation
no_relation
no_relation
no_relation
per:parents
per:parents
per:children
per:spouse
per:children
per:spouse
per:spouse
per:spouse
per:spouse
per:spouse
no_relation
no_relation
no_relation
per:spouse
no_relation
per:spouse
per:spouse
per:spouse
per:other_family
per:other_family
per:children
per:other_family
per:parents
per:children
per:other_family
per:parents
per:parents
no_relation
per:parents
per:children
per:children
per:spouse
no_relation
per:parents
per:parents
per:children
per:spouse
per:children
per:spouse
per:spouse
per:spouse
no_relation
per:spouse
no_relation
per:spouse
per:spouse
per:spouse
no_relation
per:spouse
no_relation
per:children
per:parents
per:other_family
per:other_family
per:parents
per:parents
per:children
per:spouse
per:children
per:spouse
per:other_family
no_relation
no_relation
per:other_family
per:other_family
per:other_family
no_relation
per:other_family
no_relation
no_relation
per:other_family
no_relation
per:spouse
per:spouse
per:children
per:children
per:parents
per:siblings
per:parents
per:siblings
per:children
per:parents
per:spouse
per:spouse
no_relation
per:siblings
no_relation
per:siblings
per:siblings
per:siblings
per:siblings
per:siblings
no_relation
per:parents
no_relation
per:other_family
no_relation
per:siblings
per:siblings
per:siblings
per:parents
per:siblings
per:other_family
no_relation
per:siblings
per:siblings
per:siblings
per:parents
per:siblings
per:other_family
no_relation
no_relation
per:siblings
per:siblings
per:parents
no_relation
per:other_family
no_relation
per:children
per:children
per:children
per:children
per:children
per:parents
no_relation
no_relation
per:siblings
per:siblings
no_relation
per:parents
per:other_family
no_relation
per:other_family
per:other_family
per:other_family
per:other_family
per:children
per:other_family
no_relation
no_relation
no_relation
no_relation
no_relation
no_relation
no_relation
no_relation
per:other_family
per:other_family
per:other_family
per:parents
per:other_family
per:children
per:children
per:parents
no_relation
per:siblings
per:siblings
per:siblings
no_relation
no_relation
no_relation
no_relation
per:siblings
no_relation
per:siblings
per:siblings
per:siblings
no_relation
per:siblings
per:siblings
per:siblings
no_relation
per:siblings
per:siblings
no_relation
no_relation
no_relation
no_relation
no_relation
no_relation
no_relation
no_relation
no_relation
no_relation
no_relation
no_relation
no_relation
no_relation
no_relation
no_relation
no_relation
no_relation
no_relation
no_relation
per:spouse
per:spouse
per:spouse
per:spouse
per:spouse
no_relation
per:spouse
no_relation
per:other_family
per:other_family
per:spouse
per:spouse
per:spouse
per:spouse
per:other_family
per:parents
per:other_family
per:children
per:children
per:parents
no_relation
per:parents
no_relation
per:parents
per:children
per:children
no_relation
no_relation
no_relation
no_relation
no_relation
no_relation
no_relation
no_relation
no_relation
no_relation
no_relation
no_relation
no_relation
no_relation
no_relation
no_relation
no_relation
no_relation
no_relation
no_relation
no_relation
no_relation
no_relation
no_relation
no_relation
no_relation
no_relation
no_relation
no_relation
no_relation
no_relation
no_relation
no_relation
no_relation
no_relation
no_relation
no_relation
no_relation
no_relation
no_relation
no_relation
no_relation
no_relation
no_relation
no_relation
no_relation
no_relation
no_relation
no_relation
no_relation
no_relation
no_relation
no_relation
no_relation
no_relation
no_relation
no_relation
no_relation
no_relation
no_relation
no_relation
no_relation
no_relation
no_relation
no_relation
no_relation
no_relation
no_relation
no_relation
no_relation
no_relation
no_relation
no_relation
per:spouse
no_relation
per:children
no_relation
no_relation
per:spouse
no_relation
per:children
no_relation
per:spouse
per:spouse
per:spouse
per:children
no_relation
no_relation
no_relation
per:spouse
per:children
no_relation
per:parents
per:parents
per:parents
per:parents
no_relation
no_relation
no_relation
no_relation
no_relation
no_relation
no_relation
no_relation
no_relation
no_relation
no_relation
no_relation
no_relation
no_relation
no_relation
no_relation
no_relation
no_relation
no_relation
no_relation
no_relation
no_relation
no_relation
no_relation
no_relation
no_relation
no_relation
no_relation
no_relation
no_relation
no_relation
no_relation
no_relation
no_relation
no_relation
no_relation
no_relation
no_relation
per:parents
no_relation
per:parents
per:siblings
no_relation
no_relation
per:parents
no_relation
per:parents
per:siblings
no_relation
no_relation
per:parents
no_relation
per:parents
per:siblings
per:children
per:children
per:children
per:children
per:spouse
per:children
no_relation
no_relation
no_relation
per:parents
per:parents
per:siblings
per:children
per:children
per:children
per:spouse
per:children
per:children
per:siblings
per:siblings
per:siblings
per:parents
per:siblings
per:parents
no_relation
per:spouse
no_relation
no_relation
per:spouse
no_relation
per:spouse
per:spouse
no_relation
no_relation
no_relation
no_relation
no_relation
no_relation
no_relation
per:children
per:children
no_relation
no_relation
no_relation
per:children
per:children
no_relation
no_relation
no_relation
per:children
per:children
no_relation
no_relation
no_relation
per:children
per:children
per:parents
per:parents
per:parents
per:parents
no_relation
per:parents
per:parents
per:parents
per:parents
no_relation
no_relation
per:children
no_relation
per:children
per:parents
per:parents
per:children
per:children
no_relation
per:parents
per:siblings
per:parents
per:parents
per:siblings
per:parents
no_relation
per:children
per:children
no_relation
no_relation
no_relation
per:spouse
per:children
per:children
no_relation
no_relation
per:spouse
per:children
per:children
no_relation
per:spouse
per:spouse
per:children
per:children
no_relation
per:parents
per:parents
per:parents
per:siblings
no_relation
per:parents
per:parents
per:parents
per:siblings
no_relation
no_relation
no_relation
no_relation
no_relation
no_relation
no_relation
per:children
no_relation
per:parents
per:parents
per:siblings
no_relation
per:children
no_relation
per:parents
per:parents
per:siblings
per:parents
per:parents
per:parents
per:other_family
per:other_family
per:other_family
no_relation
no_relation
per:children
per:parents
per:parents
per:siblings
per:children
per:children
per:other_family
per:children
per:spouse
per:children
per:children
per:children
per:other_family
per:children
per:spouse
per:children
per:siblings
per:siblings
per:other_family
per:siblings
per:parents
per:parents
no_relation
per:spouse
per:other_family
per:siblings
no_relation
per:spouse
per:other_family
per:siblings
per:spouse
per:spouse
per:other_family
per:other_family
per:other_family
per:other_family
per:other_family
per:other_family
per:siblings
per:siblings
per:other_family
per:other_family
no_relation
per:spouse
per:parents
per:parents
per:siblings
per:siblings
per:siblings
per:siblings
no_relation
per:spouse
per:parents
per:parents
per:siblings
per:siblings
per:siblings
per:siblings
per:spouse
per:spouse
per:other_family
per:other_family
per:other_family
per:other_family
per:other_family
per:other_family
per:children
per:children
per:other_family
per:spouse
per:children
per:children
per:children
per:children
per:children
per:children
per:other_family
per:spouse
per:children
per:children
per:children
per:children
per:siblings
per:siblings
per:other_family
per:parents
per:parents
per:siblings
per:siblings
per:siblings
per:siblings
per:siblings
per:other_family
per:parents
per:parents
per:siblings
per:siblings
per:siblings
per:siblings
per:siblings
per:other_family
per:parents
per:parents
per:siblings
per:siblings
per:siblings
per:siblings
per:siblings
per:other_family
per:parents
per:parents
per:siblings
per:siblings
per:siblings
per:children
per:children
no_relation
per:other_family
per:other_family
no_relation
per:other_family
no_relation
per:other_family
per:other_family
per:other_family
per:siblings
per:siblings
per:siblings
per:parents
per:siblings
per:parents
per:other_family
per:other_family
per:parents
per:other_family
per:parents
per:other_family
per:other_family
no_relation
per:other_family
per:other_family
per:other_family
per:parents
per:siblings
per:parents
per:other_family
per:other_family
per:parents
per:other_family
per:parents
per:other_family
per:other_family
no_relation
per:other_family
per:other_family
per:other_family
no_relation
per:children
per:children
per:other_family
per:other_family
no_relation
per:other_family
no_relation
per:other_family
per:other_family
no_relation
per:siblings
per:siblings
per:siblings
per:other_family
per:other_family
per:other_family
per:other_family
per:other_family
per:other_family
per:other_family
per:other_family
per:other_family
per:other_family
no_relation
per:other_family
per:other_family
per:other_family
per:other_family
per:other_family
per:other_family
per:other_family
per:other_family
per:other_family
per:other_family
per:other_family
per:other_family
per:other_family
no_relation
per:other_family
per:other_family
per:other_family
no_relation
per:children
per:children
no_relation
per:other_family
per:other_family
per:other_family
no_relation
per:other_family
per:other_family
no_relation
per:siblings
per:siblings
per:siblings
per:other_family
per:other_family
per:other_family
per:other_family
per:other_family
per:other_family
per:other_family
per:other_family
per:other_family
per:other_family
no_relation
per:other_family
per:other_family
per:other_family
no_relation
per:children
per:children
no_relation
per:other_family
per:other_family
no_relation
per:other_family
per:other_family
per:other_family
no_relation
per:siblings
per:siblings
per:siblings
per:other_family
per:other_family
per:other_family
per:other_family
per:other_family
per:other_family
per:other_family
per:other_family
per:other_family
per:other_family
no_relation
no_relation
no_relation
no_relation
per:other_family
per:other_family
per:other_family
per:other_family
per:other_family
per:other_family
per:other_family
per:other_family
per:other_family
per:other_family
no_relation
no_relation
no_relation
no_relation
no_relation
no_relation
no_relation
no_relation
no_relation
no_relation
no_relation
no_relation
no_relation
no_relation
no_relation
no_relation
no_relation
no_relation
per:siblings
per:other_family
per:other_family
per:siblings
per:other_family
per:other_family
per:siblings
per:other_family
per:siblings
no_relation
no_relation
no_relation
per:siblings
per:siblings
per:siblings
per:other_family
per:other_family
per:siblings
per:other_family
per:other_family
per:siblings
per:other_family
per:siblings
no_relation
no_relation
no_relation
per:siblings
per:siblings
per:siblings
per:other_family
per:other_family
per:siblings
per:other_family
per:other_family
per:siblings
per:other_family
per:siblings
no_relation
no_relation
no_relation
per:siblings
per:siblings
no_relation
per:spouse
per:parents
per:parents
per:siblings
per:siblings
per:siblings
no_relation
per:spouse
per:parents
per:parents
per:siblings
per:siblings
per:siblings
per:spouse
per:spouse
per:other_family
per:other_family
per:other_family
per:other_family
per:other_family
per:children
per:children
per:other_family
per:spouse
per:children
per:children
per:children
per:children
per:children
per:other_family
per:spouse
per:children
per:children
per:children
per:siblings
per:siblings
per:other_family
per:parents
per:parents
per:siblings
per:siblings
per:siblings
per:siblings
per:other_family
per:parents
per:parents
per:siblings
per:siblings
per:siblings
per:siblings
per:other_family
per:parents
per:parents
per:siblings
per:siblings
no_relation
per:spouse
per:children
per:parents
per:parents
per:siblings
no_relation
per:spouse
per:children
per:parents
per:parents
per:siblings
per:spouse
per:spouse
per:children
per:other_family
per:other_family
per:other_family
per:parents
per:parents
per:parents
per:other_family
per:other_family
per:other_family
per:children
per:children
per:other_family
per:other_family
per:spouse
per:children
per:children
per:children
per:other_family
per:other_family
per:spouse
per:children
per:siblings
per:siblings
per:other_family
per:other_family
per:parents
per:parents
